# Supplementary material for: Integrative Analysis Reveals Conserved R-Loop Features in Mouse Embryonic Stem Cells
Source: Epigenomes. 2026 Mar 2;10(1):16. doi: 10.3390/epigenomes10010016 (PMC13025856; doi:10.3390/epigenomes10010016)
Supplement: Supplementary file 1 [file epigenomes-10-00016-s001.zip]

Archive with 13 entries (13 files):
- Figure S1.png
- Figure S10.png
- Figure S2.png
- Figure S3.png
- Figure S4.png
- Figure S5.png
- Figure S6.png
- Figure S7.png
- Figure S8.png
- Figure S9.png
- supple figure legend.pdf
- supplement table 1. public data info.xlsx
- supplement table 2. R-loop-associated gene DAVID analysis.xlsx
