# Supplementary material for: Integrative Analysis Reveals Conserved R-Loop Features in Mouse Embryonic Stem Cells
Source: Epigenomes. 2026 Mar 2;10(1):16. doi: 10.3390/epigenomes10010016 (PMC13025856; doi:10.3390/epigenomes10010016)
Supplement: Supplementary file 1 [file epigenomes-10-00016-s001.zip › supplement table 1. public data info.xlsx]

## Sheet: R-loop
GSE no.	SRX	SRR	GSM no. / sample name	method	detection molecule	spatial condition	protease	cell line	culture condition	ref.
GSE70189	SRX1070683	SRR2075686	GSM1720620 / E14 DRIP-seq	DRIP-seq	S9.6	Ex vivo	O	E14 mESC	N/A	http://dx.doi.org/10.1016/j.molcel.2016.05.032
GSE67581	SRX978416	SRR1952485	GSM1650022 / DRIP_RNAseq_Control	DRIP-RNAseq			O	E14 mESC	Feeder-free, gelatin coated dish, ES medium: KO DMEM with 10% FBS, glutamine, LIF, non-essential amino acids, beta-mercaptoethanol.	https://doi.org/10.1038/nsmb.3122
	SRX978417	SRR1952486	GSM1650023 / DRIP_RNAseq_RNaseH
GSE173103	SRX10658667	SRR14300952	GSM5259796 / mES S9.6 CUT&Tag Rep1	CUT&Tag		In situ	X	WT26 mESC	feeder-free, 0.1% gelatin-coated flask, standard conditions (10% CO2, 90% humidity, 37 °C), ES medium: KnockOut DMEM, 2 mM Alanyl-glutamine, 0.1 mM non-essential amino acids, 15% FBS, 0.1 mM β-mercaptoethanol, ESGRO LIF, Penicillin-Streptomycin.	https://doi.org/10.1093/nar/gkab1073
	SRX10658668	SRR14300953	GSM5259797 / mES S9.6 CUT&Tag Rep2
GSE208145	SRX16203035	SRR20168057	GSM6338085 / E14_WT_MapR	MapR	dRNaseH		X	E14 mESC	ES medium: DMEM medium with 15% FBS, 25mM HEPES, 1x GlutaMAX, 1x non-essential amino acids, 100 U/mL penicillin-steptomycin, LIF, 3µM GSK inhibitor, 1µM MEK1/2 inhibitor at 37 ˚C.	https://doi.org/10.1016/j.molcel.2023.07.009
	SRX16203036	SRR20168056	GSM6448086 / E14_WT_MapR_GST-MNase
GSE226042	SRX22482175	SRR26783977	GSM7890308 / MapR_ESC_3WT				X	3WT mESC	0.1% gelatin-coated plate, ES medium: DMEM with 15% FBS, LIF, 0.1 mM 2-mercaptoethanol, 2 mM L-glutamine, 0.1 mM MEM non-essential amino acids (NEAA), 1% nucleoside mix (100X stock), and 50 U/mL Penicillin/Streptomycin (P/S).	https://doi.org/10.1016/j.devcel.2023.12.018
	SRX22482185	SRR26783967	GSM7890318 / Mnase_ESC_3WT
	SRX22482176	SRR26783976	GSM7890309 / MapR_ESC_E14					E14 mESC
	SRX22482186	SRR26783966	GSM7890319 / Mnase_ESC_E14
GSE160578	SRX9411834	SRR12959073	GSM4875573 / mESCs, MapR_Rep1				X	E14 mESC	ES medium: DMEM with 15% FBS, 25mM HEPES, 1x GlutaMAX, 1x non-essential amino acids, 100 U/mL penicillin-steptomycin, LIF, 3µM GSK inhibitor, 1µM MEK1/2 inhibitor at 37 ˚C.	https://doi.org/10.7554/eLife.65146
	SRX9411835	SRR12959074	GSM4875574 / mESCs, MapR_Rep2
	SRX9411837	SRR12959076	GSM4875576 / mESCs, MapR_GST-MNase
	SRX9411832	SRR12959071	GSM4875571 / mESCs, BisMapR_Rep1	BisMapR
	SRX9411833	SRR12959072	GSM4875572 / mESCs, BisMapR_Rep2
	SRX9411836	SRR12959075	GSM4875575 / mESCs, BisMapR_RNaseA
GSE254764	SRX23483832	SRR27820410	GSM8057395 / mESC_HBD-seq_1	HBD-seq			X	V6.5 mESC	ES medium: DMEM, 10% FBS, 1× non-essential amino acid solution, 1× GlutaMAX, 1 mM sodium pyruvate, 0.1 mM β-mercaptoethanol, 100 U/mL Penicillin-Streptomycin. Cells were cultured at 37℃ at 5% CO2.	https://doi.org/10.1101/2024.06.03.597194
	SRX23483834	SRR27820408	GSM8057397 / mESC_HBD-seq_RNase_1
	SRX23483833	SRR27820409	GSM8057396 / mESC_HBD-seq_2
	SRX23483835	SRR27820407	GSM8057398 / mESC_HBD-seq_RNase_2

## Sheet: R-loop QC
GSE no.	sample name	read type	total reads	unmapped reads	MAPQ0 reads	average length	average quality	insert size average	insert size standard deviation	coverage Breadth	coverage Depth	FRiP	peak count
GSE160578	BisMapR-Rep1	PE	35134225	0	0	38	33.8	181.1	67.7	0.240278	2.00684	0.282754	167797
	BisMapR-Rep2	PE	14738524	0	0	38	32.5	164.8	61.4	0.145179	1.39341	0.128683	70259
	BisMapR-RnaseA	PE	18325606	0	0	38	34.2	184.4	89.3	0.180824	1.38856	NA	NA
	MapR-Rep1	PE	22605879	0	0	38	33.8	188.7	62.2	0.218586	1.42016	0.12582	67567
	MapR-Rep2	PE	26340289	0	0	38	34.5	154.6	65.5	0.268347	1.34788	0.0259888	23231
	MapR-GST-Mnase	PE	25044751	0	0	37	33.8	156.8	61.9	0.275488	1.24763	NA	NA
GSE226042	MapR-E14	PE	38273252	0	0	131	38.9	178.4	83.7	0.439576	4.16695	0.35966	166154
	Mnase-E14	PE	19848551	0	0	146	39.1	195	57.3	0.472416	2.24682	NA	NA
	MapR-3WT	PE	35413366	0	0	128	38.8	170.7	82.8	0.416568	3.98758	0.330149	123946
	Mnase-3WT	PE	22358665	0	0	146	39	200.7	62.5	0.508504	2.35594	NA	NA
GSE208145	E14-WT-MapR	PE	17251165	0	0	38	34.4	183.3	60.8	0.178553	1.32732	0.0384523	20726
	E14-WT-MapR-GST-Mnase	PE	13785579	0	0	38	34.4	153.1	57.7	0.165107	1.14649	NA	NA
GSE254764	HBD-seq_1	PE	33836645	0	0	111	36.4	134.9	75.5	0.448514	3.05354	0.189159	108017
	HBD-seq_RnaseA, H_1	PE	6714046	0	0	97	36.2	103.1	45.5	0.113188	2.1151	NA	NA
	HBD-seq_2	PE	34641101	0	0	108	36.4	129.1	71.3	0.43829	3.13665	0.195578	113435
	HBD-seq_RnaseA, H_2	PE	7474203	0	0	100	36.1	106.1	46	0.128512	2.12702	NA	NA
GSE173103	mES_S9.6_CUTnTag-Rep1	PE	7831997	0	0	42	35	230.7	115.1	0.0887562	1.35671	0.292287	85271
	mES_S9.6_CUTnTag-Rep2	PE	22899137	0	0	42	34.3	222.9	108.4	0.224818	1.56607	0.273358	132484
GSE70189	E14-DRIP-seq	SE	14418156	0	0	100	36	138 (predict by MACS3)	NA	0.264595	1.99437	0.473182	184858
GSE67581	DRIP-RNAseq-CON	SE	4890801	0	0	47	33	117 (predict by MACS3)	NA	0.423554	2.07195	0.745174	145230
	DRIP-RNAseq-RnaseH	SE	2042647	0	0	56	33.8	144 (predict by MACS3)	NA	0.313493	2.29985	NA	NA

## Sheet: RNA-seq
GSE	SRR	cell line
GSE262195	SRR28413301	C57Bl/6 WT mESC
	SRR28413302
GSE232524	SRR24560555	E14 mESC
	SRR24560556
GSE226214	SRR23636270	V6.5 mESC
	SRR23636271
	SRR23636272
GSE254763	SRR27819704	V6.5 mESC
	SRR27819705
	SRR27819706

## Sheet: expression matrix
gene name	SRR23636270	SRR23636271	SRR23636272	SRR24560555	SRR24560556	SRR27819704	SRR27819705	SRR27819706	SRR28413301	SRR28413302
Mrpl15	160.532962874794	143.137216599837	155.23710770004	127.674323173422	124.062885940759	141.507788395652	141.504165385082	141.625744719904	149.448776898897	115.024521266523
Lypla1	164.858962526315	161.755282559414	167.946678003846	182.891191718633	146.635640803603	128.030856167495	128.74047301	126.412584953195	207.285608795666	149.458759158587
Tcea1	295.755339078792	279.513682990889	284.05123992242	223.217128161492	200.769528432149	223.758542471191	218.960830369264	219.360497789463	183.068653108829	159.421153133995
Atp6v1h	91.7007264840585	82.047771123535	88.3034402633939	100.212742274607	100.908359045367	60.2522539308081	63.8809269278149	57.4077463489203	102.877708270364	101.566149588736
Rb1cc1	47.8999800124072	47.099893121201	48.8646397758126	44.5846842827823	56.9554819864022	40.6588678452563	39.3529830161572	39.0064560544471	55.242158073179	72.2502058491749
Pcmtd1	50.6735039825357	47.1865694059291	47.5375360493107	92.7525908860516	133.574858672911	52.663704399261	50.7840876065647	49.5337058508201	48.5891482691029	55.2273078866084
Rrs1	99.8643064716064	104.358246812525	101.846703933849	107.202962867032	77.433857532075	121.230188827748	123.014509872728	119.88654595341	85.2915856882563	90.4155801850681
Adhfe1	1.29082247666356	1.43882632648498	1.29307542582234	1.3216803641141	1.59987308950568	1.05742083636312	1.7698431515203	1.11263615734024	2.79426411771199	4.70700265810564
Mybl1	19.9903048413032	21.4783833556011	20.6892068131574	23.23220373365	35.8080686032999	17.3748757033782	17.1987110959502	14.9777944257339	30.7590819941788	55.1359097767423
Vcpip1	57.0578421779257	55.2994696564709	58.2734649137041	69.4616458028854	69.2308718731549	49.0767670523822	47.8690518275901	47.6079894246543	66.1087407531701	87.1252482298874
Sgk3	7.77982195394523	7.2288021463161	7.57129690119659	17.5342928305804	16.1441739031937	7.13240720997866	7.55827134119844	7.31772241943001	10.1791050002365	9.04841287674676
Mcmdc2	0.994282177970579	0.849427590334505	1.24203297480304	0.82237889322655	0.872658048821281	1.14035580392101	0.395611998575125	1.34800149831606	3.25997480399732	3.22178337278104
Snhg6	21.1066918481474	18.9821063554344	24.7555887443619	27.8433996706703	24.8707543914065	17.3126744777098	18.4271904599466	18.1231312551381	37.7890956871526	48.3724496466487
Tcf24	1.16871764778998	0.797421819497699	1.08890562174513	4.40560121371366	3.75242960993151	1.99043922138939	2.01970336114669	1.96851012452503	2.06243303926361	3.58737581224556
Cops5	118.790554947011	112.072436153318	118.809811822597	115.133045051717	129.240657030432	91.6638728933595	90.2620007275351	88.5187650560876	94.5392693159222	80.0190451877959
Cspp1	41.7598514747643	41.1712352458051	41.4294560773341	55.2756098947274	54.7156596610943	44.2458051921351	41.4976164821171	40.8465850838944	41.0490704911499	43.1627573842794
Arfgef1	65.3609705413291	63.1003352819918	65.0450967489316	97.6868642454109	119.525064086888	63.9635937290237	65.4633749221154	62.9709271356214	101.125749021958	114.316185915061
Prex2	6.43666883633585	6.50072135460081	6.32926392639355	67.1707331717543	101.053802053504	6.86286856541551	6.97526418540352	7.51029406204659	3.39303500007884	3.99866730664314
A830018L16Rik	2.54675785936324	3.224357791882	3.26671686523538	5.52168685452112	5.99225193523946	3.33813244420513	3.43557788236293	3.03835258350603	4.81234375828175	3.74732250451129
Sulf1	56.6566405973411	59.303914010905	56.231766872932	32.0140354863193	29.6994622615509	51.170874983219	48.5353457199272	46.1102099820809	51.8047696744063	25.8199660371814
Slco5a1	2.51187076539936	3.05100522242598	3.16463196319678	11.278339107107	7.24306180521663	4.5821569575735	4.22680187951318	4.5147351768998	42.7344996415158	32.1035860904778
Prdm14	18.1761759551815	19.2941409804552	19.2770323349567	60.0924005550543	60.0388737589041	11.445025522989	12.5762972178619	10.8482025340673	64.179367909988	28.7904046078306
Ncoa2	50.2548588549691	57.2583536913239	55.0918188001675	82.4434840459617	56.2864441489726	52.3734320128084	49.2016396122642	56.5732692309151	110.950026832643	98.4586138532874
Tram1	87.9852509769053	84.1626724708985	85.6152045097106	128.261736668584	100.035700996546	66.7004476584342	72.1263138454859	70.0960779124349	103.565185950119	87.8335835813499
Lactb2	60.8779789669705	57.691735114964	58.0182526586076	175.812859101933	201.87489529399	49.5536431158401	53.2410463345576	51.7803750146802	119.598939577942	95.4653257551717
Xkr9	0	0	0.0680566013590704	1.20419766508173	0.639949235802272	0	0.0208216841355329	0	0	0
Eya1	4.11667708773784	3.88309755581488	5.12125925227005	23.1440917093758	19.111211269186	5.12123424669979	3.99776335402232	4.19378243920551	9.13680013093125	10.2822873599395
Msc	7.67516067205359	8.78897527142029	8.23484876444752	13.9510705100933	8.95928930123181	4.97609805347348	5.47610292764515	4.47194147854056	1.70760584971288	1.14247637332661
Trpa1	2.0060079029231	2.68696482656833	2.84136310674119	3.2895155729062	4.2469358375969	1.55503064171046	1.14519262745431	1.71174793436959	3.96962918309877	2.71909376851734
Terf1	133.303586035985	122.716283917918	123.148420159238	217.607329282697	217.640917376027	92.5139563108279	92.760602823799	95.4941378886437	117.469976440638	108.009716334298
Sbspon	1.34315311760938	2.51361225711231	1.76947163533583	1.90909385927592	1.71622749601519	1.14035580392101	1.3950528370807	1.64755738683073	2.32855343142665	3.22178337278104
Rpl7	1782.992154759	1607.35969451012	1754.80543774295	1466.38967864721	1514.03262610329	1192.77070341759	1187.27325109222	1212.75201465168	1061.31030064558	953.899223145321
Rdh10	7.22162845052315	5.35659439619107	6.65253278284914	5.11049740790785	4.30511304085165	5.68104527771556	4.9347391401213	5.43479969162346	4.36880977134334	5.39248848210161
Stau2	6.26223336651645	5.96332838928714	6.87371673726612	5.66854022831158	4.77053066688967	7.85808817611021	8.47442544316189	7.0823570784542	6.54212630734155	8.68282043728225
Ube2w	26.9502800870973	23.6972962446381	24.9257302477596	34.9511029621284	29.7576394648057	19.0957762802045	19.0934843522837	18.1873218026769	20.2473265037384	19.8562393684165
Tceb1	70.2277201492904	65.1632308585185	77.9248085561357	85.468663546045	66.1474801006531	50.3622590495295	47.8274084593191	48.0359264082467	59.9214416353792	50.0176156242391
Tmem70	24.3686351337702	23.1945737932157	22.6288199518909	27.0210207774438	28.2741207818095	20.0909958908992	20.8425058196684	19.2999579600172	20.4469167978607	18.5081172478911
Jph1	3.87246742999068	4.8018661739318	4.66187719309633	1.6447577864531	1.86167050415207	8.14836056256283	9.53633133407406	8.47315227512949	2.35073013077358	7.49464500902257
Pi15	6.00058016178735	6.4140450698728	6.22717902435495	0.0587413495161822	0.174531609764256	2.81978889696831	3.12325262032993	2.31085971139895	0	0
Crispld1	1.2210482887358	1.6295141528866	1.10591977208489	0.411189446613275	0.43632902441064	1.80383554438414	2.26956357077309	2.43924080647667	0.887067973876821	0.891131571194757
Tfap2b	1.37804021157326	1.40415581259377	1.24203297480304	0	0	0.456142321568403	0.374790314439592	0.427936983592399	0.044353398693841	0
Pkhd1	1.01172572495252	0.745416048660893	0.867721667328148	3.20140354863193	3.11248037412923	1.49282941604205	0.895332417827914	1.1768267048791	8.87067973876821	5.50673611943427
Il17f	0.10466128189164	0.312034625020839	0.187155653737444	0.352448097097093	0.174531609764256	0.228071160784201	0.0832867365421316	0.149777944257339	1.19754176473371	1.46236975785806
Mcm3	587.394001069847	575.4958600801	555.988404802926	632.556222265008	600.708712206942	479.882456031849	489.392863921565	476.721799721932	460.055627951866	462.36018828528
Paqr8	8.32057191038537	6.86476175045845	6.46537712911169	14.6265960295294	14.2243261957869	6.82140108163657	8.39113870661976	6.61162639650256	15.3684526474159	11.6532590079314
Efhc1	1.9187901680134	1.83753723623383	1.2080046741235	2.23217128161492	2.96703736599235	1.36842696470521	1.66573473084263	0.962858213082897	6.78607000015768	7.0148049322254
Tram2	4.04690289981008	5.23524759757185	5.63168376246308	5.81539360210203	6.71946697592386	5.88838269661029	4.76816566703703	5.22083119982726	11.7980040525617	12.2930457769943
Tmem14a	3.00029008089368	2.66962956962273	2.92643385844003	4.99301470887548	5.78863172384783	2.17704289839465	1.22847936399644	2.28946286221933	6.36471271256619	4.59275502077298
Gsta3	1.93623371499534	2.30558917376509	2.17781124349025	19.5608693888887	15.5042246673914	3.64913857254722	3.24818272514313	3.40209901955957	3.25997480399732	1.94220983465524
Khdc1a	0	0	0	1.70349913596928	0	0	0	0	0.044353398693841	0.0456990549330645
Kcnq5	1.08149991288028	1.17879747230095	0.850707516988381	0.0587413495161822	0.174531609764256	0.87081715935786	0.666293892337053	0.663302324568218	0.532240784326093	0.41129149439758
Rims1	1.744354698194	3.32836933355561	3.13060366251724	1.46853373790455	1.30898707323192	2.81978889696831	2.37367199145075	2.09689121960275	9.02591663419665	6.35216863569596
Ogfrl1	14.4607004480282	15.3590376538035	15.5169051098681	10.7790376362194	18.6748822447754	15.1978328049836	15.1790077348035	13.7581740224956	19.9146760135346	14.8750423807125
B3gat2	0.55819350342208	0.745416048660893	0.612509412231634	1.05734429129128	0.959923853703409	0.622012256684185	0.541363787523855	0.663302324568218	1.35277866016215	1.4852192853246
Smap1	31.2413926446545	29.7819714325445	34.7088666931259	37.8587997631794	35.2262965707524	27.3270718103252	27.0681893761928	27.0456173630396	35.0391849681344	32.7890719144738
Sdhaf4	6.75065268201077	7.83553613941217	7.86053745697264	12.6293901459792	11.7227064558325	6.24085630873133	6.1423968199822	5.77714927849738	6.65300980407616	5.5295856469008
Fam135a	27.909675171104	30.5793932520422	33.3647488162843	21.8517820200198	33.7427778877562	32.9459158623724	31.6906032542811	30.7472722711138	40.5833598048646	41.1748484946911
Lmbrd1	15.4549826259988	14.9429914871091	15.3297494561306	18.3566717238069	17.3658951715435	11.486493006768	11.3894612221365	10.6556308914507	10.2012816995834	10.990622711402
Phf3	219.439821032805	234.06063927952	229.588944684824	290.769680105102	267.789666581624	216.646869003102	203.386210635885	207.72061183575	213.228964220641	256.074654317427
Ptp4a1	6.59366075917331	7.2114668893705	5.73376866450169	6.05035900016676	5.32321409780981	3.56620360498933	3.31064777754973	4.34356038346284	5.16717094783248	6.58066391036128
Prim2	54.4238665836528	53.2365740799442	55.3640452056038	66.0252768561887	61.8423670598014	48.3510860862507	47.4526181448795	50.4751672147234	46.2827715370231	47.481318075454
Rab23	52.2085361169464	48.6947367601964	50.3278567050326	61.8840117152979	58.9916841003186	51.958757175019	51.4295598147663	48.9345940737908	42.0470219617613	37.6788707923117
Bag2	8.26824126943955	7.97421819497699	7.74143840459426	1.70349913596928	1.86167050415207	7.58854953154706	8.34949533834869	7.48889721286697	4.36880977134334	3.77017203197782
Zfp451	83.2057191038537	88.5484924781358	87.7419733021816	69.1091977057883	64.0821893851094	81.7116767864125	79.434724977058	79.2539293613122	94.6057994139629	96.2422096890338
Gm15455	0.27909675171104	0.277364111129634	0.510424510193028	6.60840182057049	3.95604982132314	0.456142321568403	0.249860209626395	0.256762190155439	1.39713205885599	1.16532590079314
Bend6	1.62224986932042	1.07478593062733	0.986820719706522	1.08671496604937	0.930835252076033	1.30622573903679	1.60326967843603	1.02704876062176	0.687477679754536	1.50806881279113
Dst	327.118836552321	458.534881468123	446.825616222977	432.365703113859	539.09905396016	485.252495181223	474.838506710828	470.901856745075	794.945964789713	706.073248243313
Ccdc115	37.8873840447736	34.0637798981082	34.8790081965236	29.0475973357521	29.554019253414	35.1436925026565	35.8757617655232	34.4061334808288	31.0030256869949	24.1062514771915
Imp4	99.689871001787	100.648501826166	100.519600207347	75.9525649244235	69.6962894991929	102.217347515101	99.715045325067	102.341129626122	66.2639776485985	50.657402393302
Ptpn18	0.31398384567492	0.572063479204871	0.306254706115817	0.558042820403731	0.43632902441064	1.28549199714732	1.33258778467411	1.71174793436959	0.532240784326093	1.416670702925
Arhgef4	3.61081422526158	4.19513218083572	3.5219291203319	8.5468663546045	11.4027318379314	5.24563669803663	5.24706440215429	6.29067365880826	4.90105055566944	5.11829415250322
Fam168b	114.045910167924	122.144220438713	129.61379728835	174.814256160158	150.329893210279	122.7022845019	122.431502716933	120.250292389464	121.173485231574	169.520644274203
Plekhb2	24.4732964156618	26.2109085017505	26.8653433864931	90.4029369054043	85.3750457763486	23.283992141878	23.6117898096943	24.4779954614852	38.3213364714787	49.1493335805108
Hs6st1	115.232071362696	117.377024778672	109.247859331648	126.32327213455	98.8139797281963	109.246086015632	110.459034339002	113.788443937219	217.753010887413	213.55168370221
Uggt1	166.463768848653	173.456580997695	171.502635424858	240.222748846427	223.574992108012	139.206343045921	142.6285363284	142.503015536269	308.056530628073	275.88519463091
Neurl3	0.715185426259539	0.780086562552097	0.527438660532796	0.146853373790455	0.174531609764256	0.787882191799968	0.999440838505579	0.941461363903277	0.310473790856887	0.319893384531451
Arid5a	5.07607217174454	4.8712072017142	5.22334415430866	4.87553200984312	2.58888554483647	5.53590908448925	4.9347391401213	6.0125146194732	5.1893476471794	4.98119698770403
Kansl3	61.3838418294468	64.7991904626608	59.9578657973411	79.2420804973297	77.0266171092917	78.7260179543284	77.3525565635047	74.3540508991792	61.2298668968476	88.1306274384148
Fer1l5	4.30855610453918	4.62851360447578	3.86221212712725	4.46434256322984	4.88688507339917	4.78949437646823	4.64323556222384	5.13524380310878	4.19139617656798	6.37501816316249
Lman2l	11.7569506658275	12.1866856327583	11.0762118711887	16.4769485392891	14.8933640332165	13.1866598417047	12.1598635351512	12.6455378651554	14.1709108826822	15.8118730068403
Cnnm4	9.61139438704893	12.6894080841808	11.3994807276443	7.31329801476468	7.35941621172613	13.020789906589	16.803099097375	14.2930952519861	14.1930875820291	17.2285437097653
Cnnm3	32.8810860609569	32.1742368910376	32.3438997958982	35.5091457825321	29.6994622615509	36.1596458552406	35.3343979779993	35.3475948447321	34.4404140857676	24.7231887187879
Ankrd23	1.50014504044684	2.75630585435074	1.66738673329723	2.49650735443774	2.0652907155437	3.04786005775251	2.9775008313812	3.01695573432641	2.12896313730437	2.83334140585
Ankrd39	3.4014916614783	3.70974498635886	3.13060366251724	3.90629974282611	5.23594829292768	5.68104527771556	6.55883050269286	7.29632557025039	5.300231143914	5.36963895463508
Sema4c	6.26223336651645	6.58739763932882	4.84903284683377	3.70070501951948	6.3122265531406	12.1707064891206	10.7648106980705	10.8054088357081	15.1466856539467	17.0000484351
Fam178b	16.2224986932042	16.5725056399957	14.6321692922001	18.062964976226	16.5805029276043	12.3780439080153	13.3258778467411	14.1005236093695	20.5578002945953	28.4248121683661
Cox5b	37.2594163534238	37.9642127108687	48.6774841220751	103.23792177469	84.9096281503106	89.4453625111859	85.9519121114798	91.5999113379529	129.489747486669	117.195226375844
Actr1b	98.4339356190873	91.1141105060849	93.2375438619265	92.1358067161317	79.5573254508734	102.528353643443	96.862474598499	101.3140808655	104.385723825955	92.4034890746563
Zap70	4.0992335407559	3.17235202104519	2.89240555776049	3.67133434476138	4.10149282946002	2.17704289839465	2.76928399002587	2.05409752124351	9.09244673223741	11.2191179860673
Tmem131	306.134249533047	347.519895988486	344.706685883692	254.585008803133	213.946664969351	319.092287678987	311.679789824792	310.917615429057	205.178822357709	213.003295043013
Cnga3	1.88390307404952	1.95888403485304	2.14378294281072	13.1580622916248	11.7227064558325	3.44180115365249	2.35285030731522	3.31651162284109	7.49572437925914	7.08335351462499
Inpp4a	9.10553152457267	8.45960538945385	8.89840062769846	8.01819420895886	9.16290951262345	12.3987776499048	10.5565938567152	12.0892197864853	17.009528399088	18.5995153577572
Coa5	89.0318637958217	88.2884636239518	92.761147652413	148.498131576908	138.432655144682	91.0003931528963	92.2192390362752	86.7642234233588	88.6180905902944	85.5029317797636
Unc50	21.6474418045875	21.3223660430906	23.5475840702384	34.0993533941437	42.23664956295	21.0654817597044	21.6961948692253	20.9475153468479	15.9228701310889	14.7379452159133
Mgat4a	19.8856435594116	22.2758051750988	21.3697728267481	11.2489684323489	11.2863774314219	25.17076265382	22.5082405505111	23.9430742319947	25.3257906541832	33.2460624638044
2010300C02Rik	0.31398384567492	0.901433361171312	0.884735817667916	1.40979238838837	1.30898707323192	1.49282941604205	1.14519262745431	0.920064514723657	1.15318836603987	1.87366125225564
Tsga10	1.29082247666356	2.01088980568985	1.51425938023932	0.851749567984641	1.39625287811405	1.74163431871572	1.74902146738476	1.81873218026769	2.94950101314043	2.37635085651935
Lipt1	6.24478981953451	7.00344380602327	4.98514604955191	6.66714317008667	9.80285874842572	6.61406366274184	4.41419703673297	6.67581694404142	6.47559620930079	3.56452628477903
Mitd1	18.4552727068925	19.172794181836	18.0690276608332	17.4461808063061	21.0310589765929	14.0782107429521	15.4496896285654	14.1219204585492	14.1709108826822	9.29975767887862
Mrpl30	53.5865763285196	42.1073391208676	47.9118473567856	49.7539230402063	51.7486222951019	38.585493656309	37.2499929184683	41.6168716543608	40.4281229094361	35.3710685181919
Txndc9	63.2677449034963	62.3029134624941	64.4325873367	92.0770653666155	89.0983867846528	60.0656502538028	58.6963275780672	57.7714927849738	61.3407503935822	57.6950568529939
Eif5b	429.44268314838	376.55645137237	347.258808434657	280.049383818398	273.520121102217	278.640757252626	276.949220686723	275.356052092529	201.852317455671	170.937314977128
Rev1	48.7896009084861	52.2657996909905	54.9386914471096	48.4028720013341	64.983936035558	61.9316870238554	63.4644932451043	61.6015287881258	56.2179328444435	91.5580565583947
Aff3	4.30855610453918	5.75530530593991	4.76396209513493	0.411189446613275	0.523594829292768	10.9059482338627	11.2437094331878	13.0520779995682	9.64686421591043	9.52825295354394
Lonrf2	1.51758858742878	1.71619043761461	1.63335843261769	1.90909385927592	1.59987308950568	1.57576438359994	1.91559494046903	1.47638259339377	4.30227967330258	2.51344802131855
Chst10	17.2865550591025	15.9657716468996	15.5509334105476	2.70210207774438	3.57789800016725	14.0574770010626	14.0338151073492	13.565602379879	6.5864797060354	6.32931910822943
Pdcl3	57.249721194727	51.1563432464719	52.2504556934263	55.3637219190017	59.3116587182197	48.496222279477	42.6636307937069	43.6923660247839	42.4462025500059	36.3992972541858
Npas2	0.54074995644014	0.537392965313667	0.204169804077211	2.46713667967965	0.930835252076033	0.165869935115783	0.270681893761928	0.171174793436959	0.42135728759149	1.05107826346048
Rpl31	412.574773216845	385.466773442409	487.268251580605	753.210954171246	814.044516542118	374.513579749548	367.835871938324	364.580913171544	591.940458968003	531.754203201138
Tbc1d8	8.80899122587969	7.83553613941217	9.15361288279498	43.8797880885881	38.367865546509	9.91072862316802	8.89085912587255	10.5058529471934	28.5857654581806	33.8401501779342
Cnot11	91.0727587927087	84.4053660681369	88.8308789239267	122.416972391724	105.242560687846	68.6286856541551	72.7717860536875	71.722238450086	43.9542181055965	40.9463532200258
Rnf149	60.8082047790428	57.3276947191063	58.6647903715187	56.8322556569062	41.4803459206382	46.609451767535	48.7852059295536	49.8974522868737	32.5775713406262	34.1143445075326
Creg2	0.3488709396388	0.312034625020839	0.170141503397676	6.28532439823149	4.77053066688967	0.414674837789457	0.291503577897461	0.299555888514679	0.177413594775364	0.639786769062903
Map4k4	341.631867641295	371.633238399819	347.990416899267	155.782058916915	111.96202766377	320.585117095029	335.583083212384	319.989879481216	359.595179910316	370.779282199419
Il1r1	10.2916927193446	11.5106106118798	10.6338439623548	0.646154844678004	0.698126439057025	7.21534217753655	6.2048618723888	6.868388586658	0.975774771264503	1.09677731839355
Il1rl2	1.744354698194	1.88954300707063	1.53127353057908	0.26433607282282	0.43632902441064	1.38916070659468	0.895332417827914	1.56196999011225	0	0.274194329598387
Il1rl1	159.95732582439	159.0509824759	163.352857412109	0	0	63.9843274709132	64.4431123994743	59.1408911324695	0	0
Il18rap	2.616532047291	3.1896872779908	3.26671686523538	0	0	1.26475825525784	1.04108420677664	0.813080268825557	0	0
Mfsd9	2.40720948350772	2.47894174322111	2.14378294281072	3.84755839330993	3.17065757738399	2.4465815429578	2.62353220107714	1.96851012452503	2.35073013077358	2.0564574719879
Mrps9	59.866253242018	57.778411399692	57.4908139980748	70.4602487446605	70.5107703447595	61.5584796698449	60.9034260964337	60.8740359160187	52.2926570600386	42.157378175752
Tgfbrap1	14.4781439950102	15.3590376538035	14.0026457296287	11.2489684323489	8.78475769146756	14.16114571051	15.6370847857852	14.7852227831174	17.5417691834141	14.7607947433798
AI597479	34.88709396388	36.646733183003	34.3685836863306	44.0560121371366	55.3265202952692	35.4546986309986	36.2297303958272	33.0581319825128	31.801386863484	25.888514619581
Fhl2	5.3202818294917	7.2808079171529	4.91708944819284	0.293706747580911	0.174531609764256	3.64913857254722	3.31064777754973	2.90997148842831	0.354827189550728	1.23387448319274
Nck2	13.5361924579854	11.9786625494111	17.6266597519992	19.2965333160658	13.2934909437108	17.934686734394	19.5515614032654	19.8348791895077	20.6908604906768	17.7769323689621
Uxs1	21.8742079153527	20.3515916541369	21.8461690362616	30.3399070251081	35.662625595163	22.143636337957	22.2167369726136	20.5623720616147	39.2971112427432	27.8078749267697
Tpp2	176.964784131781	175.242112463092	177.678771998193	186.650638087669	197.918845472666	137.319572533979	137.631332135872	135.484849005353	160.980660559296	170.777368284862
Mettl21c	0.01744354698194	0.0693410277824086	0.0340283006795352	0.0587413495161822	0	0.14513619322631	0.0832867365421316	0.12838109507772	0.798361176489139	1.4852192853246
Tex30	32.253118369607	26.8696482656833	29.3323951857594	24.2308066754251	25.8015896434825	24.424347945799	24.6320523323354	26.1041559991363	21.5113983665129	25.50007265265
Kdelc1	29.8459088860993	27.1296771198674	27.2566688443077	39.2685921515678	45.8145475631172	31.7433588327829	28.796389159442	29.6774298121328	38.8535772558048	34.4799369469971
Bivm	26.2176511138558	25.5521687378176	27.7160509034814	24.4070307239737	26.5288046841669	23.7401344634464	24.1531535972182	24.1570427237909	27.7208741836507	23.7178095102605
Ercc5	33.7532634100539	33.2663580786105	29.7577489442536	36.2727833262425	51.0214072544175	37.0719304983775	36.0215135544719	36.9523585332036	38.6318102623355	40.2151683410967
Gulp1	4.0120158058462	3.95243858359729	3.86221212712725	3.64196367000329	6.4285809596501	3.33813244420513	2.22792020250202	3.46628956709843	3.83656898701725	4.250012108775
Col3a1	201.05432251384	214.177099562915	174.343998531599	0.0587413495161822	0	118.679938575343	120.91151977504	114.473143110967	0.044353398693841	0.0228495274665322
Col5a2	81.8625659862443	83.8159673319864	75.338657704491	1.70349913596928	1.74531609764256	52.3319645290295	52.9911861249312	53.0213922670982	2.39508352946742	1.21102495572621
Wdr75	225.806715681213	218.892289452118	222.357930790423	154.754085300382	184.916240545229	173.83169200134	181.023721874323	183.884521849654	139.180965101273	109.472086092156
Slc40a1	16.7109180086985	13.4694946467329	17.0992210914665	1.11608564080746	0.814480845566529	6.13718759928396	6.64211723923499	7.14654762599305	0.354827189550728	1.14247637332661
Slc39a10	127.669320360819	133.58549002281	138.733381870465	133.577828799798	159.405536918021	117.332245352527	117.538406945083	116.848193369904	166.924015984271	134.28667292081
Sdpr	11.4080797261888	13.4174888758961	11.6717071330806	0	0	5.01756553725243	5.03884756079896	3.80863915397235	0	0
Nabp1	58.4358823894989	58.4718216775161	59.8387667449627	51.3105688023851	62.8022909135048	43.8725978381245	42.9134910033333	40.2474733068651	57.5928882039526	61.2824326652395
Myo1b	68.1170509644756	69.323692525463	69.2816201835337	120.449137182932	96.7196004110253	66.2857728206447	62.2568355652433	63.3132767224954	175.617282128264	143.060891467958
Stat4	19.7460951835561	20.4209326819193	20.5530936104393	5.55105752927921	7.44668201660826	12.5024463593521	12.2431502716933	12.5171567700777	13.5721400003154	6.90055729489274
Stat1	34.2765698195121	43.0261077389845	26.6271452817363	27.725916971638	33.7136892861288	17.1675382844835	16.6989906766974	15.3415408617875	15.1023322552529	9.27690815141209
Gls	122.139715967544	123.236341626286	133.033641506643	50.9287500305299	75.7758072393145	102.403951192106	99.5692935361183	106.42792781943	118.600988107331	132.344463086155
Nab1	14.7921278406851	15.3590376538035	16.6058107316132	19.7664641121953	18.4421734317564	11.3206230716522	13.1593043736568	12.9236969044904	9.53598071917582	10.0994911402072
Tmem194b	11.913942588665	10.9212118757294	10.2255043542003	15.0377854761426	20.1584009277716	12.7305175201363	11.1396010125101	13.3944275864421	26.2128586280601	23.2836684883963
Mfsd6	2.1804433727425	3.10301099326279	2.89240555776049	0.969232267017006	1.19263266672242	3.69060605632617	3.31064777754973	3.78724230479273	6.40906611126003	6.71776107516048
Inpp1	2.37232238954384	3.72708024330446	2.82434895640142	0.675525519436095	1.39625287811405	2.73685392941042	3.39393451409186	4.30076668510361	2.39508352946742	3.19893384531451
Hibch	16.5888131798249	18.3233665915015	16.9290795880688	22.879755636553	26.8778679036954	16.2137861575678	17.9274700406938	18.0375438584196	14.9914487585183	13.5269202601871
1700019D03Rik	15.9259583945112	17.2832511747653	18.0179852098139	10.4265895391223	15.6205790739009	20.1739308584571	21.4046912913278	22.0387546550085	10.334341895665	12.6129391615258
1700019A02Rik	1.43037085251908	1.54283786815859	1.8885706877142	0.939861592258915	0.58177203254752	2.38438031728938	2.08216841355329	2.48203450483591	1.19754176473371	2.28495274665322
Pms1	33.3695053764512	32.070225349364	32.9223809074503	30.0755709522853	32.4047022128969	32.3239036056882	31.7738899908232	29.613239264594	42.7344996415158	28.4019626408996
Ormdl1	20.5659418917072	19.1207884109992	20.5530936104393	30.0755709522853	30.1939684892163	17.9968879600624	15.512154680972	17.844972215803	24.8600799678979	27.305185322506
Osgepl1	12.786119937762	13.4694946467329	15.6530183125862	10.7202962867032	12.1299468786158	11.4657592648785	11.9516466937959	12.3031882782815	11.1770564708479	10.7849769642032
Asnsd1	106.510297871726	99.6603921802668	98.767142722351	113.458916590506	143.726780640865	75.1390806074496	71.1060513228448	68.4485205256041	65.842620361007	61.5566269948378
Dnah7a	0.627967691349839	0.277364111129634	0.680566013590704	0.381818771855184	0.232708813019008	1.20255702958943	0.603828839930454	1.24101725241796	0.133060196081523	0.137097164799193
Stk17b	43.2076658742653	43.9102058432102	44.2027625827163	19.3259039908239	20.9147045700834	24.8390227835885	25.8397100121963	23.1299939631691	17.6748293794957	24.8831354110536
Hecw2	2.86074170503816	3.27636356271881	3.82818382644771	0.528672145645639	0.930835252076033	3.48326863743144	2.14463346595989	2.05409752124351	2.50596702620202	4.06721588904274
Gtf3c3	69.477647629067	71.2132355325336	70.9660210671707	63.205692079412	75.4558326214134	64.6063397275974	62.7357343003606	59.4832407193434	66.8627485309654	54.610370645012
Pgap1	47.5336655257865	56.3915908440438	54.6664650416733	83.6183110362853	85.4914001828581	37.9634813996248	37.7288916535856	36.5244215496112	29.0736528438128	44.8079233618697
Ankrd44	3.41893520846024	4.21246743778132	2.84136310674119	1.23356833983983	0.698126439057025	3.69060605632617	4.12269345883551	3.59467066217615	4.79016705893483	11.9960019199294
Sf3b1	683.647493316192	676.40439076045	673.57319780106	635.405177716542	745.657214116157	482.246102607249	494.931431901617	478.626119298918	693.132738088001	718.183497800575
Coq10b	23.845328724312	21.3917070708731	25.2830274048947	17.2405860829995	17.249540765034	15.7369100941099	17.3652845690344	16.6681455109239	18.4953672553317	19.490646928952
Hspd1	1578.43167930179	1420.05224321289	1426.44935033578	1450.03021280696	1419.29105060293	1172.05769527001	1186.48202709507	1160.30833731243	1168.95599927553	767.62987523815
Hspe1	281.381856365674	246.00463131504	275.969518511031	325.074628222552	295.947432956924	210.095006566028	213.859517756058	220.922467779576	329.146571706994	255.640513295563
Mob4	58.5405436713906	51.936429809024	58.2224224626848	50.5469312586747	44.3310288801211	42.8981119693193	37.666426601179	40.4614417986613	42.6236161447812	49.1950326354439
Rftn2	2.28510465463414	2.4269359723843	1.37814617752118	3.90629974282611	3.19974617901136	1.4513619322631	1.31176610053857	1.24101725241796	0.266120392163046	0.479840076797177
Mars2	12.9779989545633	14.1975754384482	12.3182448459918	28.4895545153483	27.5178171394977	12.4609788755732	13.3258778467411	14.1219204585492	13.7717302944376	14.0067603369843
Plcl1	1.2210482887358	1.00544490284492	1.70141503397676	0.117482699032364	0.0872658048821281	0.663479740463131	0.624650524065987	0.385143285233159	0.044353398693841	0.0456990549330645
Satb2	5.61682212818468	6.10201044485196	5.88689601755959	9.75106401968624	7.44668201660826	4.8102281183577	4.70570061463043	4.00121079658893	18.9167245429232	16.2003149737714
9130024F11Rik	0.33142739265686	0.88409810422571	0.731608464610007	1.11608564080746	0.814480845566529	0.456142321568403	1.14519262745431	1.1768267048791	2.26202333338589	2.28495274665322
4930558J18Rik	3.00029008089368	3.81375652803247	3.02851876047863	4.6111959370203	3.72334100830413	4.02234592655773	4.12269345883551	3.78724230479273	6.09859232040314	6.74061060262701
1700066M21Rik	7.57049939016195	7.05544957686008	6.6695469331889	21.0587738015513	19.8675149114978	6.63479740463131	6.24650524065987	6.03391146865282	14.9470953598244	11.676108535398
Tyw5	13.2745392532563	14.9776620010003	13.3390938663778	15.8601643693692	17.1622749601519	13.0000561646995	13.3258778467411	12.0678229373056	15.1023322552529	11.1734189311343
9430016H08Rik	19.9205306533755	21.7037416958939	21.5399143301458	25.6405990638135	17.9185786024636	15.4051702238783	16.9488508863238	17.5454163272883	20.09208960831	19.5363459838851
Spats2l	3.76780614809904	3.1896872779908	3.60699987203073	2.76084342726056	3.02521456924711	4.41628702245772	3.64379472371826	2.97416203596717	9.64686421591043	3.15323479038145
Kctd18	9.66372502799475	11.8053099799551	8.43901856852474	20.3832482821152	15.9696422934294	13.0000561646995	15.512154680972	13.3088401897236	19.5154954252901	16.1317663913718
Sgol2a	146.508351101314	137.988645286993	139.396933733716	114.516260881797	134.069364900576	108.458203823832	114.082007378585	109.573264648834	295.083161510124	306.297915688865
Aox1	2.30254820161608	2.01088980568985	1.65037258295746	1.14545631556555	2.96703736599235	1.49282941604205	1.5199829418939	1.98990697370465	4.9675806537102	3.01613762558225
Aox3	0.31398384567492	0.589398736150473	0.238198104756747	33.9525000203533	47.5307750591324	0.331739870231566	0.666293892337053	0.342349586873919	3.72568549028265	5.50673611943427
Aox4	0.24420965774716	0.294699368075237	0.306254706115817	1.38042171363028	0.843569447193905	0.29027238645262	0.166573473084263	0.12838109507772	2.26202333338589	1.64516597759032
Bzw1	742.833448225914	708.145246227848	750.749383742246	738.613728816474	668.339710990591	519.297299363737	518.626508447853	512.989459081388	467.37393873635	408.321055826931
Clk1	106.91149945231	102.503374319346	111.799981882613	84.9106207256413	139.363490396759	83.8057847172493	79.6429418184133	80.4521529153709	67.9272300996176	82.5324932091144
Ppil3	23.5662319726009	21.1663487305802	22.8670180566477	23.9077292530861	21.6419196107678	22.4339087244096	20.7175757148552	21.1186901402849	20.6021536932892	16.314562611104
Nif3l1	59.7790355071083	58.0211049969304	59.5495261891866	53.3077746859353	51.8940653032388	54.0113976220768	54.7610292764515	52.9999954179186	31.4909130726271	23.5350132905282
Orc2	197.164411536868	184.377792873424	189.350479131274	168.852009184266	182.676418219921	141.279717234868	143.232365168331	144.343144565716	122.104906604144	105.770462642578
Fam126b	24.4907399626437	24.6854058905375	24.0920368811109	26.6098313308305	30.4557659038627	23.7816019472254	24.1739752813537	25.505044222107	29.7167771248735	48.212502954383
Ndufb3	19.5018855258089	19.5888403485304	20.3999662573814	34.2462067679342	30.8048291233912	25.0878276862621	21.8003032899029	22.2313262976251	23.9286585953272	21.8441482580048
Cflar	22.7114981704859	23.2119090501613	22.3225652457751	6.9021085681514	6.60311256941436	19.2201787315413	21.0507226610238	19.1287831665802	6.14294571909698	5.18684273490282
Casp8	5.35516892345558	5.72063479204871	5.34244320668703	8.75246107791114	8.26116286217479	3.75280728199459	4.01858503815785	3.59467066217615	2.17331653599821	2.53629754878508
Trak2	55.0518342750026	59.5986133789802	57.8991536062292	68.4043015115941	63.4422401493071	54.198001299082	52.866256020118	53.706091440846	55.5082784653421	57.3523139409959
Stradb	7.91937032980075	7.71418934079296	8.69423082362125	12.3944247479144	16.0278194966842	6.69699863029973	5.80924987381368	5.77714927849738	7.27395738578993	8.2943784703512
Tmem237	27.2991510267361	23.1772385362701	25.334069855914	13.1874329663829	19.111211269186	19.4067824085466	23.3411079159324	21.1614838386441	11.3322933662764	7.92878603088669
Als2	69.4950911760489	71.8199695256297	68.7201532223214	119.685499639221	122.143038233352	84.5729331671597	84.0779605392818	85.9939368528925	75.0015971912852	84.3376058789705
Fzd7	130.28585240811	141.577043474733	134.105532978048	16.5356898888053	35.4880939853987	166.056538792788	164.470482986574	165.033897722408	64.6894319949672	81.6642111653862
Gm973	0.662854785313719	0.866762847280108	0.629523562571402	1.23356833983983	1.3380756748593	1.36842696470521	1.18683599572537	1.47638259339377	1.06448156865219	1.25672401065927
Sumo1	219.370046844877	198.558033054927	216.368949870825	237.461905419166	208.158033245503	144.286109808842	142.253746013961	136.126754480742	124.699580427734	101.177707621805
Nop58	508.287515506749	470.99893121201	497.817024791261	347.073263616362	374.661188960603	386.24887765899	388.053727233927	383.987855377459	279.55947196728	265.899951128036
Bmpr2	41.1318837834145	46.926540551745	44.9683993480058	33.864387996079	40.1422702457789	52.8088405924873	52.6372174946272	54.1340284244384	67.7276398054953	66.3778772902761
Fam117b	57.5637050404019	63.0830000250462	61.2339270728236	82.0616652741065	52.5049259374137	47.6461388620086	48.6810975088759	47.4796083295766	73.0500476487562	62.036467071635
Ica1l	0.27909675171104	0.381375652803247	0.663551863250937	0.587413495161822	0.494506227665392	0.704947224242077	0.707937260608118	0.513524380310878	1.55236895428444	1.25672401065927
Wdr12	131.140586210225	120.254677431642	124.118226728605	122.886903187853	133.283972656637	99.5841622951381	101.505710160723	101.33547771468	78.6385758841802	57.055270083931
Carf	6.45411238331779	6.57006238238322	7.04385824066379	7.43078071379704	5.7013659189657	7.09093972619971	7.93306165563803	7.1893413243523	12.2415380395001	10.9220741290024
Nbeal1	31.6077071312753	39.1256749262241	39.387758036562	41.6769874817312	59.8061649458851	50.1341878887454	45.5162015202749	46.837702854188	112.70198608105	109.31213939989
Cyp20a1	20.6182725326531	20.5596147374842	18.2391691642309	27.1091328017181	23.6199445214293	18.722568926194	18.052400145507	19.984657133765	22.7089401312466	21.4100072361407
Abi2	83.3278239327273	80.2969101720292	81.2425678723904	53.865817506339	45.3782185387066	93.0322998580647	93.7184002940336	98.3827125278924	106.736453956728	116.532590079314
Raph1	69.0415589545185	77.6792863732432	75.3897001555103	42.4112543506835	49.1015595470107	76.2379689275917	79.2681515039737	79.6818663449046	191.229678468496	145.140198467413
Nrp2	106.039322103213	119.110550473232	110.915246064945	41.0895739865694	24.288982358859	95.8728224969225	103.233909943972	100.479603747495	5.43329133999553	3.97581777917661
4930487H11Rik	1.01172572495252	1.31747952786576	1.07189147140536	0.205594723306638	0.116354406509504	1.07815457825259	1.24930104813197	1.21962040323834	0.044353398693841	0.137097164799193
Ino80d	75.8445422774751	87.3696950058348	87.4527327464055	91.4015398471794	64.4894298078926	113.392834393527	110.209174129376	109.808629989809	161.468547944928	200.070462496956
Ino80dos	1.67458051026624	1.82020197928823	1.61634428227792	1.3216803641141	1.91984770740682	2.03190670516834	2.20709851836649	1.77593848190845	2.88297091509967	3.77017203197782
Ndufs1	144.066254523842	141.039650509419	141.625787428226	154.63660260135	166.852218934629	120.691111538621	124.6386012353	120.228895540284	123.14721147345	104.650835796718
Eef1b2	823.038877248874	733.52406239621	761.876638064454	965.825268745067	843.191295372749	648.883186172942	649.136824609374	660.584924722406	580.541635503685	504.037726384235
Snora41	4.11667708773784	3.44971613217483	3.40283006795352	1.29230968935601	1.83258190252469	3.00639257397356	3.20653935687207	3.03835258350603	1.59672235297828	3.13038526291492
Gpr1	0.662854785313719	0.624069250041677	0.918764118347451	0.0587413495161822	0.029088601627376	0.601278514794713	0.895332417827914	0.855873967184797	1.04230486930526	1.39382117545847
Zdbf2	147.031657510772	166.851848101421	163.26778666041	179.425452097178	167.17219355253	248.473162803443	240.136483135101	242.362110657555	196.197259122206	115.595759453187
Adam23	114.830869782111	124.900526293064	118.010146756628	41.6476168069731	39.7932070262504	122.308343406	121.411240194292	120.549848277979	34.7508878766245	26.8024957182423
Fastkd2	72.1988409582496	70.4331489699815	75.6959548616261	67.405698569819	64.6057842144021	43.2091180976614	41.4767947979815	44.8263990313037	41.2486607852722	39.2554881875024
Klf7	3.29683037958666	4.45516103501975	3.26671686523538	2.81958477677674	2.35617673181746	6.63479740463131	7.10019429021672	6.35486420634712	5.36676124195477	7.70029075622136
Creb1	71.5185426259539	72.2186804353786	73.1268181603212	56.5385489093253	57.5663426205771	73.6255174495181	71.1268730069804	69.8821094206387	74.1588826161022	58.5176398417891
Mettl21a	8.91365250777133	9.25702720895155	10.1404336025015	10.3384775148481	12.5953645046538	7.21534217753655	9.89029996437812	9.24343884559581	10.2012816995834	8.88846618448104
2810408I11Rik	5.26795118854588	4.74986040309499	5.61466961212331	3.9650410923423	5.23594829292768	6.28232379251027	5.41363787523855	6.29067365880826	2.30637673207973	2.53629754878508
Ccnyl1	60.441890292422	55.6981805662197	55.1939037022061	44.2322361856852	36.5352836439843	38.2952212698564	38.3743638617871	37.1235333266406	35.2165985629098	29.6586866515588
Fzd5	155.212681045302	172.485806608741	170.992210914664	268.124889866613	181.687405764591	167.279829564267	173.132303586956	173.571240545077	160.248829480848	95.6481219749039
Plekhm3	17.0249018543734	19.3981525221288	19.77044269481	28.7832612629293	17.249540765034	17.4578106709361	15.3039378396167	18.4226871436528	22.8198236279812	16.8629512703008
Akr1cl	0.0697741879277599	0.0693410277824086	0	4.46434256322984	1.39625287811405	0.0414674837789457	0	0	0.044353398693841	0
Cryge	0	0	0	0.704896194194186	1.22172126834979	0.0414674837789457	0	0	0.266120392163046	0.137097164799193
Crygd	0	0	0	1.35105103887219	0.785392243939153	0.124402451336837	0.166573473084263	0.0855873967184797	0.221766993469205	0.754034406395564
D630023F18Rik	6.45411238331779	6.34470404209039	6.73760353454797	12.0713473255754	12.915339122555	5.349305407484	5.66349808486495	5.02825955721068	9.55815741852274	8.59142232741612
Idh1	103.387902961958	97.0427683814809	102.680397300498	320.522173635048	331.231906730931	81.4836056256283	81.4127849699336	82.2280913972794	253.612733731383	192.095977411136
Pikfyve	70.4370427130737	82.4638172902294	80.9873556172938	97.1875627745234	121.881240818706	91.7675416028068	93.4893617685427	86.6144454791015	117.913510427576	153.434576937764
Map2	11.041765239568	10.5571714798717	12.3863014473508	2.14405925734065	1.91984770740682	9.70339120427329	8.28703028594209	10.0993128127806	11.709297255174	9.32260720634515
Unc80	0.36631448662074	0.208023083347226	0.71459431427024	0.117482699032364	0.116354406509504	1.01595335258417	0.728758944743651	1.24101725241796	1.19754176473371	0.548388659196774
Rpe	59.587156490307	57.2063479204871	60.3832195558353	81.3273984051542	98.0867646875119	46.8997241539876	51.2005212892754	53.1497733621759	68.3042339885152	67.9773442129334
Kansl1l	6.14012853764287	5.56461747953829	6.10807997197657	9.48672794686342	12.915339122555	5.24563669803663	4.43501872086851	4.47194147854056	10.7778758826034	16.0860673364387
Acadl	29.357489570605	23.9573250988222	28.5497442701301	16.4769485392891	14.8933640332165	20.4020020192413	22.8205658125441	22.9802160189118	20.09208960831	24.129101004658
Lancl1	33.4392795643789	34.0117741272714	31.5782630306087	34.6280255397894	45.3782185387066	32.6971109596987	33.8144150361054	32.031083221891	28.6966489549152	31.3724012115488
Cps1	0.45353222153044	0.381375652803247	1.22501882446327	2.52587802919583	2.76341715460072	0.559811031015767	0.249860209626395	0.342349586873919	1.06448156865219	0.868282043728225
Ikzf2	2.02345144990504	2.01088980568985	1.61634428227792	1.76224048548546	2.35617673181746	1.32695948092626	1.74902146738476	1.49777944257339	2.26202333338589	2.65054518611774
Spag16	1.15127410080804	1.26547375702896	1.87155653737444	0.0587413495161822	0.523594829292768	2.59171773618411	1.5824479943005	1.73314478354921	2.39508352946742	2.74194329598387
Bard1	71.0824539514054	69.583721379647	70.1833701515414	76.1875303224883	61.5514810435277	75.989164024918	75.6660001485265	74.31125720082	149.116126408694	155.536733464685
Atic	367.256438157764	356.308871259907	356.395407167112	244.804574108689	212.812209505883	315.940758911787	320.112571899683	317.935781959972	213.228964220641	161.134867693985
Fn1	1348.12452849923	1630.32890996305	1576.34401482913	1799.9230612001	1779.55338175798	1683.49690645764	1686.95202697674	1640.53922029982	2258.85206537928	1919.52025388097
Apol7d	0.03488709396388	0.260028854184032	0.255212255096514	0.411189446613275	0.58177203254752	0.124402451336837	0.124930104813197	0.171174793436959	1.21971846408063	1.25672401065927
Mreg	146.909552681899	135.821738168793	140.758065760897	147.323304586585	140.265237047207	139.496615432373	137.443936978653	137.34637488398	252.526075463384	247.368984352678
Pecr	23.6708932544926	27.493717515725	27.4438244980452	14.6265960295294	15.7078448787831	29.2760435479357	31.0451310460795	30.062573097366	21.1787478763091	19.0565059070879
Xrcc5	212.078644206426	208.421794256975	203.131940906486	157.926118174256	169.790167698994	183.638751915061	182.085627765235	178.877659141623	217.597773991984	147.402301686599
Smarcal1	44.8124721966038	44.7249629196536	41.6846683324306	54.3944896519847	54.4247736448205	38.4196237211932	38.0203952314831	38.4287411265974	36.3697869289497	28.1277683113012
Rpl37a	296.418193864106	239.157204821527	332.728724044495	489.902854964959	469.81000488375	195.063043696161	189.227465423723	198.648347783591	348.595537034244	331.935085506314
Igfbp2	211.555337796968	217.540139410361	211.843185880447	143.035186071904	172.291787438948	246.026581260485	247.798862896977	254.194568253885	460.698752232927	544.275744252798
Igfbp5	7.98914451772851	9.18768618116914	7.38414124745914	1.46853373790455	0.989012455330785	3.98087844277879	4.24762356364871	4.15098874084627	7.71749137272834	7.26614973435725
Tns1	31.7646990541127	33.682404245305	31.7143762333268	85.439292871287	74.8449719872385	36.3877170160249	36.1880870275562	35.240610598834	45.5509404585748	27.0766900478407
Arpc2	188.983388002338	167.99597505983	187.308781090502	179.161116024356	162.459840088895	140.906509880857	139.255423498444	140.427521165846	124.189516342755	117.012430156112
Aamp	153.834640833729	148.545816766865	154.845782242225	185.475811097345	183.374544658978	171.654649102946	174.673108212985	173.549843695897	118.556634708637	102.023140138066
Pnkd	29.654029869298	31.7928612382343	29.3153810354196	45.9357353216544	42.7893329938701	31.3908852206619	37.1875278660617	36.03229401848	29.3175965366289	24.2433486419907
Tmbim1	31.7995861480766	33.0756702522089	28.5497442701301	52.9846972635963	44.9709781159233	26.4562546509674	25.7147799073831	26.1041559991363	22.1988760462674	31.1439059368834
Catip	2.47698367143548	2.66962956962273	2.96046215911956	2.26154195637301	7.1557960003345	2.59171773618411	1.72819978324923	2.33225656057857	0.8648912745299	0.319893384531451
Slc11a1	4.4481044803947	3.74441550025006	5.29140075566773	4.81679066032694	6.63220117104173	4.64435818324192	5.33035113869642	4.77149736705524	4.36880977134334	6.14652288849717
Ctdsp1	43.887964206561	43.1474545376038	37.6863430025853	49.4308456178673	43.5456366361819	41.7162886816194	44.2877221562785	43.6067786280654	29.029299445119	22.7581293566661
Vil1	0.732628973241479	1.14412695840974	0.884735817667916	1.40979238838837	1.22172126834979	1.82456928627361	1.3950528370807	1.02704876062176	3.25997480399732	3.81587108691088
Usp37	104.399628686911	111.171002792147	101.982817136567	134.077130270686	126.04091085142	109.515624660196	111.645870334727	104.523608242443	200.233418403345	232.196898114901
Rqcd1	177.243880883492	171.185662337821	173.170022158155	162.155495339421	148.584577112637	146.608288900463	142.441141171181	144.878065795207	169.585219905901	155.559582992151
Plcd4	0.48841931549432	0.589398736150473	0.748622614949775	4.46434256322984	1.07627826021291	1.20255702958943	0.79122399715025	1.04844560980138	1.70760584971288	3.42742911997984
Zfp142	49.9757621032581	52.8725336840866	52.5226820988626	48.2853893023017	39.996827237642	60.3144551564765	61.736293461855	61.644322486485	42.1579054584959	50.5203052285028
Bcs1l	17.6179824517594	17.4219332303302	18.8006361254432	16.6825432625957	16.4059713178401	19.9043922138939	21.5712647644121	18.7650367305267	13.68302349705	11.6304094804649
Rnf25	22.676611076522	21.2530250153082	20.3148955056825	27.0210207774438	19.4020972854598	24.818289041699	23.8408283351852	27.6019354417097	13.8382603924784	18.3024715006923
Stk36	5.44238665836528	6.98610854907767	6.09106582163681	3.90629974282611	4.3632902441064	6.40672624384711	5.20542103388322	5.71295873095852	5.01193405240404	5.23254178983588
Ttll4	83.0487271810163	96.6613927286776	93.1865014109072	58.9175735647307	58.1481146531247	122.453479599227	123.410121871303	119.052068835405	75.7999583677743	61.2595831377729
Cyp27a1	0.697741879277599	0.693410277824086	1.19099052378373	5.11049740790785	6.98126439057024	1.07815457825259	1.33258778467411	0.984255062262517	1.90719614383516	3.33603101011371
Wnt6	0.3488709396388	0.208023083347226	0.272226405436282	1.76224048548546	1.68713889438781	0.414674837789457	0.416433682710658	0.470730681951638	0.598770882366854	0.434141021864112
Cdk5r2	0.627967691349839	1.04011541673613	0.646537712911169	2.2909126311311	2.21073372368058	1.32695948092626	1.29094441640304	1.19822355405872	4.94540395436328	2.46774896638548
Nhej1	3.76780614809904	2.94699368075237	3.58998572169097	4.22937716516512	4.91597367502655	3.02712631586304	3.68543809198932	2.46063765565629	3.4595650981196	2.71909376851734
Cnppd1	16.9551276664457	15.2896966260211	12.7265844541462	19.0615679180011	15.5914904722735	19.3445811828782	19.5932047715365	18.0375438584196	11.9088875492963	16.657305523102
Fam134a	20.635716079635	21.2703602722538	19.2089757335976	30.5748724231728	27.7796145541441	24.4450816876885	23.0079609697638	23.9002805336355	17.586122582108	27.6936272894371
Zfand2b	9.89049113875997	8.18224127832422	9.54493834060963	11.4545631556555	12.0426810737337	11.4242917810995	10.785632382206	9.69277267836783	9.09244673223741	9.0027138218137
Abcb6	16.4841518979333	14.4402690356866	16.6398390322927	28.4014424910741	28.1868549769274	15.7161763522204	15.5329763651075	16.6895423601035	25.5032042489586	28.7675550803641
Atg9a	27.1072720099347	27.9791047102019	27.4268103477054	15.1846388499331	17.7731355943267	24.818289041699	26.2353220107714	26.0185686024178	17.3865322879857	22.6895807742665
Ankzf1	22.6242804355762	24.3733712655166	22.0503388403388	19.2084212917916	27.0233109118323	27.2026693589884	26.922437587244	26.1897433958548	21.5335750658598	14.9435909631121
Glb1l	3.03517717485756	3.43238087522923	3.43685836863306	5.46294550500494	5.49774570757407	3.8979434752209	3.91447661748018	3.78724230479273	3.70350879093573	2.81049187838346
Stk16	33.142739265686	30.4753817103686	28.3455744660528	34.9217322873703	34.266372717049	39.0001684940984	38.6242240714135	36.3318499069946	26.4124489221823	19.8105403134834
Tuba4a	171.103752345849	157.854849746653	155.713503909553	142.62399662529	119.205089468987	159.546143839494	168.697284866088	162.744434860189	83.717040034625	66.8120183121403
Dnajb2	8.14613644056597	8.51161116029066	8.11574971206915	12.5119074469468	15.9114650901747	10.2217347515101	11.8475382731182	11.0835678750431	15.7011031376197	13.9610612820512
Ptprn	29.4098202115508	28.4298213907875	25.3000415552344	2.23217128161492	1.30898707323192	29.5870496762778	30.5454106268268	29.3350802252589	4.81234375828175	4.66130360317258
Dnpep	59.9011403359819	60.2053473720763	62.9013138061209	70.5777314436929	71.7324916131093	64.2331323735869	68.0036203866504	63.5058483651119	86.6887177471123	86.4397624058914
Des	7.29140263845091	7.50616625744573	7.99665065969078	6.10910034968294	2.96703736599235	8.66670410979965	8.12045681285783	8.87969240954227	18.8280177455355	26.8710443006419
Speg	7.39606392034255	9.58639709091799	8.14977801274869	1.49790441266265	0.901746650448657	13.725737130831	12.3056153240999	12.5813473176165	7.51790107860606	10.4650835796718
Gmppa	28.9388444430384	27.7364111129634	27.0354848898907	20.5007309811476	19.1402998708134	31.0798790923198	30.7328057840466	31.752924182556	35.2387752622567	37.5874726824455
Chpf	37.1373115245502	38.9696576137136	34.1814280325931	22.7035315880044	21.6419196107678	35.4339648891091	36.8335592357577	34.1493712906734	28.5414120594867	23.6949599827939
Tmem198	0.819846708151179	0.624069250041677	1.10591977208489	2.05594723306638	1.71622749601519	1.82456928627361	1.54080462602943	1.56196999011225	2.4837903268551	2.53629754878508
Obsl1	23.3917965027815	23.1599032793245	21.6760275328639	12.8643555440439	17.0750091552697	30.8518079315356	31.3574563081125	29.9555888514679	88.5515604922536	70.6964379814507
Inha	0.41864512756656	0.537392965313667	0.867721667328148	0.26433607282282	0.29088601627376	0.995219610694697	1.12437094331878	1.069842458981	1.70760584971288	1.05107826346048
Stk11ip	40.0678274175161	37.2881376899902	41.5485551297125	40.61964319044	41.0149282946002	50.5695964684243	47.7649434069125	50.0900239294902	45.8392375500847	34.8455293864617
Slc4a3	6.00058016178735	5.6686290212119	6.48239127945146	0.881120242742732	2.21073372368058	10.5120071379627	9.39057954512534	9.02947035379961	8.78197294138053	8.91131571194757
Epha4	42.6145852768794	44.8636449752184	45.7000078126158	307.217257969633	309.822695933182	45.0544211258245	43.9337535259744	45.2543360148961	21.0678643795745	11.2876665684669
Sgpp2	0.40120158058462	0.346705138912043	0.340283006795352	1.11608564080746	0.465417626038016	0.58054477290524	0.520542103388322	0.299555888514679	2.66120392163046	2.23925369172016
Farsb	216.910506720424	195.663045145011	220.860685560523	177.898177009758	205.830945115313	140.305231366063	148.104639256045	142.97374621822	132.949312584789	109.334988927357
Acsl3	70.9952362164957	71.9586515811945	76.3935350255566	87.6714641529019	136.629161843785	88.3464741910438	88.7420177856412	86.3362864397664	136.231464088133	144.317615478618
Utp14b	20.3740628749059	22.9518801959772	21.2676879247095	28.5776665396226	28.6813612045928	24.9219577511464	26.1103919059582	25.5906316188254	85.114172093481	97.8873756666241
Kcne4	1.53503213441072	1.66418466677781	1.59933013193816	0	0	0.829349675578914	0.957797470234513	0.770286570466317	0	0
Ap1s3	15.6468616428002	12.6894080841808	13.1689523629801	0.763637543710368	1.4544300813688	16.4625910602414	16.7822774132395	13.565602379879	3.74786218962957	6.05512477863104
Wdfy1	42.422706260078	41.9859923222484	42.6204466011179	64.7329671668327	76.3866678734894	45.5520309311718	45.9326352029856	51.8873592605783	41.026893791803	57.740755907927
Mrpl44	41.27143215927	39.7844146901569	38.656149571952	39.6210402486649	41.4803459206382	43.8311303543456	39.4570914368348	40.7396008379963	26.4346256215293	26.4597528062443
Serpine2	89.0667508897856	84.2493487556265	81.5998650295255	5.99161765065058	7.97027684590103	38.8964997846511	40.7688575373734	42.9220794543176	27.8761110790791	24.5175429715891
Fam124b	0.0697741879277599	0.0346705138912043	0	1.02797361653319	1.10536686184029	0	0	0.0855873967184797	0.310473790856887	0.182796219732258
Cul3	221.847030516313	206.324228166557	213.493558463404	156.281360387803	149.399057958203	141.943196975331	139.005563288818	136.469104067616	185.840740527194	181.470947139199
Dock10	2.45954012445354	1.42149106953938	1.66738673329723	0.352448097097093	0.465417626038016	1.84530302816308	2.66517556934821	2.43924080647667	0.754007777795298	0.525539131730241
Irs1	4.22133836962948	5.26991811146305	4.69590549377586	1.29230968935601	1.51260728462355	5.01756553725243	5.60103303245835	4.87848161295334	1.90719614383516	3.24463290024758
Rhbdd1	11.5476281020443	13.157460021712	12.080046741235	19.5608693888887	16.6386801308591	11.9841028121153	11.8683599572537	11.4045206127374	23.2633576149196	30.2756238931552
Mff	69.7044137398322	65.2325718863009	69.1284928304758	63.205692079412	78.131983971132	45.6349658987297	44.5167606817693	46.4311627197752	39.5410549355593	42.8657135272145
Agfg1	157.236132495207	159.241670302301	162.944517803954	109.170798075825	112.107470671907	130.353035259116	128.261574274883	137.282184336441	167.833260657494	145.939931928741
Slc19a3	0.4360886745485	0.72808079171529	0.71459431427024	1.58601643693692	2.26891092693533	0.622012256684185	0.416433682710658	0.449333832772018	1.59672235297828	3.15323479038145
Pid1	17.1818937772109	17.4392684872758	15.1596079527329	41.4713927584246	41.0440168962276	9.24724888270489	10.6815239615284	10.8482025340673	10.888759379338	9.36830626127822
Dner	2.16299982576056	2.91232316686116	2.416009348247	2.05594723306638	1.27989847160454	1.03668709447364	0.957797470234513	1.3907951966753	1.10883496734603	2.19355463678709
Trip12	1086.78530761581	1160.28341788304	1090.48793772673	936.953895457863	966.148814451667	804.013042989978	785.810359275011	767.226821033632	1352.91172035823	1067.75841851105
Fbxo36	3.2270561916589	2.47894174322111	2.62017915232421	3.20140354863193	2.67615134971859	1.78310180249466	1.79066483565583	2.71739984581173	3.96962918309877	3.33603101011371
Slc16a14	0.20932256378328	0.502722451422462	0.680566013590704	4.49371323798793	3.19974617901136	0.850083417468387	0.749580628879184	1.09123930816062	8.31626225509519	4.27286163624153
Sp110	0.54074995644014	0.416046166694452	0.544452810872564	0.82237889322655	2.64706274809122	0.518343547236821	0.562185471659388	0.385143285233159	0.510064084979172	0.365592439464516
Sp140	1.46525794648296	0.832092333388903	0.918764118347451	1.52727508742074	2.55979694320909	0.746414708021023	1.33258778467411	0.962858213082897	0.354827189550728	0.41129149439758
Sp100	1.29082247666356	1.50816735426739	0.731608464610007	1.02797361653319	1.57078448787831	0.642745998573658	0.978619154370046	0.834477118005177	0.487887385632251	0.228495274665322
A630001G21Rik	0.48841931549432	0.502722451422462	0.612509412231634	2.40839533016347	1.83258190252469	0.539077289126294	0.583007155794921	0.320952737694299	0.465710686285331	0.365592439464516
Cab39	122.73279656493	120.098660119132	119.881703294003	129.994606479311	123.452025306584	97.4071193967435	102.588437735771	99.2385864950772	100.881805329141	95.8537677221027
Itm2c	56.5170922214855	54.8834234897764	51.6549604315345	49.5189576421416	48.4034331079537	45.469095963614	40.5814623801536	45.7036698476682	27.0333965038961	35.0283256061939
2810459M11Rik	0.45353222153044	0.312034625020839	0.340283006795352	0.528672145645639	0.407240422783264	0.622012256684185	0.541363787523855	0.385143285233159	0.354827189550728	1.75941361492298
Psmd1	463.806470702802	454.859806995655	429.74340928185	467.610512823568	427.515178117545	337.255045574165	342.745742555007	327.799729431777	360.415717786152	297.934988636114
Htr2b	0.54074995644014	0.780086562552097	1.00383487004629	0.352448097097093	0.523594829292768	1.20255702958943	1.95723830874009	0.855873967184797	1.8406660457944	3.15323479038145
Armc9	14.2688214312269	14.4055985217954	15.8742022670032	22.6447902384882	19.5184516919693	11.9219015864469	11.9932900620669	13.0092843012089	11.4210001636641	10.305136887406
B3gnt7	97.8059679277375	102.884749972149	93.4076853653242	47.9916825547208	24.8998429930339	80.1151786609231	83.0993413849118	80.5805340104486	35.3718354583382	44.1681365928068
Ncl	3963.17387429676	3719.24470716505	3432.58781689778	2583.73825846927	2572.71228233164	3133.40747678847	3110.01002921974	3069.1426494755	2492.99365708407	1673.97923172562
Snora75	0.924507990042819	1.02278015979053	1.2080046741235	0.558042820403731	1.07627826021291	1.63796560926836	0.999440838505579	1.79733533108807	3.28215150334424	2.94758904318266
Gm24148	0.907064443060879	0.658739763932882	0.646537712911169	0.82237889322655	1.27989847160454	0.912284643136805	0.895332417827914	0.898667665544037	2.61685052293662	2.7647928234504
Snord82	0	0	0	0	0.029088601627376	0.0207337418894728	0.0416433682710658	0	6.14294571909698	6.37501816316249
C130036L24Rik	0.819846708151179	0.832092333388903	0.459382059173726	0.558042820403731	0.378151821155888	1.30622573903679	0.728758944743651	0.599111777029358	1.02012816995834	0.799733461328628
Ptma	2233.01822334607	2105.41896181422	2057.58925718946	2890.92614576415	2885.06568660641	2683.46454404502	2708.73453255975	2761.71272046272	2280.60740743861	1888.23925077929
Pde6d	14.3211520721727	16.1737947302468	14.6661975928797	20.7063257044542	20.0129579196347	12.9378549390311	14.0338151073492	14.2075078552676	16.7212313075781	13.5269202601871
Cops7b	39.0037710516178	40.131119829069	37.4991873488478	49.1077681955283	51.9813311081209	45.1373560933824	42.3721272158094	45.318526562435	28.7188256542621	23.2608189609298
Dis3l2	18.4203856129286	17.9593261956438	18.8516785764625	19.6489814131629	19.1693884724408	19.468983634215	21.1131877134304	17.6737974223661	27.4991071901814	29.9557305086238
Ecel1	0.1744354698194	0.138682055564817	0.238198104756747	0.0587413495161822	0.203620211391632	0.497609805347348	0.0832867365421316	0.427936983592399	0.731831078448377	1.43952023039153
Eif4e2	152.805471561794	150.591377086446	152.99123985519	223.775170981896	213.917576367723	154.798116946804	148.187925992588	149.007657686873	139.890619480375	130.356554196566
Efhd1	1.41292730553714	0.970774388953721	0.850707516988381	1.11608564080746	1.25080986997717	1.18182328769995	1.72819978324923	1.54057314093263	1.53019225493752	1.96505936212177
Gigyf2	131.716223260629	144.125326245736	132.455160395091	206.240878151316	244.693316889487	157.223964747873	151.561038822544	148.750895496718	195.398897945717	169.429246164337
Kcnj13	0.12210482887358	0.208023083347226	0.289240555776049	0.234965398064729	0.261797414646384	0.228071160784201	0.104108420677664	0.0855873967184797	1.19754176473371	1.46236975785806
Ngef	0.697741879277599	0.173352569456022	0.476396209513493	0.440560121371366	0.407240422783264	0.29027238645262	0.333146946168526	0.470730681951638	0.687477679754536	1.23387448319274
Inpp5d	54.5459714125263	57.9170934552568	55.5512008593413	206.240878151316	265.840730272589	66.3687077882026	67.5871867039398	63.9337853487043	185.086732749399	182.864768314657
Atg16l1	55.8542374361718	57.5183825455079	54.1900688321598	52.7497318655316	63.6167717590714	60.7498637361554	59.8623418896571	59.0767005849306	46.7263055239615	51.5028349095637
Scarna6	0.20932256378328	0.312034625020839	0.0850707516988381	0.0881120242742732	0.174531609764256	0.559811031015767	0.64547220820152	0.492127531131258	12.1971846408063	10.8763750740693
Dgkd	84.8105254261922	90.0739950893488	85.4961054573322	87.3190160558048	82.0589451908278	91.6846066352489	94.3638725022351	92.1990231149823	109.331127780318	127.568911845649
Usp40	19.763538730538	19.1554589248904	19.6513436424316	25.464375015265	27.925057562281	18.2456928627361	17.2195327800857	17.7379879699049	24.283485784878	24.4032953342564
Ugt1a7c	3.488709396388	3.12034625020839	3.5729715713512	0	0	2.1355754146157	2.58188883280608	2.86717779006907	0	0
Ugt1a6a	1.5699192283746	2.20157763209147	1.70141503397676	0.146853373790455	0	0.352473612121038	0.832867365421316	0.877270816364417	0	0.0913981098661289
Hjurp	3.55848358431576	4.97521874338782	4.2535375849419	10.8377789857356	11.1118458216576	5.14196798858927	5.62185471659388	5.0496564063903	7.47354767991222	13.2527259305887
Arl4c	36.9454325077489	40.2004608568514	37.2269609434115	4.75804931081075	6.02134053686684	37.8183452063985	39.85270343541	39.1990276970637	10.1347516015427	7.49464500902257
Platr5	0.732628973241479	0.346705138912043	0.544452810872564	1.61538711169501	2.32708813019008	0.829349675578914	0.541363787523855	0.577714927849738	0.266120392163046	0.502689604263709
Sh3bp4	67.1053252395231	67.0527738655891	68.9243230263986	51.0168620548042	51.9813311081209	65.29055320995	67.7745818611596	68.7052827157596	86.1786536621331	69.4168644433249
Agap1	45.8939721094841	45.6957373086073	45.2576399037819	41.5301341079408	25.3070834158171	65.4149556612868	65.5050182903865	59.7400029094988	88.4850303942129	88.1991760208144
4933400F21Rik	0.03488709396388	0.208023083347226	0.102084902038606	0	0	0	0.104108420677664	0	2.04025633991669	2.7647928234504
Gbx2	35.9860374237422	36.3173633010365	33.8751733264773	39.033626753503	37.6406505058246	36.4706519835827	35.1053594525085	38.000804143005	4.45751656873102	1.82796219732258
Ackr3	12.5767973739787	13.24413630644	13.764447624872	7.75385813613604	9.74468154517097	8.06542559500494	6.37143534547307	5.73435558013814	17.2534720919042	12.5215410516597
Cops8	95.9569519476519	86.7282904988476	93.1184448095481	77.6560640603928	82.3207426054741	74.5792695764338	78.5393925592301	76.1941799286266	53.0688415371808	57.7179063804604
Col6a3	77.3446873179219	98.4469241940746	80.4429028064213	1.52727508742074	1.57078448787831	57.9715423229661	57.0097711630891	58.156636070207	0.044353398693841	0.0913981098661289
Rab17	0.802403161169239	0.866762847280108	0.850707516988381	0.411189446613275	0.29088601627376	1.16108954581048	0.624650524065987	1.15542985569948	0.221766993469205	0.182796219732258
Lrrfip1	41.2191015183242	43.182125051495	41.2423004235967	21.7049286462293	25.452526423954	51.0257387899927	48.3687722468429	48.3782759951207	14.503561372886	19.6048945662847
Rbm44	10.5184588301098	12.5160555147248	12.1821316432736	5.9328763011344	4.56691045549804	10.1802672677312	10.2859119629533	9.69277267836783	5.32240784326093	6.76346013009354
Ube2f	35.9685938767603	30.3887054256406	33.2626639142457	28.372071816316	30.0776140827068	28.2186227115725	27.54708811131	28.5006031072537	31.3356761771987	28.676156970498
Scly	12.0186038705566	14.1108991537202	14.6491834425399	20.1189122092924	17.5404267813077	18.2456928627361	15.9702317319537	14.7638259339377	13.0398992159893	14.1895565567165
Fam132b	2.31999174859802	2.63495905573153	2.79032065572189	1.70349913596928	1.39625287811405	3.00639257397356	4.10187177469998	3.76584545561311	3.74786218962957	7.15190209702459
Ilkap	42.3354885251683	39.3683685234625	40.6127768610253	46.0532180206868	46.9780916282123	44.7226812555929	41.6850116393369	43.5853817788858	42.5570860467405	37.6103222099121
Hes6	9.66372502799475	9.36103875062516	8.55811762090311	5.55105752927921	7.67939082962727	12.7512512620258	12.2015069034223	14.8922070290155	10.0238681048081	10.4422340522052
Per2	2.54675785936324	3.43238087522923	3.30074516591492	0.117482699032364	0.116354406509504	2.52951651051569	2.22792020250202	2.67460614745249	0.731831078448377	1.37097164799193
Traf3ip1	25.1884818419213	23.5932847029645	24.3132208355279	26.9916501026857	24.521691171878	33.5679281190565	34.5223522967135	32.2664485628668	19.5820255233308	15.6747758420411
Asb1	16.3097164281139	19.2247999526728	18.5113955696672	22.9384969860691	24.1435393507221	18.7640364099729	17.0321376228659	17.9733533108807	13.10642931403	22.7352798291996
Twist2	10.6928942999292	9.98510800066684	10.5487732106559	0	0	8.33496423956809	8.74510733692382	7.83124679974089	0	0.0456990549330645
Hdac4	29.0958363658759	36.7160742107854	33.7050318230796	22.9384969860691	18.3549076268743	46.0703744784087	41.768298375879	41.0177598773314	37.101618007398	48.4866972839814
Ndufa10	101.87031437453	94.7891849785526	109.026675377231	131.051950770602	120.252279127572	92.2651514081542	92.5940293507148	96.8207425377802	91.0575275184557	72.3644534865076
Myeov2	10.8673297697486	7.76619511162976	11.9609476888566	28.0783650687351	29.2631332371403	12.6683162944679	13.6798464770451	10.9123930816062	15.6567497389259	14.7836442708464
Gpc1	48.0918590292085	51.589724670112	48.030946409164	22.1161180928426	25.8888554483647	47.355866475556	54.2196654889277	50.4537703655438	18.3844837585971	25.7057183998488
Dusp28	2.19788691972444	3.43238087522923	3.26671686523538	3.02517950008338	3.08339177250186	3.56620360498933	1.83230820392689	2.86717779006907	1.88501944448824	2.10215652692097
Rnpepl1	18.0889582202718	17.4045979733846	16.3165701758371	26.3161245832496	27.4305513346156	17.3334082195993	17.7817182517451	17.5026226289291	26.7672761117331	21.1129633790758
Capn10	23.4266835967454	24.6507353766463	24.3132208355279	30.6042430979309	31.1829809445471	26.5599233604147	27.7344832685298	26.9172362679619	19.0276080396578	15.1263871828443
Kif1a	14.4083698070824	17.3352569456022	14.5300843901615	0.469930796129457	2.26891092693533	27.0160656819831	27.7761266368009	26.5320929827287	0.997951470611423	2.39920038398588
Sned1	2.75608042314652	4.90587771560541	5.29140075566773	1.29230968935601	2.44344253669959	4.37481953867877	3.31064777754973	3.46628956709843	0.84271457518298	1.75941361492298
Mterf4	20.5484983447253	19.2074646957272	20.3659379567018	19.5021280393725	21.9328056270415	16.9187333818098	15.4496896285654	16.2616053765111	10.6669923858688	10.7392779092702
Pask	54.8948423521651	59.4946018373066	59.2262573327311	69.6966112009501	65.8565940843793	66.5967789489868	64.5680425042875	66.4158198535403	64.8224921910487	75.1520958374245
Ppp1r7	85.0721786309213	83.833302588932	88.7798364729074	116.337242716799	86.5967670446984	60.2522539308081	61.9445103032104	57.6645085390757	71.6307388905533	60.5512477863104
Ano7	0.24420965774716	0.658739763932882	0.374311307474887	0.558042820403731	0.349063219528512	0.497609805347348	0.270681893761928	0.470730681951638	0.909244673223741	2.92473951571613
Hdlbp	580.311920995179	619.458071694147	592.602856334106	571.43584809342	634.684198907717	479.198242549497	483.479505627074	475.224020279359	517.626339456472	494.532322958157
Sept2	359.075414623235	345.231642071667	344.87682738709	485.555995100762	527.89994233362	264.375942832668	261.437066005751	253.146122644083	342.851771903391	381.015870504425
Farp2	1.81412888612176	1.97621929179865	2.00766974009258	2.61399005347011	2.32708813019008	1.88677051194203	2.12381178182436	2.01130382288427	2.61685052293662	5.25539131730241
Stk25	48.9814799252875	50.2202393714094	48.541370919357	77.5973227108766	83.6006410770787	57.5568674851766	55.5106099053307	54.775933899827	55.6856920601174	55.7756965458052
Bok	13.93739403857	12.550726028616	11.9099052378373	12.4531660974306	7.82483383776415	21.6874940163886	19.8847083494339	22.4666916386009	4.1026893791803	3.70162344957822
Thap4	41.3760934411616	42.3326974611605	40.5277061093265	43.2630039186682	38.3096883432542	41.3638150694983	39.3113396478861	46.9232902509065	36.6580840204596	40.2837169234963
Atg4b	34.869650416898	37.0454440927518	34.2835129346317	50.0770004625453	47.8798382786609	37.5695403037248	37.0625977612486	41.9378243920551	38.1660995760502	47.2299732733221
Dtymk	146.438576913386	139.011425446784	162.178881038665	163.447805028777	160.656346787998	154.466377076573	148.562716307027	150.184484391752	94.1179120283307	66.6749211473411
Ing5	91.543734561221	91.7035092422354	96.351133374104	93.5749697792782	72.0815548326378	92.9493648905068	93.1770365065097	90.7226405215885	84.3379876163387	100.766416127407
D2hgdh	13.2919828002383	14.6656273759794	14.3089004357446	6.22658304871531	8.29025146380217	10.2217347515101	12.1598635351512	13.4158244356217	8.67108944464592	6.12367336103064
Fam174a	5.47727375232916	5.23524759757185	5.20633000396889	3.40699827193857	4.62508765875279	5.30783792370505	5.18459934974769	5.2636248981865	3.54827189550728	3.79302155944435
St8sia4	0.872177349096999	0.866762847280108	0.476396209513493	0.411189446613275	0.523594829292768	0.87081715935786	0.624650524065987	1.02704876062176	0.044353398693841	0.182796219732258
Slco4c1	5.33772537647364	5.44327068091908	5.07021680125075	5.69791090306967	7.47577061823564	5.01756553725243	4.95556082425683	5.19943435064764	10.8665826799911	8.68282043728225
Panct2	5.26795118854588	3.51905715995724	4.37263663732028	13.5692517382381	17.947667204091	4.3540857967893	3.1024309361944	4.21517928838513	12.1528312421124	6.26077052582983
D1Ertd622e	9.80327340385027	8.23424704916102	7.99665065969078	3.67133434476138	4.27602443922428	9.72412494616277	7.45416292052078	8.72991446528493	11.3544700656233	8.54572327248306
Ppip5k2	135.292150391927	136.809847814692	137.287179091585	104.706455512595	113.649166558158	130.415236484784	129.34430184993	129.236969044904	113.27858026407	66.4007268177427
Gin1	11.0766523335319	10.6438477645997	9.30674023585288	13.1874329663829	15.8823764885473	7.87882191799968	8.62017723211062	9.07226405215885	4.63493016350639	3.15323479038145
Pam	20.060079029231	21.9117647792411	20.7572634145165	13.3049156654153	15.5333132690188	16.3381886089046	15.9702317319537	16.0048431863557	12.6628953270916	12.7043372713919
Rnf152	0.976838630988639	1.07478593062733	1.29307542582234	1.40979238838837	2.26891092693533	0.746414708021023	0.541363787523855	1.36939834749568	3.37085830073192	6.76346013009354
Pign	27.6305784193929	33.6477337314138	31.1358951217747	33.0126384280944	40.6658650750717	28.5088950980252	28.3383121084603	24.8417418975387	40.6277132035584	34.5713350568633
2310035C23Rik	57.8602453390949	59.1999024692314	61.353026125202	60.7091847249743	57.8281400352235	53.7003914937347	52.553930758085	57.6859053882553	51.2059987920395	66.2407801254769
Tnfrsf11a	1.9187901680134	2.02822506263545	1.19099052378373	0.528672145645639	0.43632902441064	2.69538644563147	1.7073780991137	2.46063765565629	1.7297825490598	3.79302155944435
Zcchc2	38.5851259240512	42.4367090028341	38.9794184284076	38.2699892097927	36.1862204244558	41.260146360051	43.6422499480769	38.5999159200343	60.7863329099091	59.7743638524483
Phlpp1	24.7872802613367	26.9909950643026	27.6650084524621	24.3482893744575	16.551414325977	25.5854374916095	24.6528740164709	24.6277734057425	34.329530589033	35.9651562323217
Bcl2	1.98856435594116	1.76819620845142	1.1569622231042	0.176224048548546	0.174531609764256	1.74163431871572	2.12381178182436	1.49777944257339	0.532240784326093	0.776883933862096
Kdsr	29.5493685874063	26.7309662101185	27.9202207075587	38.1525065107603	38.7460173676649	30.0846594816251	31.2741695715704	32.3092422612261	36.1036665367866	40.8549551101596
Vps4b	131.960432918376	121.277457591433	123.148420159238	138.365248785367	128.542530591375	104.518792864833	104.566497728646	100.051666763903	90.7914071262926	95.693821029837
Serpinb2	4.04690289981008	2.56561802794912	2.62017915232421	0	0	1.65869935115783	1.72819978324923	1.36939834749568	0	0
Serpinb8	0.994282177970579	0.780086562552097	0.527438660532796	1.08671496604937	0.930835252076033	1.07815457825259	0.853689049556849	1.04844560980138	0	0.0456990549330645
Dsel	11.8790554947011	13.6775177300801	11.1612826228876	21.4112218986484	21.8455398221594	14.119678226731	13.7423115294517	12.2389977307426	8.38279235313596	7.76883933862096
Tsn	150.380818531305	143.327904426239	142.646636448612	186.885603485734	163.477941145853	121.852201084432	121.307131773615	125.235758248315	112.236275394765	102.731475489529
Nifk	163.341373938886	147.349684037618	150.728357860001	100.653302395978	99.7739035818998	107.732522857701	102.900762997804	112.461839288082	68.6812378774129	61.2824326652395
Clasp1	87.8108155070859	102.902085229094	98.9713125264282	88.5525843956446	79.2373508329723	106.260427183548	100.360517533269	90.016544498661	124.876994022509	118.154906529438
2900060B14Rik	0.20932256378328	0.208023083347226	0.442367908833958	0	0	0.207337418894729	0.0416433682710658	0.213968491796199	2.10678643795745	1.78226314238951
Tfcp2l1	443.310302999023	494.332187060791	480.496619745377	1623.11159915639	1382.90120996708	420.749824163073	426.011657413003	398.152569534368	636.626508152047	557.916912150318
Gli2	97.6838630988639	114.343354813192	120.545255157254	68.7273789339331	65.449353661596	82.1885528498704	80.7673127617321	79.1683419645937	100.859628629795	83.0580323408447
Inhbb	42.2482707902586	49.9948810311166	44.5600597398514	1.79161116024356	5.93407473198471	53.7418589775136	52.6580391787627	53.2139639097148	21.0900410789214	3.01613762558225
Ralb	35.2882955444646	36.4560453566013	35.7807581645313	60.7385553997323	65.0421132388128	42.6285733247562	51.1588779210043	46.2385910771587	112.014508401296	116.806784408913
Tmem185b	13.9199504915881	15.2896966260211	13.3731221670573	26.9622794279276	24.8125771881517	14.4306843550731	12.3264370082355	14.186111006088	16.455110915415	17.2285437097653
Epb4.1l5	33.5788279402345	32.6076183146777	35.2022770529792	48.050423904237	40.8985738880907	35.9315746944565	35.0428944001019	37.4872797626941	35.2831286609506	48.0297067346508
Ptpn4	20.4438370628337	25.3268103975247	22.3055510954353	19.0028265684849	21.8746284237868	21.8533639515044	25.631493170841	25.9115843565197	29.1180062425066	30.3441724755548
Tmem177	7.81470904790911	7.07278483380568	7.41816954813868	19.2671626413077	18.3839962285016	11.6523629418837	12.4930104813197	11.1049647242227	11.443176863011	10.602180744471
Tmem37	3.64570131922546	3.98710909748849	4.32159418630097	3.14266219911575	3.69425240667675	3.46253489554197	4.76816566703703	4.55752887525904	5.87682532693394	4.84409982290483
Dbi	38.079263061575	38.6576229886928	46.414602126886	51.3693101519013	54.1338876285468	52.663704399261	46.8696109890845	48.699228732815	98.508898499021	78.9908164518019
3110009E18Rik	2.21533046670638	2.21891288903708	2.3139244462084	2.73147275250247	1.91984770740682	2.48804902673674	1.6449130467071	1.92571642616579	4.41316317003718	3.42742911997984
Steap3	13.1524344243827	14.6656273759794	12.7265844541462	15.1846388499331	12.6535417079086	11.2791555878732	9.72372649129386	11.0835678750431	25.8802081378562	36.2850496168532
En1	2.19788691972444	2.58295328489472	1.90558483805397	0	0	2.69538644563147	2.87339241070354	2.39644710811743	0.221766993469205	0.274194329598387
Insig2	20.339175780942	19.8835397166057	21.1996313233504	22.4391955151816	27.4305513346156	21.3350204042676	18.052400145507	17.5882100256476	13.0620759153362	15.0349890729782
Ccdc93	21.1415789421113	24.6680706335919	23.139244462084	64.0574416473966	60.5042913849421	28.7162325169199	24.028223492405	23.8788836844558	47.0367793148184	58.860382753787
Ddx18	256.80389866812	241.67081707864	252.234778787055	262.368237614028	267.556957768605	224.17321730898	222.89612867088	223.918026664723	122.92544447998	85.8913737466947
Actr3	322.583514337016	290.590912179129	305.131772193392	299.022839712125	249.260227344985	250.608738218058	247.444894266673	246.941036381994	234.319005299562	260.507462645934
Slc35f5	9.76838630988639	11.7359689521727	10.3616175569185	30.3399070251081	34.0336639040299	11.6108954581048	10.4941288043086	10.1421065111398	3.21562140530348	7.28899926182378
Nckap5	0.41864512756656	0.208023083347226	0.204169804077211	0.910490917500823	2.41435393507221	0.373207354010511	0.166573473084263	0.385143285233159	0.354827189550728	0.0456990549330645
Mgat5	8.09380579962015	10.6785182784909	10.5487732106559	33.7175346222886	24.1144507490947	9.8485273974996	8.72428565278828	9.17924829805695	17.6748293794957	16.2003149737714
Tmem163	0.24420965774716	0.0346705138912043	0.0680566013590704	0.234965398064729	0.232708813019008	0.124402451336837	0.0416433682710658	0.149777944257339	1.15318836603987	1.23387448319274
Ccnt2	130.844045911532	147.054984669543	133.629136768535	130.728873348263	158.41652446269	129.585886809205	132.571662890938	129.108587949827	130.354638761199	122.062175726215
Rab3gap1	43.5216497199403	43.7541885306998	46.0743191200907	60.297995278361	62.889556718387	43.1883843557719	42.1430886903186	41.1675378215887	38.0330393799687	41.7689362088209
Zranb3	52.9411650901879	56.4609318718262	55.3130027545845	69.9315765990149	79.1500850280902	43.2920530652193	45.287162994784	39.8837268708115	49.8088667331835	47.5041676029205
R3hdm1	101.486556340927	104.167558986123	102.169972790305	94.4267193472628	89.3020069960444	100.765985582838	101.859678791027	102.105764285146	114.121294839253	126.609231692055
Ubxn4	78.2168646670189	79.6555056650419	73.654256820854	74.6602552350675	77.9574523613677	71.6765457119076	73.9378003652773	70.8449676337216	76.1326088579782	76.0889264635523
Lct	0.1744354698194	0.138682055564817	0.238198104756747	0.234965398064729	0.261797414646384	0.29027238645262	0.14575178894873	0.256762190155439	0.909244673223741	2.19355463678709
Mcm6	547.378504293277	518.861575638818	525.226820988626	511.049740790785	460.50165236299	396.491346152389	390.989584697037	393.851802849264	405.811421349299	452.946182969069
Dars	283.265759439723	262.975847864785	263.821415168437	266.891321526774	250.161973995434	190.35648428725	190.87237847043	190.30357660354	194.489653272493	158.758516837466
Cxcr4	6.27967691349839	5.72063479204871	5.54661301076424	0.969232267017006	1.62896169113306	4.43702076434719	4.83063071944363	4.85708476377372	0.931421372570662	0.959680153594354
Cd55	18.6471517236938	17.1792396330917	18.4773672689876	18.0042236267098	22.1946030416879	8.79110656113649	12.2431502716933	9.30762939313467	42.7344996415158	44.2138356477399
Pfkfb2	18.3854985189647	19.7101871471496	20.8253200158756	32.0140354863193	35.6917141967904	19.4067824085466	19.5723830874009	19.2357674124783	17.4530623860264	33.4060091560701
Yod1	8.59966866209641	10.5051657090349	8.9834713793973	11.4251924808974	8.11571985403791	6.9458035329734	7.22512439502991	6.18368941291016	5.47764473868937	13.092779238323
AA986860	0.732628973241479	1.04011541673613	1.00383487004629	6.13847102444104	2.93794876436498	1.28549199714732	1.12437094331878	1.13403300651986	0.754007777795298	1.23387448319274
Mapkapk2	40.6260209209382	37.5481665441743	35.3894327067166	42.4993663749578	33.1319172535813	35.3717636634407	36.7710941833511	38.0222009921846	26.78945281108	37.1304821331149
Dyrk3	65.2214221654736	64.1231154417824	63.769035473449	84.9693620751575	57.1881907994213	57.1421926473872	56.1144387452611	58.6701604505178	46.9702492167777	57.4208625233955
Eif2d	128.558941256898	121.398804390052	117.533750547115	113.54702861478	119.408709680379	102.27954874077	100.81859458425	102.961638252331	95.160216897636	71.2448266406475
Rassf5	3.7503626011171	4.836536687823	5.29140075566773	1.76224048548546	1.4544300813688	4.18821586167352	3.08160925205887	3.85143285233159	2.61685052293662	6.44356674556209
Ikbke	5.86103178593183	6.05000467401515	4.2535375849419	7.40141003903895	5.55592291082882	5.14196798858927	4.9347391401213	3.25232107530223	0.532240784326093	2.17070510932056
Srgap2	78.2691953079647	75.9804311925742	74.3688511351242	106.93862679421	110.798483598675	73.5218487400707	70.5230441670499	66.8651536863123	128.802269806914	106.524497048973
Fam72a	10.6754507529473	7.57550728522814	8.30290536580659	10.7202962867032	9.36652972401508	8.87404152869438	10.8064540663416	8.49454912430911	9.15897683027818	7.08335351462499
Rab7b	2.02345144990504	3.12034625020839	2.58615085164468	0.117482699032364	0.174531609764256	1.40989444848415	2.74846230589034	2.35365340975819	0.399180588244569	0.137097164799193
Slc26a9	2.16299982576056	2.60028854184032	2.26288199518909	0.352448097097093	0.116354406509504	0.87081715935786	0.728758944743651	0.620508626208978	1.55236895428444	1.69086503252339
Pm20d1	4.57020930926828	5.5992879934295	4.69590549377586	8.2237889322655	9.01746650448657	3.00639257397356	3.85201156507359	3.91562339987045	22.1323459482267	21.0901138516093
Slc41a1	27.2642639327722	34.029109384217	30.2001168530875	64.7917085163489	58.7007980840448	47.0655940891034	44.620869102447	43.8635408182208	62.4052319622343	41.3119456594903
Rab29	3.90735452395456	2.72163534045954	2.26288199518909	9.33987457307296	9.10473230936869	2.98565883208409	3.56050798717612	3.08114628186527	3.79221558832341	3.10753573544838
Nucks1	486.517968873288	466.959816343685	490.466911844481	695.321354223048	671.074039543565	593.814367714502	598.061233424911	587.921224908417	708.76731112758	686.788247061559
Slc45a3	2.73863687616458	2.86031739602436	2.53510840062537	5.69791090306967	8.31934006542954	4.02234592655773	3.41475619822739	3.55187696381691	5.43329133999553	6.14652288849717
Elk4	8.40778964529507	11.6839631813359	11.2803816752659	13.5105103887219	11.4899976428135	20.1946646003466	19.3641662460456	18.1231312551381	16.455110915415	26.8710443006419
Mfsd4	3.488709396388	4.50716680585656	5.34244320668703	5.69791090306967	5.20685969130031	5.55664282637872	7.16265934262332	8.23778693415367	4.4353398693841	6.76346013009354
Cdk18	21.7521030864792	19.5021640638024	19.5322445900532	45.788881947864	41.771231936912	26.3318521996305	25.3608112770791	24.7989481991795	13.0620759153362	13.3212745129883
Klhdc8a	2.2676611076522	1.31747952786576	1.8375282366949	0.176224048548546	0.494506227665392	0.746414708021023	1.24930104813197	1.11263615734024	0.177413594775364	0.594087714129838
Nuak2	8.70432994398805	7.17679637547929	7.11191484202286	6.34406574774767	7.50485921986301	7.96175688555757	7.68320144601164	6.78280118993952	13.3281963074992	8.08873272315241
Tmcc2	9.38462827628371	9.88109645899323	6.65253278284914	9.78043469444433	9.97739035818998	9.72412494616277	8.64099891624615	10.527249796373	22.1988760462674	18.3710200830919
Dstyk	18.1412888612176	19.2074646957272	17.8308295560765	34.4518014912408	36.1571318228284	19.6555873112203	18.2606169868623	17.8021785174438	45.1295831709833	34.9140779688613
Rbbp5	123.552643273081	126.772734043189	125.632486108844	151.493940402234	157.951106836652	110.179104400659	111.312723388559	109.894217386528	141.5095185327	134.21812433841
Tmem81	6.59366075917331	5.92865787539594	4.50874984003842	5.9328763011344	7.53394782149039	8.14836056256283	7.49580628879184	7.95962789481861	6.78607000015768	6.74061060262701
Cntn2	2.72119332918264	2.98166419464357	2.55212255096514	10.6909256119452	10.8500484070113	4.16748211978404	4.8098090353081	4.98546585885144	11.0661729741133	13.5726193151201
Nfasc	6.82042686993853	6.22335724347117	6.68656108352867	2.6433607282282	2.26891092693533	13.7464708727205	13.4716296356898	11.7896638979706	2.61685052293662	5.00404651517056
Lrrn2	2.40720948350772	2.13223660430906	2.92643385844003	12.5119074469468	12.8280733176728	2.86125638074725	2.60271051694161	2.37505025893781	6.20947581713775	0.685485823995967
Mdm4	231.057223322777	257.428565642192	253.35771270948	475.452482983978	623.950504907216	291.765215868662	284.174345081753	284.064569708634	386.761636610294	505.248751339961
Pik3c2b	7.58794293714389	8.68496372974668	7.7754667052738	16.4769485392891	16.4350599194675	18.1212904113993	18.8228024585217	18.4440839928324	53.0688415371808	35.416767573125
Ppp1r15b	201.525298282353	205.752164687352	203.965634273134	238.401767011425	232.039775181579	177.211291929324	181.606729030118	178.663690649826	302.423648993955	421.665179867386
Plekha6	3.52359649035188	3.76175075719567	3.38581591761375	8.86994377694351	12.2753898867527	4.95536431158401	6.3922570296086	5.41340284244384	14.3261477781107	16.1774654463048
Kiss1	0	0.0693410277824086	0	0.528672145645639	0.959923853703409	0.0829349675578914	0	0.0855873967184797	0.84271457518298	1.37097164799193
Etnk2	6.48899947728167	8.45960538945385	7.1459431427024	16.3594658402567	17.6276925861899	7.75441946666285	8.91168081000808	8.60153337020721	8.69326614399284	4.70700265810564
Sox13	50.1327540260955	53.7913023022035	51.0594651696426	41.8825822050379	33.1028286519539	65.6637605639605	62.4858740907342	67.2289001223658	16.0115769284766	13.9382117545847
Snrpe	118.406796913409	98.5509357357482	123.828986172829	142.682737974806	137.821794510508	59.8375790930186	57.4678482140708	57.98546127677	105.472382093954	95.1682818981068
Zc3h11a	270.549413689889	284.87027738708	284.952989890428	329.480229436266	368.523494017227	250.567270734279	251.23444077934	250.428722798272	166.547012095373	234.64179755382
Zbed6	77.4667921467955	104.202229500015	102.799496352876	113.488287265264	155.653107308089	111.174324011353	102.463507630957	101.720620999913	153.396229382649	212.135012999285
Lax1	1.50014504044684	1.42149106953938	1.00383487004629	4.2881185146813	1.71622749601519	0.684213482352604	0.624650524065987	0.342349586873919	1.7297825490598	3.67877392211169
Atp2b4	31.1541749097448	36.5427216413293	35.6786732624927	90.0211181335492	63.1804427346607	24.030406849899	25.1109510674527	23.9858679303539	32.6884548373609	27.2366367401064
Btg2	43.3821013440847	49.2321297255101	47.9628898078049	51.1637154285947	77.5502119385845	32.3653710894671	33.3771596692592	34.0209901955957	35.4161888570321	81.9841045499177
Chil1	1.2210482887358	0.901433361171312	0.78265091562931	0.763637543710368	0.785392243939153	0.912284643136805	0.603828839930454	1.11263615734024	1.39713205885599	1.82796219732258
Ppfia4	19.9379742003574	24.7720821752655	22.254508644416	20.2657655830828	26.8196907004407	34.6460826973091	38.9990143858531	35.0694358053971	25.104023660714	33.0632662440721
Tmem183a	113.435386023556	107.8079629447	110.779132862227	138.15965406206	138.025414721899	98.132800362875	101.818035422756	96.435599252547	77.1527370279365	86.7368062629564
Cyb5r1	105.550902787719	106.23045456265	104.534939687532	81.7973292012837	103.031826964166	87.9940005789228	88.0965455774397	85.737174662737	100.149974250693	69.9652531025217
Adipor1	136.879513167283	137.572599120299	137.083009287508	102.298060182431	106.464281956196	150.775771020247	149.499692093126	156.025824217789	114.010411342518	117.492270232909
Klhl12	68.1868251524034	66.7580744975139	65.1812099516497	69.1973097300626	69.6381122959382	67.612732301571	68.9405961727494	70.5240148960273	52.2261269619978	53.9705838759491
Rabif	46.5568268947978	45.5397199960969	44.8322861452877	44.8783910303632	48.0834584900526	39.8502519115668	39.2488745954795	39.4343930380395	52.2261269619978	49.629173657308
Mgat4e	0.837290255133119	1.14412695840974	1.02084902038606	0.411189446613275	0.203620211391632	1.05742083636312	1.24930104813197	1.24101725241796	2.77208741836507	1.416670702925
Kdm5b	818.241901828841	821.483156138195	813.37847114293	674.05698569819	498.549543291598	565.948218615051	563.101625761352	563.464626296111	825.394572993035	532.553936662467
Ppp1r12b	3.27938683260472	3.81375652803247	4.45770738901911	2.73147275250247	3.66516380504938	4.76876063457876	5.66349808486495	3.63746436053539	4.3244563726495	7.54034406395564
Ube2t	27.6305784193929	25.0147757725039	30.5914423109022	27.4615808988152	35.0808535626155	33.6715968285039	30.0248685234384	32.9297508874351	31.7792101641371	36.4678458365854
Lgr6	2.59908850030906	2.84298213907875	2.60316500198444	0.998602941775097	0.698126439057025	1.47209567415257	1.7698431515203	2.20387546550085	0.221766993469205	0.548388659196774
Ptprv	10.1172572495252	12.0480035771935	9.27271193517335	30.8392084959956	36.3898406358474	11.486493006768	10.785632382206	9.62858213082897	15.4349827454567	16.657305523102
Ptpn7	2.12811273179668	2.35759494460189	2.27989614552886	3.05455017484147	3.37427778877562	3.50400237932091	4.39337535259744	4.23657613756474	2.63902722228354	3.24463290024758
Arl8a	30.0726749968645	31.4114855854311	33.2456497639059	44.9371323798794	40.4331562620527	35.3302961796617	39.3113396478861	38.5143285233159	45.5509404585748	56.5068814247342
Elf3	39.1433194274733	35.4332651968108	35.4915176087552	147.382045936101	184.712620333838	36.4084507579143	40.6022840642891	42.2587771297494	130.066341669689	104.856481543916
Rnpep	44.5333754448928	40.2004608568514	41.8718239861681	42.0294355788283	31.561132765703	38.8964997846511	41.2477562724907	39.691155228195	42.8675598375974	45.7447539879975
Timm17a	67.1750994274509	64.9205372612801	69.6048890399893	80.2406834391048	78.364692784151	82.2507540755388	76.1240771995083	77.6705625220203	63.4475368315396	59.1345770833854
Lmod1	2.86074170503816	3.32836933355561	2.16079709315049	0.881120242742732	0.465417626038016	1.30622573903679	1.33258778467411	1.96851012452503	1.59672235297828	1.32527259305887
Shisa4	4.90163670192514	5.6512937642663	4.95111774887237	2.40839533016347	2.23982232530795	4.14674837789457	3.62297303958272	3.89422655069083	1.95154954252901	2.67339471358427
Ipo9	221.986578892168	233.644593112826	238.215118907086	191.379316723721	202.369401521655	251.210016732853	250.06842646775	248.652784316363	223.718543011734	184.944075314112
Nav1	81.949783721154	94.4944856104773	90.3961807551853	96.3945545560549	61.0278862142349	87.1024496776754	84.3069990647727	89.7597823085056	145.523501114492	101.657547698602
Csrp1	51.737560348434	54.2593542397347	47.7587200037277	107.085480168	72.0815548326378	45.3446935122771	47.2235796193886	44.1203030083763	84.9589351980525	107.00433712577
Phlda3	34.5556665712231	33.3010285925017	35.3043619550178	73.1623508224049	70.9180107675427	43.3335205489983	39.3529830161572	43.2002384936526	34.5512975825022	60.6426458961766
Tnni1	0.38375803360268	0.381375652803247	0.102084902038606	25.8755644618782	12.6826303095359	0.165869935115783	0.0208216841355329	0.0427936983592399	0.177413594775364	0.639786769062903
Lad1	20.2694015930143	19.8315339457689	16.690881483312	17.5342928305804	8.72658048821281	21.8326302096149	21.0507226610238	18.6794493338082	1.28624856212139	2.42204991145242
Tmem9	20.7752644554905	19.2421352096184	20.5530936104393	27.9608823697027	32.9864742454444	21.1691504691518	23.5285030731522	22.2099294484455	23.1746508175319	30.5955172776867
Cacna1s	0.2616532047291	0.208023083347226	0.170141503397676	0.499301470887548	0.959923853703409	0.456142321568403	0.208216841355329	0.213968491796199	0.643124281060695	1.59946692265726
Kif21b	36.5616744741462	43.355477620951	38.7412203236509	38.0937651612441	34.1500183105395	58.8838269661029	55.5314315894662	55.5034267719341	47.990377386736	52.11977215116
5730559C18Rik	22.1707482140457	23.9919956127134	20.4169804077211	17.9161116024356	15.5914904722735	28.0112852926778	28.7339241070354	27.473554346632	8.13884866031983	7.15190209702459
Camsap2	65.0993173366	70.5371605116552	70.5917097596958	47.727346481898	59.6607219377482	63.8806587614659	70.1690755367459	67.9991866928321	71.0541447075334	78.4195782651386
9230116N13Rik	0.715185426259539	0.901433361171312	0.799665065969078	0.528672145645639	0.698126439057025	1.09888832014206	0.79122399715025	0.534921229490498	0.42135728759149	0.639786769062903
Ddx59	19.8158693714838	19.7101871471496	19.9235700478679	23.0559796851015	25.1907290093076	19.5311848598834	20.4885371893644	19.7064980944299	21.0678643795745	13.0470801833899
Kif14	72.5128248039245	76.2577953037039	69.0774503794565	61.6196756424751	59.5734561328661	69.9971126188603	66.8376060750606	65.0678183552242	132.705368891972	111.254349234545
Zfp281	212.427515146065	218.476243285424	226.032987263813	157.691152776191	164.670573812576	162.759873832362	153.809780709181	165.547422102719	122.659324087817	146.031330038608
Gm19705	5.21562054760006	5.11390079895263	5.39348565770633	1.87972318451783	2.09437931717107	3.75280728199459	3.78954651266699	4.12959189166665	1.88501944448824	2.65054518611774
Platr22	2.5293143123813	2.96432893769797	2.84136310674119	0.293706747580911	0.349063219528512	4.56142321568403	4.35173198432638	4.5147351768998	2.08460973861053	1.75941361492298
Nr5a2	72.5825989918523	76.2751305606495	78.1630066608924	91.0197210753243	70.9470993691701	52.6015031735926	51.0964128685977	54.2196158211569	95.3598071917582	60.231354401779
Ptprc	3.90735452395456	4.52450206280216	4.50874984003842	0	0.174531609764256	4.66509192513139	3.45639956649846	4.728703668696	0	0.0456990549330645
Nek7	39.7887306658051	40.4951602249266	38.6901778726316	39.0629974282611	34.7899675463417	34.6668164391986	31.9404634639075	31.3891777465024	32.6884548373609	32.0121879806117
Lhx9	1.55247568139266	1.16146221535534	1.59933013193816	0.0587413495161822	0	0.829349675578914	0.999440838505579	0.641905475388598	0.0887067973876821	0.0456990549330645
2310009B15Rik	3.10495136278532	2.92965842380676	2.50108009994584	5.13986808266594	4.33420164247903	2.48804902673674	2.81092735829694	3.16673367858375	1.90719614383516	1.07392779092702
Dennd1b	26.7932881642598	26.7829719809553	29.0601687803231	42.5287370497159	39.6768526197409	26.311118457741	27.4846230589034	26.4892992843695	76.3100224527535	66.0122848508116
Zbtb41	34.6428843061328	33.595727960577	34.9640789482224	21.293739199616	24.3762481637411	28.3637589047989	27.3596929540902	25.8901875073401	28.2309382686298	63.0189967526959
Aspm	136.862069620301	158.738947850879	157.499989695229	155.253386771269	202.892996350948	146.919295028805	147.646562205064	134.778752982426	219.194496344962	186.589241291702
Cfh	2.02345144990504	2.49627700016671	1.66738673329723	4.75804931081075	3.78151821155888	1.9075042538315	2.60271051694161	1.86152587862693	3.32650490203808	3.24463290024758
Kcnt2	1.77924179215788	2.70430008351394	2.3649668972277	0.440560121371366	0.523594829292768	1.86603677005256	2.22792020250202	1.86152587862693	3.94745248375185	3.5416767573125
Cdc73	101.190016042234	105.6410558265	101.76163318215	87.7889468519342	80.3718062964399	95.1886090145698	90.3452874640772	90.7012436724089	66.4413912433739	64.7098617852193
B3galt2	0.0697741879277599	0.329369881966441	0.35729715713512	0.117482699032364	0.232708813019008	0.414674837789457	0.707937260608118	0.213968491796199	1.66325245101904	3.42742911997984
Glrx2	11.8616119477192	10.7478593062733	11.1442684725478	16.8293966363862	17.3658951715435	14.0782107429521	14.6584656314152	14.7424290847581	11.3988234643171	8.34007752528426
Trove2	47.3941171499309	45.7824135933353	51.178564222021	55.6280579918245	83.9206156949798	53.804060203182	50.5966924493449	50.5393577622623	29.3841266346697	33.4974072659363
Uchl5	94.8928955817535	80.2795749150836	83.5224640179192	79.2714511720878	75.8339844425693	81.3177356905125	84.6609676950767	83.6616802923139	51.7604162757125	55.4329536338072
Rgs2	7.13441071561345	8.09556499359621	7.53726860051705	0	0.232708813019008	3.69060605632617	5.55938966418728	3.38070217037995	0.266120392163046	0.182796219732258
Rgs1	1.744354698194	0.953439132008118	1.46321692922001	0	0	2.50878276862621	2.99832251551674	2.84578094088945	0	0
Brinp3	0.872177349096999	1.10945644451854	0.986820719706522	0.881120242742732	1.10536686184029	0.497609805347348	0.395611998575125	0.470730681951638	0.266120392163046	0.137097164799193
Pla2g4a	14.9665633105045	15.2723613690755	17.7117305036981	1.6447577864531	1.16354406509504	7.65075075721548	7.82895323496037	7.16794447517267	0.665300980407616	0.731184878929032
Ptgs2	100.335282240119	107.305240493277	112.327420543146	1.38042171363028	1.3380756748593	37.5280728199459	35.2094678731861	34.962451559499	0.532240784326093	1.25672401065927
Ptgs2os2	0.59308059738596	1.17879747230095	1.2080046741235	0	0	0.103668709447364	0.14575178894873	0.385143285233159	0	0
BC003331	21.804433727425	20.2129095985721	20.6721926628176	24.2308066754251	30.0485254810794	17.9554204762835	17.8025399358806	17.4598289305699	24.1282488894495	21.981245422804
Tpr	516.799966433936	554.589540203704	534.924886682294	466.700021906067	491.975519323811	535.946494100984	555.814036313915	525.24985366131	522.860040502345	412.822412737838
Prg4	1.55247568139266	1.88954300707063	2.04169804077211	0.440560121371366	0.465417626038016	0.72568096613155	1.49916125775837	1.11263615734024	2.97167771248735	1.62231645012379
Hmcn1	0.872177349096999	1.04011541673613	1.19099052378373	2.23217128161492	3.636075203422	1.03668709447364	0.874510733692382	1.21962040323834	2.04025633991669	1.62231645012379
Ivns1abp	316.68759545712	325.642801723136	316.973620829871	373.330646850096	411.981864848527	307.750930865446	314.032640132107	306.360086553798	143.971132160208	126.83772696672
Swt1	47.9348671063711	46.2331302739209	44.9003427466467	34.1287240689018	44.0692314654747	28.1771552277936	27.8802350574785	28.0084755761225	40.6055365042115	47.1157256359895
Trmt1l	38.375803360268	42.4020384889429	38.4519797678748	32.3664835834164	34.2081955137942	33.5679281190565	33.0648344072262	36.2034688119169	31.0695557850357	15.5605282047085
Rnf2	158.823495270564	151.891521357366	155.458291654457	187.238051582831	178.80763420348	103.088164674459	108.002075611009	107.412182881692	136.142757290745	147.356602631666
Fam129a	32.8113118730291	38.0162184817055	31.186937572794	57.9777119724718	57.9154058401057	40.1819917817984	42.3096621634028	42.1945865822105	126.895073663079	126.220789725124
Edem3	57.8951324330588	67.9195367128692	66.8315825346072	76.9511678661986	78.7137560036795	62.4292968292027	62.7149126162251	58.4561919587216	75.0237738906321	68.8227767291951
1700025G04Rik	10.7801120348389	10.4878304520893	10.7869713154127	13.216803641141	8.29025146380217	9.43385255971015	11.3478178538654	11.597092255354	20.1142663076569	21.0672643241427
Tsen15	16.1178374113125	13.6255119592433	15.6019758615669	13.3930276896895	12.2753898867527	15.0941640955362	15.824479943005	15.7694778453799	26.4124489221823	29.0188998824959
Colgalt2	0.0872177349096999	0.173352569456022	0.0340283006795352	0.117482699032364	0.058177203254752	0.124402451336837	0.124930104813197	0.0427936983592399	2.63902722228354	1.94220983465524
Rgl1	7.48328165525225	6.34470404209039	5.59765546178354	3.34825692242238	3.86878401644101	3.87720973333142	3.33146946168526	3.72305175725387	4.59057676481255	5.04974557010362
Arpc5	97.7187501928278	94.9625375480086	96.2150201713858	128.3204780181	109.664028135208	76.7148449910495	80.3300573948859	79.5106915514676	87.6866692177237	68.0915918502661
Ncf2	4.7969754200335	5.91132261845033	4.66187719309633	9.07553850025014	11.0245800167755	5.72251276149451	5.66349808486495	4.10819504248703	15.3240992487221	14.7836442708464
Smg7	253.053536067003	264.622697274617	262.239099186838	214.670261806888	207.692615619465	240.967548239453	233.494365895866	244.651573519774	284.305285627521	308.194426468587
Nmnat2	29.933126621009	31.0821157034647	28.6518291721687	19.5021280393725	16.0859966999389	31.0798790923198	32.9190826182775	32.3948296579446	36.1258432361335	59.2259751932515
Lamc2	26.8805058991695	26.7483014670641	27.5799377007633	32.7483023552716	27.226931123224	13.9745420335047	13.8672416342649	11.9822355405872	33.7085830073192	24.9288344659867
Lamc1	550.779995954755	609.507634207372	592.926125190561	769.394195962954	725.469724586758	533.085237720236	531.723347769103	524.09442380561	807.010089234438	707.741263748369
E330020D12Rik	3.43637875544218	3.2590283057732	3.60699987203073	5.02238538363357	4.65417626038016	1.03668709447364	1.66573473084263	1.69035108518997	6.32035931387235	7.56319359142217
Shcbp1l	1.01172572495252	0.762751305606495	0.561466961212331	0.939861592258915	1.30898707323192	2.05264044705781	1.56162631016497	1.2838109507772	4.03615928113954	3.58737581224556
Dhx9	885.469331897238	892.471033330436	877.385704721136	801.643196847338	760.288780734727	697.068402324077	696.256295808084	690.668894668952	845.220542209182	529.10365801502
Npl	11.4952974610985	9.53439132008118	9.28972608551312	24.0252119521185	18.7621480496575	13.0622573903679	12.5971189019974	12.6241410159758	5.01193405240404	4.45565785597379
Rgs16	32.7415376851013	33.6477337314138	32.9223809074503	0.293706747580911	1.16354406509504	19.0543087964255	21.5920864485476	19.9418634354058	1.92937284318209	2.14785558185403
Rnasel	1.29082247666356	1.69885518066901	1.29307542582234	0.528672145645639	0.349063219528512	1.80383554438414	1.87395157219796	2.33225656057857	0	0.0456990549330645
Glul	276.323227740911	273.827718712732	256.301160718259	101.534422638721	72.3724408489115	228.050427042312	218.648505107231	229.545397998963	118.467927911249	93.1118244261189
Ier5	19.3623371499534	21.8077532375675	22.3565935464546	15.9776470684015	13.5552883583572	15.4673714495467	15.6995498381918	13.6511897765975	5.36676124195477	3.42742911997984
Mr1	1.60480632233848	1.95888403485304	1.75245748499606	0.293706747580911	0.29088601627376	1.16108954581048	1.20765767986091	1.24101725241796	0	0
Stx6	25.3105866707949	24.6854058905375	23.7347397239758	28.7832612629293	28.6813612045928	28.0734865183462	26.8183291665664	25.2482820319515	20.5356235952484	21.2272110164084
Xpr1	32.7240941381194	30.7007400506614	30.7785979646396	45.7301405983478	38.0769795302352	32.5934422502513	29.8582950503542	32.1594643169688	49.7866900338366	70.4222436518523
Acbd6	40.5388031860285	36.5253863843837	37.5332156495273	32.1902595348678	25.8306782451099	38.2952212698564	39.7902383830034	40.7182039888167	27.7652275823445	28.8361036627637
Qsox1	37.2594163534238	40.0964493151778	31.408121527211	9.69232267017006	10.9954914151481	22.4753762081886	21.5920864485476	23.814693136917	11.0883496734603	13.7325660073859
Cep350	45.1438995892607	53.7046260174755	49.8344463451793	41.4126514089084	49.8287745876951	48.0608136997981	50.1177937142277	48.3996728443003	71.985566080104	77.962587715808
Tor1aip1	26.0432156440364	24.7374116613743	23.3093859654816	18.0923356509841	16.4932371227222	19.0957762802045	20.6134672941776	15.7908746945595	16.7655847062719	22.8038284115992
Tor1aip2	224.725215768333	231.02696931404	225.131237295805	395.094316845841	352.961092146581	168.026244272288	160.930796683534	159.32093899145	145.32391082037	143.220838160224
Tdrd5	8.46012028624089	8.13023550748741	6.72058938420821	0.352448097097093	0.319974617901136	9.68265746238382	8.32867365421316	7.95962789481861	3.90309908505801	3.01613762558225
Soat1	50.4990685127163	56.8943132954663	54.2581254335189	17.5930341800966	17.3658951715435	59.2570343201134	60.5702791502652	60.5102894799652	33.2872257197277	65.1668523345499
Abl2	134.123432744137	155.445249031215	155.373220902758	113.752623338087	94.2761578743257	180.010347084403	176.23473452315	177.743626135103	163.486627585498	198.882287068697
Tor3a	42.2657143372406	38.4149293914544	36.2911826747243	5.11049740790785	5.52683430920144	36.7401906281459	35.8341183972521	37.5942640085922	18.9167245429232	12.0417009748625
Fam20b	47.5511090727684	40.6858480513283	44.3388757854344	56.8616263316643	44.2728516768663	36.5950544349196	35.0428944001019	36.2676593594558	72.3403932696547	63.2703415548278
Ralgps2	57.8079146981491	54.3633657814083	51.6549604315345	53.5721107587581	37.2915872862961	57.5154000013977	56.0103303245835	60.1037493455524	59.145257158237	55.4558031612737
Rasal2	34.2067956315843	37.9988832247599	36.2231260733652	25.6993404133297	25.8888554483647	39.1660384292142	40.3107804863917	37.6370577069515	41.026893791803	35.6909619027234
2810025M15Rik	54.9995036340568	54.4153715522452	54.5813942899745	67.4644399193352	56.548241563619	59.1740993525555	59.820698521386	64.8966435617872	34.1299402949107	34.5027864744637
BC026585	3.85502388300874	2.87765265296996	3.13060366251724	4.9342733593593	5.26503689455506	3.64913857254722	2.76928399002587	4.4077509310017	5.38893794130169	6.14652288849717
Brinp2	0.45353222153044	0.901433361171312	0.612509412231634	0.0293706747580911	0.058177203254752	0.912284643136805	0.895332417827914	1.15542985569948	0.354827189550728	0.319893384531451
Rfwd2	94.4393633602231	85.5668282834922	89.0180345776642	66.759543725141	69.0272516617633	73.2730438373971	72.6052125806032	68.1703614862691	53.6897891188946	50.4289071186366
Tnn	2.0932256378328	1.5948436389954	1.80349993601537	0	0	0.642745998573658	0.541363787523855	0.770286570466317	0.044353398693841	0.0913981098661289
Mrps14	47.2371252270935	44.4996045793607	48.2521303635809	49.8126643897225	45.640015953353	30.5408018031935	28.0259868464273	29.613239264594	25.2370838567956	23.1465713235972
Cacybp	449.93885085216	395.971939151444	428.467348006368	247.09548673982	259.266706304802	312.167217887903	318.488480537111	326.152172044947	335.910465007805	219.972400920306
Rabgap1l	17.2865550591025	18.3407018484471	18.3242399159297	12.7175021702534	13.0898707323192	17.9968879600624	19.967995085976	19.1929737141191	12.8846623205608	19.3307002366863
Rc3h1	62.8316562289478	68.3009123656725	73.143832310661	71.253256963129	71.7615802147366	83.4325773632387	85.3272615874138	79.9814222334193	108.31099961036	135.657644568802
Zbtb37	4.13412063471978	6.76075020878484	4.7809762454747	7.63637543710368	7.99936544752841	10.1180660420628	9.89029996437812	10.1849002094991	12.4633050329693	16.657305523102
Gas5	166.516099489599	171.792396330917	175.330819251305	152.463172669251	219.589853685062	243.704402168864	233.66093936895	235.836071657771	315.552255007332	285.04785514499
Snord47	1.43037085251908	1.75086095150582	1.95662728907328	0.998602941775097	1.83258190252469	1.01595335258417	0.728758944743651	1.21962040323834	1.35277866016215	0.891131571194757
Dars2	70.0009540385252	71.10922399086	68.9753654774179	42.2644009768931	44.3019402784937	64.4197360505921	64.2140738739835	62.2862279618736	48.4782647723683	30.2527743656887
Cenpl	18.5076033478383	17.8726499109158	18.596466321366	27.1385034764762	27.0233109118323	16.7528634466941	15.0124342617192	14.7424290847581	13.949143889213	27.4879815422383
Klhl20	24.9617157311561	25.8642033628384	28.7198857735277	24.0545826268766	23.3581471067829	24.8597565254779	25.7356015915187	24.5207891598444	38.3213364714787	30.5269686952871
Ankrd45	9.24507990042819	9.20502143811474	11.0251694201694	32.1021475105935	45.0000667175507	9.82779365561013	9.05743259895681	10.1849002094991	9.60251081721659	5.71238186663306
Prdx6	295.057597199515	277.884168838002	295.603848003122	185.358328398313	146.402931990584	231.512961937854	236.242828201756	242.725857093608	291.51271291527	263.706396491249
Suco	66.9134462227218	69.6877329213207	70.3194833542595	68.2574481378037	71.1507195805617	56.8519202609346	55.406501484653	60.6814642734021	107.357401538442	134.492318668009
Pigc	5.02374153079872	4.74986040309499	4.62784889241679	7.34266868952277	7.73756803288202	4.85169560213665	5.08049092907003	5.02825955721068	4.30227967330258	4.27286163624153
Dnm3os	3.26194328562278	2.79097636824195	2.90941970810026	0	0	2.07337418894728	2.66517556934821	2.52482820319515	0	0
Mettl13	30.6831991412324	29.6086188630885	25.3851123069333	26.8447967288952	31.793841578722	37.3207354010511	36.8752026040288	37.6156608577718	20.2029731050446	21.1586624340088
Vamp4	8.46012028624089	8.32092333388903	8.21783461410776	12.3650540731563	13.6425541632394	6.42745998573658	6.82951239645479	6.26927680962864	13.5721400003154	12.1102495572621
Prrc2c	668.942583210417	811.463377623637	801.996004565626	649.767437673249	682.360416974987	858.128109321502	851.252912512991	832.358829936395	917.139578191245	876.462174561244
Prrx1	71.5708732668998	73.7441830465916	77.9588368568152	0	0	40.4515304263615	40.3316021705272	38.0435978413642	0	0.0456990549330645
Gorab	17.426103434958	14.6482921190338	14.8193249459376	17.9748529519517	16.6677687324865	13.331796034931	12.4930104813197	11.5115048586355	10.600462287828	14.1438575017835
Kifap3	97.4745405350806	94.1997862424021	91.9955108871235	78.2434775555546	77.3175031255655	64.5648722438185	67.6080083880753	69.1974102468908	90.5474634334765	83.4693238352422
Scyl3	27.4561429495735	26.8176424948465	26.5250603796977	29.5175281318815	31.6483985705851	25.6476387172779	27.9427001098851	28.0512692744817	24.4165459809595	16.6116064681689
BC055324	82.0718885500276	87.3696950058348	86.7721667328148	69.7847232252244	83.8915270933525	79.762705048802	81.1212813920362	80.730311954706	81.2554264071168	64.5499150929536
Mettl18	9.85560404479609	9.37837400757076	9.30674023585288	11.5720458546879	12.7989847160454	7.67148449910495	8.87003744173701	8.83689871118303	10.4008719937057	8.13443177808548
Sele	1.01172572495252	1.66418466677781	1.12293392242466	0	0	0.124402451336837	0.0832867365421316	0.171174793436959	0	0
F5	0.767516067205359	1.14412695840974	1.08890562174513	0.0587413495161822	0.494506227665392	1.49282941604205	1.6449130467071	1.04844560980138	0.266120392163046	0.731184878929032
Slc19a2	69.5299782700128	69.0463284143334	72.48028044741	90.6966436529853	104.515345647162	71.8009481632445	70.6896176401342	71.1445235222363	71.8081524853286	118.154906529438
Ccdc181	10.187031437453	9.60373234786359	9.15361288279498	5.11049740790785	5.35230269943719	6.84213482352604	7.7873098666893	6.46184845224522	7.0300136929738	7.17475162449112
Blzf1	30.8576346110518	33.0756702522089	31.5442347299292	30.3986483746243	34.3245499203037	28.9235699358146	30.2330853647938	31.4533682940413	34.329530589033	40.1237702312306
Nme7	47.2371252270935	44.0835584126663	49.0347812792103	43.6154520157652	46.0763449777636	29.5248484506093	30.7952708364531	30.7044785727546	22.3984663403897	16.0860673364387
Atp1b1	100.474830615974	101.61927621512	104.211670831077	364.754409820733	311.917075250353	78.1662069233126	78.0188504558418	80.280978121934	248.002028796612	185.058322951445
Dpt	3.00029008089368	2.18424237514587	3.47088666931259	0	0	1.16108954581048	1.4575178894873	1.41219204585492	0	0
Sft2d2	40.4864725450827	40.7205185652195	37.8734986563227	12.7175021702534	11.3154660330493	55.9189018759083	56.0103303245835	56.5518723817355	26.5676858176108	48.4181487015818
Tiprl	51.7026732544701	51.7977477534592	54.2070829824996	51.2518274528689	50.8468756446533	47.2107302823297	44.6000474183115	45.489701355872	50.496344412938	55.7071479634056
Gpr161	1.44781439950102	2.4269359723843	1.58231598159839	0.851749567984641	0.610860634174896	2.59171773618411	2.43613704385735	2.20387546550085	4.39098647069026	4.63845407570604
Dcaf6	17.8621921095065	19.1554589248904	18.086041811173	20.1189122092924	17.6276925861899	19.6141198274413	18.4480121440821	17.8877659141623	25.7693246411216	26.9395928830415
Mpc2	7.72749131299941	7.19413163242489	7.46921199915798	14.4210013062227	14.9806298380987	6.75919985596815	7.24594607916545	7.89543734727975	9.26986032701278	10.7392779092702
Mpzl1	48.82448800245	46.9785463225818	48.6094275207161	130.670131998747	125.662759030264	45.5934984149508	44.4959389976338	47.0302744968046	91.789358596904	103.736854698056
Rcsd1	1.27337892968162	1.07478593062733	0.969806569366754	1.02797361653319	0.639949235802272	0.331739870231566	0.853689049556849	0.513524380310878	5.01193405240404	7.26614973435725
Creg1	10.9196604106944	10.1237900562317	8.71124497396102	17.5342928305804	19.8093377082431	7.92028940177863	8.49524712729742	7.93823104563899	14.2596176800699	22.4610854996012
Pou2f1	98.1548388673763	117.012984382815	122.97827865584	112.225348250666	130.084226477626	119.841028121153	122.410681032798	116.313272140414	128.247852323241	155.399636299886
Dusp27	69.7741879277599	64.4351500668032	62.3738751455881	54.5413430257751	43.865611254083	26.5184558766358	29.2128228421527	27.302379553195	61.118983400113	36.9019868584496
Gpa33	89.6075008462257	91.4781509019426	94.2924211829921	78.6546670021679	97.3013724435728	45.9045045432929	44.3293655245495	39.3702024905007	56.5949367333412	38.7984976381717
Mael	5.68659631611243	5.47794119481028	5.81883941620052	2.2909126311311	1.91984770740682	3.3588661860946	2.87339241070354	2.05409752124351	4.94540395436328	6.90055729489274
Ildr2	0.872177349096999	0.849427590334505	1.32710372650187	0.234965398064729	0.14544300813688	0.456142321568403	0.874510733692382	0.984255062262517	0.354827189550728	0.0913981098661289
Tada1	11.1464265214597	10.5398362229261	8.57513177124288	7.13707396621613	7.30123900847138	8.77037281924702	8.68264228451722	8.32337433087215	5.36676124195477	5.57528470183387
Pogk	4.91908024890708	5.30458862535426	4.7299337944554	0.998602941775097	1.22172126834979	4.70655940891034	4.78898735117257	4.96406900967182	0.709654379101457	2.81049187838346
Fam78b	0.47097576851238	1.04011541673613	0.510424510193028	0.117482699032364	0.14544300813688	0.559811031015767	0.499720419252789	0.427936983592399	0.221766993469205	0.182796219732258
Uck2	145.21752862465	160.697831885732	149.486324885198	149.08554507207	137.705440103998	175.42819012683	178.920731776634	172.950731918868	229.240541149117	175.438671888034
Tmco1	52.4004151337477	46.5451648989418	47.7587200037277	65.5847167348174	69.7544667024477	30.2712631586304	35.0428944001019	33.9140059496976	29.0514761444659	28.7904046078306
Aldh9a1	129.675328263742	130.222450175363	130.243320850921	108.93583267776	63.2386199379155	152.351535403846	148.45860788635	158.657636666882	127.981731931078	136.388829447731
Mgst3	10.169587890471	11.2679170146414	11.0421835705092	5.40420415548876	7.53394782149039	14.8038917090836	16.0951618367669	17.9733533108807	6.56430300668847	5.16399320743628
Rxrg	1.06405636589834	1.17879747230095	1.03786317072582	0.0587413495161822	0	3.73207354010511	2.83174904243247	3.10254313104489	0.0887067973876821	0.0456990549330645
Pbx1	20.6880467205808	20.7676378208314	20.5530936104393	11.1608564080746	11.4609090411862	20.215398342236	22.0085201312583	19.9418634354058	28.3861751640583	33.0632662440721
Nuf2	67.0878816925412	57.3276947191063	67.0697806393639	78.0966241817642	87.9057541179303	47.2936652498876	49.2016396122642	50.2825955721068	44.5086355892695	41.8603343186871
Rgs5	0.31398384567492	0.624069250041677	1.05487732106559	0.0587413495161822	0	0.331739870231566	0.291503577897461	0.577714927849738	0.266120392163046	0.0913981098661289
1700084C01Rik	0.15699192283746	0	0.153127353057909	3.78881704379375	2.1816451220532	0.0414674837789457	0.124930104813197	0.1069842458981	0.044353398693841	0.137097164799193
Hsd17b7	26.5316349595307	24.009330869659	23.1222303117442	18.1804476752584	19.2857428789503	24.4865491714674	21.2797611865146	21.0758964419256	53.29060853065	44.2595347026729
Ddr2	30.2471104666839	32.6942945994057	34.6748383924464	9.8685467187186	5.32321409780981	17.5614793803835	18.3439037234045	17.5882100256476	10.6448156865219	7.90593650342015
Uap1	53.8133424392849	49.1627886977277	47.1972530425154	40.0322296952781	47.9380154819157	48.7450271821507	48.1605554054876	48.6778318836353	59.9657950340731	55.8213956007382
Uhmk1	10.5882330180376	11.6666279243902	12.1140750419145	23.6140225055052	22.3109574481974	16.4625910602414	15.8453016271405	13.6511897765975	24.0617187914088	38.5928518909729
Gm7694	0.24420965774716	0.277364111129634	0.272226405436282	0.176224048548546	0.174531609764256	0.663479740463131	0.416433682710658	0.641905475388598	1.90719614383516	3.45027864744637
Nos1ap	0.5233064094582	0.312034625020839	0.306254706115817	0.234965398064729	0.058177203254752	0.476876063457876	0.395611998575125	0.684699173747838	1.04230486930526	2.92473951571613
Olfml2b	4.15156418170172	4.29914372250933	3.74311307474887	0.0587413495161822	0.407240422783264	2.77832141318936	3.24818272514313	2.86717779006907	0.665300980407616	1.00537920852742
Atf6	61.034970889808	70.2771316574711	68.4649409672249	53.3077746859353	53.5521155959993	59.4643717390081	60.7784959916205	57.9426675784108	61.2742202955414	68.9598738939943
Dusp12	31.8344732420405	31.3941503284855	33.2796780645854	37.6825757146309	35.429916782144	30.1468607072935	33.3771596692592	30.5760974776769	33.1763422229931	23.7635085651935
Fcgr2b	7.95425742376463	7.61017779911935	8.50707516988381	2.67273140298629	1.39625287811405	8.54230165846281	7.70402313014717	7.10375392763382	1.97372624187593	1.43952023039153
Fcgr3	9.89049113875997	8.73696950058348	10.1574477528413	0.293706747580911	0.378151821155888	8.85330778680491	7.28758944743651	9.69277267836783	0.133060196081523	0.0913981098661289
Cfap126	1.55247568139266	1.49083209732179	1.36113202718141	0.587413495161822	0.610860634174896	0.787882191799968	1.06190589091218	1.19822355405872	0.975774771264503	1.55376786772419
Sdhc	99.2537823272385	96.2626818189288	99.3796521345826	107.408557590339	94.7997527036185	95.2715439821277	98.6739611182904	99.64512662949	106.381626767178	104.856481543916
Pcp4l1	1.46525794648296	0.589398736150473	1.22501882446327	2.81958477677674	0.989012455330785	0.704947224242077	0.624650524065987	0.599111777029358	0.310473790856887	0.137097164799193
Tomm40l	18.0540711263079	18.1673492789911	20.2978813553428	19.4727573646144	17.2204521634066	24.6524191065832	23.5909681255588	24.1356458746113	12.4411283336224	8.9341652394141
Apoa2	4.0120158058462	3.39771036133802	4.10041023188399	0.117482699032364	0.029088601627376	4.02234592655773	3.76872482853145	4.38635408182208	2.52814372554894	1.91936030718871
Fcer1g	4.91908024890708	4.16046166694452	4.27055173528167	0	0.174531609764256	4.20894960356299	4.5599488256817	3.38070217037995	0.177413594775364	0.297043857064919
Ndufs2	192.454653851744	181.586816505183	180.11179549678	196.313590083081	184.712620333838	177.294226896882	171.924645907095	178.47111900721	159.095641114808	142.969493358092
Adamts4	5.79125759800407	5.11390079895263	2.87539140742073	3.9356704175842	3.49063219528512	5.97131766416818	6.10075345171114	5.13524380310878	2.28420003273281	1.69086503252339
B4galt3	29.8982395270451	26.4536020989889	28.5667584204698	36.0965592776939	33.5391576763646	29.6907183857251	28.171738635376	28.094062972841	23.0194139221035	19.1250544894875
Ppox	9.48928955817535	9.6384028617548	9.25569778483358	18.6797491461459	26.4997160825396	15.260034030652	13.7006681611806	15.1275723699913	14.3039710787637	12.1559486121951
Usp21	48.1267461231724	46.1637892461385	51.7570453335731	37.5944636903566	39.0950805871934	59.6717091579029	56.8640193741403	56.5518723817355	46.7484822233085	45.5619577682653
Ufc1	48.3186251399738	44.7596334335448	45.0194417990251	53.2490333364191	48.1707242949347	38.6684286238669	38.3327204935161	39.1134403003452	50.2524007201219	44.1909861202733
Dedd	37.6606179340084	38.9869928706592	35.4915176087552	26.9916501026857	23.2708813019008	44.7641487393719	44.7457992072602	44.7408116345853	43.244563726495	46.064647372529
Nit1	15.4375390790169	17.1272338622549	16.1124003717599	15.6545696460625	14.1952375941595	16.9394671236993	19.4474529825877	19.3855453567357	15.5015128434974	11.4476132607327
Pfdn2	48.545391250739	49.4921585796941	53.6456160212873	69.3735337786111	56.8391275798927	87.7244619343596	92.2400607204107	90.1235287445591	57.9477153935033	53.7420886012838
Klhdc9	3.76780614809904	4.42049052112855	3.70908477406934	2.26154195637301	2.50161973995434	2.30144534973149	2.95667914724567	2.54622505237477	3.43738839877268	1.82796219732258
Pvrl4	1.88390307404952	2.20157763209147	2.16079709315049	1.29230968935601	2.15255652042583	3.815008507663	3.62297303958272	3.63746436053539	2.08460973861053	5.71238186663306
Arhgap30	20.5659418917072	23.5412789321277	20.0426691002462	35.5972578068064	23.7944761311936	19.0335750545361	19.0310192998771	19.7492917927892	17.8078895755772	18.9879573246883
Usf1	85.3338318356504	80.5916095401044	77.9928651574947	74.7483672593418	61.4933038402729	109.411955950748	104.1292423618	107.005642747279	65.3769096747217	45.8818511527967
Tstd1	1.16871764778998	1.43882632648498	1.76947163533583	0.704896194194186	1.57078448787831	1.24402451336837	1.5824479943005	1.11263615734024	1.33060196081523	1.59946692265726
F11r	65.8319463098415	63.8457513306527	57.7119979524917	49.7245523654482	41.1021940994823	60.8535324456028	61.3615031474154	60.0181619488339	65.1107892825587	66.1493820156108
Alyref2	0.959395084006699	0.589398736150473	1.19099052378373	1.87972318451783	2.44344253669959	1.20255702958943	1.54080462602943	1.11263615734024	2.43943692816126	1.416670702925
Ly9	0.680298332295659	0.72808079171529	0.799665065969078	0	0.058177203254752	0.746414708021023	1.31176610053857	0.599111777029358	0	0
Cd84	4.86674960796126	5.6512937642663	6.90774503794565	0.176224048548546	0.29088601627376	5.18343547236821	5.55938966418728	5.02825955721068	0	0
Vangl2	18.5250468948203	24.7894174322111	19.77044269481	29.3119334085749	27.459639936243	38.8135648170932	39.85270343541	39.6483615298357	29.2510664385882	25.0659316307859
Ncstn	73.0186876664008	73.2761311090603	71.3063040739661	61.4140809191684	60.0970509621589	59.7339103835713	59.4042648386753	57.4077463489203	70.5219039232073	70.536491289185
Copa	303.814257784449	299.275875908876	292.626371693663	329.773936183847	337.398690275934	239.702789984196	231.412197482313	226.079108431864	225.381795462753	241.725151068445
Pex19	74.0827440322991	69.7744092060487	65.3003090040281	80.8280969342667	79.5864140525008	72.6717653226023	65.838165236555	72.4711281713727	68.6147077793721	66.5835230374749
Dcaf8	101.364451512053	102.572715347128	95.0070154972623	118.099483202284	116.73255833066	127.8235187486	128.511434484509	121.213150602547	107.579168531911	127.066222241386
Pea15a	35.4104003733382	33.0583349952633	33.0755082605082	3.52448097097093	4.45055604898853	34.1484728919618	34.4598872443069	35.6471507332468	18.6284274514132	22.5981826644004
Casq1	3.97712871188232	3.2070225349364	4.40666493799981	0.293706747580911	0.116354406509504	1.9075042538315	1.83230820392689	2.41784395729705	3.19344470595655	3.72447297704475
Atp1a2	1.08149991288028	0.970774388953721	1.12293392242466	0.26433607282282	0.116354406509504	1.05742083636312	1.47833957362284	0.941461363903277	68.1268203937398	72.8671430907713
Igsf8	28.4504251275441	25.1014520572319	26.8653433864931	14.8615614275941	17.3658951715435	49.0767670523822	49.0975311915866	49.5337058508201	50.9398783998764	60.7568935335092
Kcnj10	2.54675785936324	3.74441550025006	3.53894327067166	0.939861592258915	0.930835252076033	2.19777664028412	4.24762356364871	2.56762190155439	0.354827189550728	0.548388659196774
Pigm	40.120158058462	39.9404320026674	39.9832532984539	59.2112803123116	53.1739637748434	49.9683179536296	48.0148036165389	54.2410126703365	52.7805444456708	57.6493577980608
Igsf9	38.8293355817984	40.4604897110354	35.066163850261	2.87832612629293	3.08339177250186	55.6286294894557	52.0542103388322	50.7961199524177	16.6768779088842	10.602180744471
Tagln2	106.754507529473	108.986760417001	106.559623577965	72.6630493515173	67.3692013690029	130.684775129347	129.011154903762	128.766238362953	191.207501769149	184.190040907716
Cfap45	1.15127410080804	0.918768618116914	0.935778268687219	1.40979238838837	1.4544300813688	1.55503064171046	1.37423115294517	1.60476368847149	4.03615928113954	1.69086503252339
Cadm3	0.802403161169239	1.00544490284492	0.816679216308845	0.440560121371366	0.174531609764256	1.07815457825259	0.707937260608118	0.941461363903277	0.532240784326093	0.365592439464516
Aim2	33.9276988798733	31.3941503284855	30.1490744020682	100.682673070736	77.4920347353297	31.3286839949935	31.0659527302151	31.6673367858375	21.1343944776153	28.6990064979645
AI607873	4.13412063471978	5.91132261845033	4.66187719309633	0	0	2.32217909162096	2.10299009768882	2.52482820319515	0	0.0456990549330645
Ifi204	6.22734627255258	6.10201044485196	3.96429702916585	0	0	1.32695948092626	2.12381178182436	1.04844560980138	0	0
Mndal	2.0060079029231	2.94699368075237	1.08890562174513	0	0	1.03668709447364	1.18683599572537	1.51917629175301	0	0
Mnda	1.15127410080804	1.78553146539702	1.37814617752118	0	0	0.72568096613155	0.728758944743651	0.492127531131258	0	0
Ifi203	9.07064443060879	9.74241440342841	6.94177333862519	0.117482699032364	0	3.60767108876828	3.72708146026039	3.55187696381691	0	0.0228495274665322
Ifi202b	14.7223536527573	13.8335350425905	12.3182448459918	0	0	5.86764895472082	5.08049092907003	4.98546585885144	0	0
Spta1	14.7223536527573	15.7404133066068	14.9214098479762	1.23356833983983	0.639949235802272	32.489773540804	32.0237502004496	29.6774298121328	10.2234583989304	4.91264840530443
Fmn2	8.21591062849373	7.62751305606495	8.76228742498032	14.186035908158	9.8319473500531	9.43385255971015	9.3697578609898	9.15785144887733	8.31626225509519	10.0537920852742
Grem2	15.6468616428002	14.9256562301635	13.2710372650187	0	0	5.76398024527345	7.03772923781012	7.14654762599305	0.044353398693841	0
Fh1	103.40534650894	99.4176985830283	101.03002471754	122.886903187853	123.655645517975	84.9046730373913	85.0774013777874	90.1449255937387	98.2649548062048	91.4209593935955
Opn3	1.41292730553714	1.36948529870257	1.71842918431653	1.61538711169501	1.62896169113306	1.96970547949992	2.31120693904415	3.35930532120033	2.32855343142665	1.96505936212177
Chml	19.8682000124296	23.7319667585293	23.6156406715974	24.8475908453451	29.088601627376	20.6715406638044	19.301701193639	19.5781169993522	35.3496587589913	40.5350617256282
Wdr64	0.941951537024759	0.88409810422571	0.884735817667916	1.93846453403401	2.76341715460072	1.03668709447364	0.79122399715025	1.24101725241796	2.08460973861053	2.39920038398588
Exo1	86.9735252519528	92.2755727214403	86.9423082362125	106.145618575741	88.9238551748885	81.8360792377493	88.4505142077437	92.3915947575988	82.2755545770751	81.9384054949846
Cep170	60.1453499937291	63.2563525945023	65.8277476645609	34.3049481174504	42.6438899857332	50.1341878887454	49.8262901363302	47.008877647625	63.1592397400296	59.2259751932515
Sdccag8	7.51816874921613	7.88754191024898	7.94560820867147	3.78881704379375	4.53782185387066	5.5773765682682	7.14183765848778	6.52603899978408	4.50186996742487	3.35888053758024
Hmga2-ps1	4.50043512134052	4.29914372250933	3.0455329108184	0.499301470887548	0.232708813019008	3.27593121853671	4.6224138780883	3.38070217037995	0.354827189550728	0.274194329598387
Akt3	18.2633936900912	19.346146751292	22.5267350498523	12.8056141945277	13.613465561612	22.3302400149623	21.4255129754633	19.4711327534541	34.8617713733591	44.7622243069366
Zbtb18	21.6474418045875	23.0385564807053	22.3565935464546	21.7930406705036	24.9580201962886	20.3812682773518	22.3624887615623	20.7977374025906	24.6826663731225	25.1116306857189
Adss	269.03182510246	251.04919108621	252.541033493171	230.354202127708	192.88651739113	198.774383494376	201.054182012706	199.84657133765	222.432294449613	189.262636005287
Desi2	75.0421391163058	76.5004889009423	76.6827755813326	51.9567236470631	58.3808234661437	61.7243496049607	65.6715917634707	63.3988641192138	48.3230278769398	59.7515143249818
Cox20	43.9402948475068	40.3218076554706	44.3218616350946	23.3790571074405	28.7977156111023	19.0128413126466	18.8019807743862	16.9677013994386	12.8624856212139	16.5202083583028
Hnrnpu	1703.99033047779	1640.64338784568	1656.22545067434	1620.4388677534	1369.78225063314	1635.85076759563	1615.15886007742	1628.68536585431	1763.35807187104	1150.35946030257
Efcab2	3.33171747355054	3.27636356271881	3.70908477406934	2.26154195637301	1.27989847160454	3.87720973333142	3.58132967131166	4.4077509310017	5.16717094783248	4.09006541650927
Kif26b	5.3202818294917	6.62206815322002	5.75078281484145	1.58601643693692	0.959923853703409	5.84691521283134	5.47610292764515	4.75010051787562	1.04230486930526	1.59946692265726
Smyd3	22.676611076522	23.7839725293662	22.5097208995126	23.1734623841339	17.714958391072	21.9362989190623	21.4671563437344	20.1772287763816	23.1081207194912	30.481269640354
Tfb2m	22.5719497946303	24.1133424113326	25.6743528627093	29.3706747580911	23.823564732821	23.5949982702201	26.1936786425004	21.8033893140327	10.8665826799911	10.4193845247387
Cnst	18.1064017672537	18.3407018484471	17.5075606996209	27.1678741512342	22.049160033551	18.7433026680835	19.1559494046903	15.6624935994818	26.4124489221823	31.8750908158125
Sccpdh	13.6757408338409	11.3372580424238	12.0460184405555	119.538646265431	110.653040590538	13.3110622930416	12.6387622702685	12.6455378651554	17.5639458827611	22.712430301733
Ahctf1	384.804646421596	408.574670950897	395.102599190083	368.80756293735	412.854522897348	397.154825892852	394.196124053909	388.695162196976	378.977615139525	392.417784710225
Cdc42bpa	41.2888757062519	46.5971706697786	45.9892483683919	62.7357612832825	61.7260126532919	48.9108971172665	50.0553286618211	46.4311627197752	60.6310960144807	50.5660042834358
Adck3	9.85560404479609	9.23969195200595	8.88138647735869	8.19441825750741	8.87202349634969	10.5327408798522	9.2448277561766	10.8909962324265	5.52199813738321	7.03765445969193
Psen2	9.48928955817535	7.45416048660893	6.82267428624681	4.46434256322984	5.75954312222045	7.38121211265233	9.03661091482128	9.00807350461999	6.87477679754536	7.0148049322254
Itpkb	4.08178999377396	3.32836933355561	3.18164611353654	0.969232267017006	0.698126439057025	4.64435818324192	5.12213429734109	5.22083119982726	5.16717094783248	5.25539131730241
Parp1	782.552404703792	821.205792027065	777.597712978399	809.984468478636	624.415922533254	864.555569307239	863.808388046718	862.785149469814	742.143243644695	595.504384832763
Lin9	30.1773362787562	29.5219425783605	31.408121527211	28.1371064182513	28.4195637899464	27.0575331657621	26.4851822203978	24.6705671041018	24.1504255887964	35.416767573125
Mixl1	0.41864512756656	0.554728222259269	0.510424510193028	0.763637543710368	0.349063219528512	1.49282941604205	1.33258778467411	1.41219204585492	0.44353398693841	0.456990549330645
Acbd3	43.5042061729583	44.2049052112855	43.7263663732028	64.8504498658651	61.4933038402729	44.4946100948087	46.3282472015607	42.558333018264	42.4905559486997	61.1453355004403
H3f3a	526.777675307606	487.606107365897	529.34424537085	496.188179363191	496.367898169544	423.051269512804	423.513055316739	424.898631008892	209.214981638848	188.828494983422
Sde2	114.133127902833	115.903527938296	123.02932110686	145.796029499164	112.194736476789	103.316235835243	110.875468021713	104.630592488341	72.8504573546339	86.3712138234918
Lefty2	163.062277187175	159.761728010669	156.921508583677	19.1790506170335	30.3975887006079	285.068217238362	281.030270777287	287.980193108505	157.831569252033	13.5726193151201
Pycr2	119.906941953855	119.266567785743	112.106236588729	53.7483348073067	46.5417626038016	193.694616731455	200.679391698266	203.633813642443	88.462853694866	42.888563054681
Lefty1	66.3552527192997	64.8165257196064	64.3134882843216	0.939861592258915	2.70523995134597	126.849032879795	131.239075106264	136.148151329922	81.477193400586	21.1129633790758
Tmem63a	21.0020305662557	21.9984410639691	21.1826171730107	7.9007115099265	6.45766956127748	27.6795454224463	27.7136615843943	27.3665701007339	9.15897683027818	5.84947903143225
Ephx1	22.4672885127387	24.1653481821694	21.012475669613	32.1902595348678	40.7240422783264	17.4785444128256	18.3022603551334	16.3471927732296	16.8542915036596	15.3091834025766
Nvl	148.078270329689	152.966307287993	153.995074725237	169.439422679427	190.239454643039	145.550868064099	147.875600730555	148.04479947379	111.659681211745	97.1333412602285
Cnih4	35.8639325948686	32.2089074049288	36.4102817271027	56.1567301374701	54.6865710594669	36.7401906281459	34.8554992428821	33.2293067759497	38.5209267656009	37.7702689021778
Wdr26	171.121195892831	173.889962421335	178.920804972996	179.014262650565	169.964699308758	166.180941244125	167.010728451109	167.109392092832	138.582194218906	159.19265785933
Lbr	240.127867753386	250.425121836169	252.098665584337	206.740179622203	205.714590708803	239.723523726085	242.468511758281	252.311645526078	428.476008081851	378.662369175372
Enah	652.004899090953	644.490182723597	646.418613858791	320.698397683597	280.792271509061	499.786848245743	491.058598652408	481.8998372234	401.664378571424	291.788465747617
Srp9	84.583759315427	71.1785650186424	80.0345631982669	91.3427984976633	85.9568178088961	65.3527544356184	65.6507700793352	69.0690291518131	45.9501210468193	42.0431305384193
Degs1	98.3641614311596	91.9115323255826	96.4702324264824	110.551219789455	130.81144151831	75.1183468655601	76.936122880794	72.342747076295	97.666183923838	84.1319601317717
Fbxo28	50.2548588549691	50.5322739964303	49.3920784363454	58.5357547928755	58.2935576612615	42.2346322288562	41.6641899552013	42.7723015100602	43.7546278114742	50.1090137341052
Trp53bp2	47.9348671063711	46.753187982289	47.5375360493107	40.2378244185848	35.197207969125	53.0783792370505	55.1774629591622	59.67581236196	46.9480725174307	46.4987883943931
Capn2	64.2794706284488	65.4926007404849	57.5758847497736	5.2573507816983	6.89399858568812	48.1230149254665	48.5561674040627	50.4537703655438	10.2456350982773	16.657305523102
Susd4	2.54675785936324	2.70430008351394	2.73927820470259	8.57623702936259	4.01422702457789	3.15152876719987	2.24874188663755	3.48768641627805	3.43738839877268	4.79840076797177
Disp1	14.7397971997393	13.9375465842641	15.5679475608874	16.0070177431596	11.7808836590873	11.0303506851996	10.743989013935	9.97093171770289	11.6427671571333	17.5484370942968
Brox	47.6208832606962	44.9156507460552	48.2010879125616	73.9259883661152	70.6853019545237	39.684381976451	41.6225465869303	39.9265205691708	37.944332582581	37.9759146493766
Aida	46.6789317236714	45.5050494822056	47.4694794479516	58.7413495161822	52.9703435634517	35.7449710174512	34.0018101933252	36.0536908676596	37.4786218962957	34.7084322216625
Mia3	124.564368998033	132.389357293564	126.517221926512	80.7399849099924	70.9761879707975	113.994112908322	111.583405282321	112.140886550388	108.577120002523	107.438478147635
Taf1a	24.7872802613367	24.9974405155583	24.8746877967403	22.3510834909073	22.8927294807449	22.7656485946412	22.3208453932913	21.4824365763384	14.7696817650491	20.3360794452137
Dusp10	4.81441896701544	5.14857131284384	5.49557055974494	6.63777249532858	5.8177203254752	5.0382992791419	4.58077050981724	5.09245010474954	4.63493016350639	4.22716258130846
Hlx	1.08149991288028	0.572063479204871	0.884735817667916	0	0	0.704947224242077	0.749580628879184	0.984255062262517	0.110883496734603	0.274194329598387
Marc2	28.4329815805622	27.8057521407459	26.9333999878521	132.285519110442	104.9807632732	22.185103821736	20.9882576086172	19.5139264518134	57.3711212104834	54.8160163922108
C130074G19Rik	1.98856435594116	3.27636356271881	1.90558483805397	117.982000503252	63.9367463769725	3.98087844277879	4.08105009056445	4.4077509310017	10.8000525819503	11.6532590079314
Mark1	9.55906374610311	10.8518708479469	11.127254322208	3.90629974282611	4.1305814310874	11.2169543622048	9.28647112444767	9.86394747180479	16.743408006925	19.3307002366863
Rab3gap2	99.410774250076	106.317130847378	101.319265273316	46.6700021906067	51.2541160674365	92.82496243917	87.7842203154067	91.257561751079	69.2578320604328	59.7972133799149
Iars2	125.558651176004	125.108549376411	128.746075621022	117.923259153736	122.346658444744	136.428021632731	121.098914932259	130.264017805526	127.671258140221	93.3174701733176
Bpnt1	58.994075892921	54.6927356633748	58.3245073647234	89.8742647597587	64.9257588323033	61.3096747671712	58.3007155794921	66.2874387584625	62.9374727465604	44.990719581602
Eprs	692.473928089054	721.874769728765	662.173717073416	549.730919447191	640.763716647839	589.294411982597	599.935184997109	584.198173151163	537.141834881762	519.004166874813
Slc30a10	0.38375803360268	0.450716680585656	0.408339608154423	4.72867863605266	5.61410011408357	1.05742083636312	0.291503577897461	0.192571642616579	4.12486607852722	2.07930699945443
5033404E19Rik	0.20932256378328	0.277364111129634	0.136113202718141	0.381818771855184	1.30898707323192	0.497609805347348	0.208216841355329	0.278159039335059	0.709654379101457	0.776883933862096
Lyplal1	16.8853534785179	16.4164883274852	17.4054757975823	19.8839468112277	21.6710082123951	9.08137894758911	11.9724683779314	9.67137582918821	11.0439962747664	13.8696631721851
Tgfb2	1.744354698194	1.33481478481137	0.646537712911169	2.43776600492156	2.47253113832696	0.58054477290524	0.978619154370046	1.54057314093263	0.487887385632251	0.82258298879516
Rrp15	83.5720335904745	78.4420376788497	81.2085395717108	79.2420804973297	78.2774269792689	78.5808817611021	80.5382742362412	74.9745595253882	52.7583677463239	44.1224375378737
D1Pas1	34.1719085376204	34.5665023495307	34.1814280325931	91.4602811966956	76.3284906702347	24.2584780106832	26.3602521155846	25.3766631270292	53.00231143914	41.2205475496242
Gpatch2	27.7352397012846	31.9662138076904	29.6386498918752	34.4811721659989	36.6807266521212	30.4578668356356	31.7738899908232	30.2765415891622	25.4810275496117	21.7527501481387
Kctd3	104.504289968802	113.043210542272	106.950949035779	59.7105817831992	62.5404934988584	127.097837782469	133.133848362597	126.64795029417	91.2571178125779	75.9518292987532
Cenpf	276.794203509424	303.037626666071	282.298782437424	282.075960376707	392.521590359812	322.347485155634	325.505388090786	309.826376120896	449.122515173834	381.404312471356
Ptpn14	49.1384718481249	58.4718216775161	52.5226820988626	59.0350562637631	55.3846974985239	45.033687383935	47.3485097242018	43.3714132870896	75.068127289326	86.7825053178894
Smyd2	29.0958363658759	28.1524572796579	28.1073763612961	37.5357223408404	30.0776140827068	25.4403012983832	26.8183291665664	24.8203450483591	39.7849986283754	26.7796461907758
Rps6kc1	20.7927080024725	24.2520244668974	22.4246501478137	26.5510899813143	26.3251844727753	23.4083945932148	22.7581007601375	23.2583750582469	18.3623070592502	19.2621516542867
Angel2	50.9351571872648	48.0706675101548	50.736196313187	44.7021669818146	48.6070533193453	40.8040040384826	43.9753968942455	43.178841644473	37.9665092819279	30.4127210579544
Vash2	10.5359023770918	10.7651945632189	11.4505231786636	0.234965398064729	0.407240422783264	17.8310180249467	16.2409136257157	16.8393203043609	5.58852823542397	7.5174945364891
Mfsd7b	15.3154342501433	15.0123325148915	14.2238296840457	11.3958218061393	10.7336940005018	9.70339120427329	9.26564944031214	11.0621710258635	11.8867108499494	12.8185849087246
Tatdn3	4.77953187305156	5.11390079895263	4.21950928426237	6.9021085681514	6.95217578894287	4.14674837789457	4.7473439829015	4.77149736705524	4.2135728759149	3.74732250451129
Nsl1	37.2594163534238	35.9533229051789	37.3630741461297	42.3525130011673	40.1131816441515	42.2138984869667	41.2893996407617	40.6754102904575	34.883948072706	43.9853403730745
Atf3	14.3385956191547	13.4174888758961	13.6623627228334	1.76224048548546	4.56691045549804	5.5773765682682	7.03772923781012	6.7614043407599	6.98566029427996	10.0766416127407
Nenf	6.87275751088435	5.73797004899431	6.05703752095727	2.11468858258256	3.14156897575661	5.90911643849976	6.60047387096393	5.54178393752156	3.63697869289497	5.84947903143225
Tmem206	7.20418490354121	7.2634726602073	6.73760353454797	5.40420415548876	8.52296027682117	7.87882191799968	8.26620860180656	8.49454912430911	7.7840214707691	8.77421854714838
Ppp2r5a	57.249721194727	53.4445971632914	56.6571206314261	39.1804801272935	44.8255351077865	65.4771568869553	66.3378856558078	66.6297883453365	46.2827715370231	47.5955657127866
Dtl	162.033107915241	163.644825566484	162.978546104634	178.603073203952	154.140500023466	113.226964458411	118.287987573962	106.192562478454	163.819278075702	250.567918197992
Ints7	133.007045737292	139.06343121762	140.162570499006	79.8588646672496	69.928998312212	119.011678445574	119.100033255248	115.478795022409	130.13287176773	101.177707621805
Lpgat1	36.9977631486947	45.0369975446744	39.2346306835041	50.2825951858519	48.7234077258548	42.9395794530983	45.7868834140368	44.3128746509929	96.4686421591043	99.555391171681
Nek2	114.673877859273	111.517707931059	111.28955737242	154.01981843143	130.055137875998	139.392946722926	135.715737195403	137.581740224956	130.953409643566	131.544729624826
1700034H15Rik	0.662854785313719	1.30014427092016	0.799665065969078	1.38042171363028	0.698126439057025	0.850083417468387	0.707937260608118	0.684699173747838	1.04230486930526	0.708335351462499
Slc30a1	45.8765285625022	44.7422981765992	42.8586447058746	92.4295134637126	68.9690744585085	29.815120837062	27.5679097954456	33.0153382841535	36.7689675171942	65.9894353233451
Traf5	0.959395084006699	1.73352569456022	1.61634428227792	1.38042171363028	1.16354406509504	1.16108954581048	1.41587452121624	1.30520779995682	0.598770882366854	1.09677731839355
Rcor3	6.19245917858869	7.55817202828254	8.62617422226218	7.98882353420077	8.98837790285919	6.30305753439975	6.5171871344218	6.7614043407599	13.9047904905192	12.1559486121951
Kcnh1	1.88390307404952	2.63495905573153	2.58615085164468	0.939861592258915	0.494506227665392	1.74163431871572	1.14519262745431	2.24666916386009	1.33060196081523	2.37635085651935
Hhat	1.9187901680134	1.83753723623383	2.60316500198444	0.734266868952277	0.785392243939153	0.953752126915751	0.874510733692382	0.877270816364417	4.1026893791803	4.15861399890887
Sertad4	5.72148341007632	5.91132261845033	6.95878748896495	0.763637543710368	1.10536686184029	5.22490295614716	3.78954651266699	5.02825955721068	1.8406660457944	3.99866730664314
Syt14	15.5596439078905	17.5086095150582	16.3505984765167	25.8461937871201	26.2670072695205	18.1420241532887	17.3652845690344	18.465480842012	18.5175439546786	17.6855342590959
Diexf	56.7961889731966	56.6689549551734	54.1390263811405	33.54131057374	35.1390307658702	50.9635375643243	49.5347865584328	50.66773885734	40.3615928113953	31.4409497939484
Irf6	9.80327340385027	8.94499258393071	8.69423082362125	5.13986808266594	8.17389705729266	9.08137894758911	10.9105624870192	11.5329017078151	12.6850720264385	17.8454809513617
A130010J15Rik	7.58794293714389	8.0435592227594	7.70741010391473	9.45735727210533	11.1700230249124	11.1340193946469	8.39113870661976	10.3132813045768	10.9331127780318	8.04303366821935
G0s2	0.45353222153044	0.554728222259269	0.136113202718141	0.234965398064729	1.10536686184029	0.539077289126294	0.541363787523855	0.599111777029358	5.14499424848556	2.65054518611774
Lamb3	0.837290255133119	1.24813850008335	0.918764118347451	0.293706747580911	0.232708813019008	1.4513619322631	1.08272757504771	2.05409752124351	2.06243303926361	2.74194329598387
Plxna2	7.22162845052315	7.64484831301055	8.64318837260195	7.2545566652485	6.34131515476797	5.18343547236821	6.85033408059032	5.96972092111396	17.5417691834141	21.592803455873
Cd34	5.84358823894989	7.03811431991447	5.92092431823913	0.998602941775097	1.51260728462355	3.37959992798407	4.89309577185023	4.17238559002589	1.08665826799911	0.594087714129838
Cr1l	17.2167808711748	18.7567480151415	15.0405089003546	32.4545956076906	28.5068295948285	15.2185665468731	15.199829418939	15.876462091278	19.6042022226777	16.8858007977673
Ppp1r14c	0.872177349096999	0.936103875062516	0.952792419026986	0.234965398064729	0.116354406509504	1.57576438359994	1.7073780991137	1.92571642616579	0.598770882366854	0.365592439464516
Plekhg1	39.0386581455817	44.8463097182728	44.4579748378128	129.847753105521	122.201215436607	24.3414129782411	26.7142207458887	25.4622505237477	69.0138883676167	73.0499393105035
Mthfd1l	211.328571686203	206.046864055427	206.415671922061	97.5106401968624	104.195371029261	172.67060245553	177.900469253993	171.174793436959	177.01441418712	144.546110753283
Akap12	963.319882077636	1048.8870567506	1014.17947345287	872.426523014337	891.187488057919	1059.74301545474	1057.4084071389	1048.80935623743	1784.29287605453	1292.11792870493
Zbtb2	30.0552314498826	29.6259541200341	29.2983668850798	18.6797491461459	18.0058444073458	18.7640364099729	19.9055300335694	20.1130382288427	16.9208216017004	24.083401949725
Armt1	46.1207382202493	47.5679450587323	45.1555550017432	49.5483283168996	49.043382343756	43.2091180976614	45.4953798361394	42.108999185492	46.4380084324516	46.0189483175959
Ccdc170	0.662854785313719	0.988109645899323	0.646537712911169	2.46713667967965	1.3380756748593	1.01595335258417	0.707937260608118	1.24101725241796	7.47354767991222	5.39248848210161
Syne1	8.84387831984357	9.89843171593883	11.127254322208	3.99441176710039	5.20685969130031	9.64118997860487	7.80813155082484	9.00807350461999	17.7413594775364	19.9704870057492
Fbxo5	136.949287355211	124.553821154151	139.447976184735	112.548425673005	103.090004167421	88.4086754167122	92.2817040886818	91.878070377288	96.6682324532266	104.262393829787
Mtrf1l	5.9308059738596	6.77808546573044	5.59765546178354	7.2251859904904	8.72658048821281	7.15314095186813	5.76760650554261	7.06096022927458	7.40701758187145	7.15190209702459
Rgs17	1.88390307404952	1.80286672234262	2.21183954416979	0.0587413495161822	0.407240422783264	1.28549199714732	1.66573473084263	2.16108176714161	0.177413594775364	0.319893384531451
Cnksr3	19.5193290727908	19.0687826401624	19.4982162893737	15.2433801994493	13.0898707323192	28.9650374195936	26.0479268535517	29.1853022810016	22.1766993469205	21.4557062910738
Ulbp1	2.45954012445354	3.27636356271881	3.18164611353654	7.48952206331322	6.51584676453223	2.674652703742	2.95667914724567	3.23092422612261	5.21152434652632	6.83200871249314
Lrp11	40.8702305786854	42.7314083709093	46.414602126886	99.6253287794449	81.7098819712992	53.6589240099557	56.1560821135322	53.706091440846	54.0446163084453	57.8778530727261
Pcmt1	41.0795531424687	39.8884262318306	38.3158665651567	36.8308261466462	33.1610058552087	35.4961661147775	34.5639956649846	35.8183255266838	36.6580840204596	52.8281075026225
Nup43	90.8634362289254	86.79763152663	88.7117798715483	88.4938430461284	92.2399557604094	71.9668180983603	72.1887788978925	73.7977328205091	70.9432612107988	56.2555366226024
BC020402	0.575637050404019	0.624069250041677	0.408339608154423	0.440560121371366	1.04718965858554	0.767148449910495	0.437255366846191	0.299555888514679	1.8406660457944	2.44489943891895
Lats1	44.0275125824165	45.05433280162	42.9437154575735	36.4196367000329	32.5792338226611	44.6604800299245	44.6416907865825	42.1517928838513	40.5611831055176	101.154858094338
Katna1	60.6512128562053	59.5119370942522	54.3942386362371	51.8686116227888	55.6755835147977	44.7434149974824	43.7463583687546	41.6810622018996	43.6880977134334	52.4168160082249
Ginm1	14.7921278406851	14.8216446884898	15.0575230506943	22.9972383355853	24.7834885865244	12.2743751985679	10.6398805932573	11.8538544455094	12.0863011440717	20.1989822804145
Ppil4	78.4261872308022	74.8363042341645	79.5411528384136	79.3595631963621	85.7822861991319	66.5345777233184	63.5894233499175	65.2389931486612	62.0504047726836	60.7111944785761
Tab2	109.074499278071	106.698506500181	104.483897236513	96.6001492793616	105.824332720394	92.82496243917	96.3211108109752	96.7565519902413	108.621473401217	153.297479772965
Ust	3.68058841318934	4.45516103501975	4.7299337944554	5.52168685452112	3.02521456924711	3.02712631586304	2.72764062175481	2.58901875073401	2.04025633991669	2.51344802131855
Sash1	56.2903261107203	63.3430288792303	62.305818544229	141.86035908158	98.7558025249416	70.7435273268814	66.5461024971631	65.2389931486612	97.9766577146949	114.955972684124
Samd5	1.58736277535654	1.5775083820498	1.34411787684164	0	0.058177203254752	1.2232907714789	1.08272757504771	1.069842458981	0.044353398693841	0.0456990549330645
Stxbp5	10.3091362663265	11.3545932993694	10.9571128188103	3.34825692242238	4.50873325224328	10.1802672677312	10.8064540663416	12.5385536192573	22.6424100332059	34.2285921448653
Rab32	5.02374153079872	3.96977384054289	4.33860833664074	0.704896194194186	0.930835252076033	3.02712631586304	2.74846230589034	2.31085971139895	0.665300980407616	1.14247637332661
Shprh	66.3726962662816	71.0745534769688	69.332662634553	66.9357677736896	101.402865273033	61.081603606387	57.4470265299353	56.7872377227113	73.67099523047	70.3993941243858
Fbxo30	84.1825577348424	81.8570832971334	85.1558224505369	146.970856489488	141.574224120439	68.5457506865972	64.4847557677454	64.1905475388598	61.3629270929291	93.3403197007842
Epm2a	0.20932256378328	0.312034625020839	0.459382059173726	0.646154844678004	1.13445546346766	0.539077289126294	0.333146946168526	0.1069842458981	2.10678643795745	1.87366125225564
Utrn	213.142700572325	232.015078959939	227.632317395751	112.93024444486	116.470760916014	215.734584359965	217.399204059099	210.54499592746	265.388561084598	229.911945368247
Stx11	2.16299982576056	2.13223660430906	1.32710372650187	0.146853373790455	0.058177203254752	1.94897173761045	2.37367199145075	0.898667665544037	1.55236895428444	1.09677731839355
Sf3b5	81.8451224392624	73.7441830465916	87.3676619947067	60.4448486521514	55.617406311543	64.8551446302711	63.2146330354779	74.140082407383	52.9579580404462	44.3737823400056
Plagl1	10.2568056253807	9.44771503535317	12.0630325908952	119.303680867366	128.600707794629	6.24085630873133	6.47554376615073	5.9055303735751	25.4810275496117	29.8186333438246
Hymai	0.10466128189164	0.312034625020839	0.0680566013590704	0.793008218468459	0.989012455330785	0.165869935115783	0.104108420677664	0.0855873967184797	1.19754176473371	1.78226314238951
Ltv1	116.557780933323	103.959535902776	111.170458320042	104.207154041707	119.088735062477	88.8648177382806	84.9108279047031	88.6257493019857	74.4693564069591	57.9921007100588
Phactr2	5.37261247043752	5.75530530593991	6.46537712911169	32.249000884384	14.9806298380987	4.74802689268928	5.64267640072941	4.66451312115714	12.9733691179485	13.3212745129883
Fuca2	14.7223536527573	12.4293792299967	14.0707023309878	27.9021410201865	23.6199445214293	9.86926113938908	11.0146709076969	10.4416623996545	15.7232798369666	26.0713108393133
Pex3	17.4086598879761	13.7468587578625	15.2957211554511	30.4573897241404	27.3141969281061	12.4817126174627	11.2228877490522	11.9822355405872	17.852242974271	14.5779985236476
Adat2	9.57650729308505	10.5745067368173	12.7095703038064	36.5371193990653	29.9321710745699	13.6842696470521	11.4935696428142	13.287443340544	9.33639042505354	9.36830626127822
Aig1	6.31456400746227	4.26447320861813	5.81883941620052	1.79161116024356	2.67615134971859	3.46253489554197	3.31064777754973	4.08679819330741	3.19344470595655	5.36963895463508
Hivep2	7.72749131299941	9.22235669506034	8.62617422226218	1.43916306314646	0.930835252076033	6.90433604919446	6.78786902818372	5.99111777029358	13.9269671898661	20.1989822804145
Adgrg6	4.4481044803947	5.16590656978944	4.06638193120446	40.3846777923752	42.469358375969	2.92345760641567	2.66517556934821	2.69600299663211	0.44353398693841	0.982529681060886
Vta1	33.421836017397	32.6769593424601	34.8619940461838	63.1175800551377	57.0718363929118	31.5982226395566	30.8993792571308	32.031083221891	34.6621810792368	30.8011630248855
C330004P14Rik	1.11638700684416	2.09756609041786	1.82051408635513	0	0	1.32695948092626	1.06190589091218	1.24101725241796	2.5946738235897	1.71371455998992
Cited2	50.7083910764995	51.9017592951328	54.9557055974494	30.8392084959956	29.2340446355129	46.7753217026507	44.7874425755313	44.3342715001725	41.2264840859253	28.676156970498
Txlnb	1.70946760423012	2.08023083347226	1.59933013193816	7.60700476234559	2.1816451220532	2.46731528484727	1.4575178894873	2.16108176714161	3.25997480399732	2.90188998824959
Heca	14.9665633105045	18.2020197928823	16.6398390322927	24.9063321948612	24.1435393507221	21.5630915650518	21.0715443451593	21.7819924648531	18.0961866670871	25.2258783230516
Abracl	18.7518130055855	17.473939001167	20.1787823029644	9.57483997113769	10.908225610266	12.0255702958943	11.5560346952208	10.8695993832469	11.2214098695418	12.064550502329
Reps1	82.54286431854	85.8961981654587	81.4977801274869	48.050423904237	41.538523123893	75.7403591222443	71.2101597435225	70.4170306501292	78.8159894789555	81.2757691984552
Ccdc28a	4.63998349719604	4.74986040309499	5.4104998080461	3.14266219911575	3.34518918714824	4.87242934402612	4.53912714154617	4.36495723264246	2.5946738235897	2.46774896638548
Nhsl1	17.1295631362651	19.5715050915848	19.6513436424316	18.0923356509841	12.3044784883801	24.424347945799	25.7147799073831	23.6863120418393	72.4291000670424	64.527065565487
Hebp2	6.24478981953451	4.12579115305331	5.24035830464842	3.40699827193857	3.22883478063874	5.8054477290524	4.83063071944363	5.77714927849738	2.21766993469205	1.87366125225564
Arfgef3	4.16900772868366	6.81275597962165	5.52959886042447	5.43357483024685	8.14480845566529	7.9410231436681	6.99608586953905	5.92692722275472	8.38279235313596	8.38577658021733
Perp	19.187901680134	19.9355454874425	18.6134804717058	27.5203222483313	31.9683731884862	12.8963874552521	13.28423447847	12.5385536192573	9.95733800676731	8.18013083301854
Tnfaip3	31.5204893963656	34.0984504119994	31.7143762333268	1.29230968935601	0.930835252076033	5.72251276149451	4.91391745598576	4.45054462936094	5.21152434652632	2.37635085651935
Ifngr1	7.06463652768569	8.0262239658138	6.70357523386844	2.43776600492156	4.04331562620527	7.15314095186813	5.89253661035581	5.94832407193434	6.38688941191311	8.84276712954797
Slc35d3	1.06405636589834	0.589398736150473	0.578481111552099	0.117482699032364	0.14544300813688	1.59649812548941	2.33202862317968	1.51917629175301	0.0887067973876821	0.251344802131855
Pex7	20.0949661231949	17.6992973414598	19.8725275968486	31.0448032193023	36.0989546195736	18.8262376356413	18.8852675109283	21.3968491796199	21.6001051639006	15.4919796223089
Map3k5	6.34945110142615	5.85931684761353	6.46537712911169	20.1776535588086	17.7440469926994	9.28871636648384	8.26620860180656	10.4630592488341	21.9992857521452	19.2393021268201
Map7	78.2168646670189	73.3454721368427	74.0625964290084	49.2839922440768	37.7279163107067	79.5968351136863	75.7076435167976	79.8316442891619	87.3983721262138	89.341652394141
Gm6251	0.59308059738596	0.624069250041677	0.816679216308845	2.58461937871202	2.23982232530795	0.746414708021023	0.749580628879184	0.941461363903277	1.99590294122285	1.23387448319274
Bclaf1	407.237047840371	402.17796113797	410.772631653009	423.760095409738	411.923687645272	405.469056390531	397.465128463187	394.943042157425	336.442705792131	354.09912714885
Mtfr2	26.6537397884043	25.1534578280687	24.3982915872268	23.1147210346177	24.4344253669959	19.2409124734308	17.8858266724228	18.5724650879101	17.852242974271	25.50007265265
Pde7b	3.94224161791844	4.8018661739318	4.71291964411563	0	0	2.25997786595254	2.41531535972182	3.14533682940413	0	0.0913981098661289
Ahi1	21.9090950093166	23.3505911057261	21.3357445260686	12.9818382430763	19.9256921147526	20.1531971165676	19.3849879301811	20.3270067206389	12.6407186277447	13.5497697876536
Myb	9.27996699439207	11.1465702160222	10.3786317072582	1.38042171363028	3.86878401644101	11.486493006768	12.5346538495908	13.9507456651122	14.1487341833353	9.34545673381168
Hbs1l	114.813426235129	107.357246264114	107.852699003787	74.8952206331323	74.0014025400446	85.7754901967492	85.452191692227	87.5559068430047	79.2595234658939	95.3739276453055
Sgk1	605.605064118992	581.823228865245	610.671883994939	579.630266350927	392.667033367949	389.79434752209	398.818537931997	396.205456259022	259.689149352439	105.701914060178
4930444G20Rik	0.10466128189164	0.0520057708368065	0	0.381818771855184	1.71622749601519	0.539077289126294	0.416433682710658	0.427936983592399	0.399180588244569	0.228495274665322
E030030I06Rik	0.994282177970579	1.05745067368173	1.46321692922001	0.675525519436095	0.930835252076033	1.01595335258417	1.3950528370807	0.706096022927458	0.8648912745299	0.959680153594354
Raet1a	0.767516067205359	0.606733993096075	0.680566013590704	0.146853373790455	0.465417626038016	1.03668709447364	1.06190589091218	0.962858213082897	0	0.114247637332661
Raet1e	1.1338305538261	0.780086562552097	0.986820719706522	0	0.029088601627376	0.663479740463131	0.687115576472585	0.962858213082897	0.044353398693841	0.0228495274665322
H60b	1.6571369632843	1.21346798619215	1.2590471251428	1.90909385927592	2.82159435785547	1.07815457825259	0.999440838505579	0.877270816364417	0.155236895428444	0.159946692265726
C920009B18Rik	0.27909675171104	0.48538719447686	0.255212255096514	0.411189446613275	0.378151821155888	0.642745998573658	1.02026252264111	0.556318078670118	0	0.0456990549330645
Slc2a12	0.38375803360268	0.173352569456022	0.238198104756747	1.67412846121119	1.51260728462355	0.0829349675578914	0.249860209626395	0.171174793436959	0.133060196081523	0.456990549330645
Tbpl1	40.992335407559	39.9751025165586	41.5995975807318	45.4951752002831	40.9567510913454	31.7640925746724	33.1689428279039	33.892609100518	28.0313479745075	27.5336805971713
Rps12	1056.99172937065	927.436246589715	1171.52633579504	967.763733279101	899.565005326603	685.685578026757	678.120608926035	687.074224006775	852.871503483869	828.089724914595
Snora33	1.77924179215788	1.38682055564817	1.7354433346563	1.11608564080746	1.25080986997717	0.684213482352604	1.04108420677664	1.24101725241796	3.77003888897649	3.95296825171008
Snord100	2.02345144990504	1.30014427092016	1.42918862854048	1.29230968935601	1.22172126834979	2.21851038217359	1.95723830874009	2.20387546550085	2.3729068301205	1.30242306559234
Slc18b1	7.72749131299941	8.8409810422571	8.37096196716566	25.2587802919583	21.9909828302963	5.66031153582609	5.39281619110302	5.73435558013814	6.74171660146384	4.66130360317258
Stx7	29.654029869298	28.3258098491139	28.1243905116359	34.6280255397894	40.6949536766991	24.0511405917885	23.2994645476613	25.0343135401553	36.9907345106634	41.8374847912205
Moxd1	2.0932256378328	2.84298213907875	2.3139244462084	0.205594723306638	0.523594829292768	3.1307950253104	3.33146946168526	3.10254313104489	0.709654379101457	2.10215652692097
Ctgf	136.146884194042	123.947087161055	132.285018891693	19.1496799422754	8.90111209797706	59.0289631593292	60.8201393598916	62.5857838503883	37.5229752949895	71.267676168114
Enpp1	9.43695891722953	9.43037977840757	9.40882513789149	0.176224048548546	0.116354406509504	4.54068947379455	3.72708146026039	4.32216353428323	0.44353398693841	1.37097164799193
Enpp3	64.0003738767378	62.9269827125358	67.580205149557	2.55524870395392	1.42534147974142	61.4548109603975	61.2990380950088	61.3233697487907	45.2182899683709	28.4019626408996
Med23	79.8740016303032	85.012100061233	86.976336536892	71.5175930359518	77.4047689304476	71.7594806794655	70.9394778497606	71.101729823877	53.0910182365277	56.8039252817991
Arg1	13.6757408338409	16.0697831885732	18.0690276608332	0.0293706747580911	0.029088601627376	18.7433026680835	18.1148651979136	18.7650367305267	0.42135728759149	0.799733461328628
Akap7	14.7572407467212	13.6255119592433	14.4450136384627	12.8349848692858	12.071769675361	11.7145641675522	10.0360517533269	10.3346781537564	22.6202333338589	21.7527501481387
Epb4.1l2	145.583843111271	152.775619461592	141.659815728905	185.182104349764	171.564572398264	187.640364099729	187.665839113558	182.194170764464	163.774924677008	160.517930452389
Tmem200a	6.40178174237197	6.10201044485196	6.10807997197657	1.67412846121119	1.65805029276043	2.86125638074725	3.37311282995633	3.01695573432641	0.044353398693841	0.0685485823995967
L3mbtl3	4.29111255755724	6.448715583764	6.80566013590705	12.7762435197696	12.3044784883801	5.32857166559452	4.7473439829015	6.2264831112694	10.6891690852157	9.04841287674676
Arhgap18	2.7037497822007	3.01633470853477	3.23268856455585	1.76224048548546	2.67615134971859	2.30144534973149	2.31120693904415	2.86717779006907	3.90309908505801	6.07797430609757
Lama2	2.7909675171104	2.16690711820027	2.10975464213118	0.293706747580911	0.174531609764256	2.21851038217359	1.49916125775837	1.19822355405872	0.221766993469205	0.0456990549330645
Ptprk	106.440523683798	109.333465555913	110.489892306451	60.2098832540867	59.7770763442577	91.7675416028068	96.237824074433	91.4073396953363	54.2663833019145	60.0485581820467
Themis	0.680298332295659	0.658739763932882	0.408339608154423	0.0587413495161822	0	1.14035580392101	1.10354925918324	0.877270816364417	0.532240784326093	0.0456990549330645
Soga3	6.55877366520943	5.72063479204871	6.65253278284914	2.05594723306638	2.41435393507221	10.9059482338627	10.1609818581401	9.88534432098441	0.044353398693841	0.0456990549330645
9330159F19Rik	1.4827014934649	1.75086095150582	1.19099052378373	0.998602941775097	1.04718965858554	2.15630915650518	1.97805999287562	1.66895423601035	0	0.182796219732258
Echdc1	4.46554802737664	3.90043281276048	4.66187719309633	1.70349913596928	2.87977156111023	3.40033366987355	3.47722125063399	3.80863915397235	4.16921947722106	3.56452628477903
Rnf146	27.3689252146638	25.4134866822528	26.2358198239217	32.6014489814811	32.6664996275433	23.0973884648728	22.9663176014928	21.5466271238773	22.4649964384305	34.3199902547314
Rspo3	0.802403161169239	1.07478593062733	1.42918862854048	0	0	0.953752126915751	0.416433682710658	0.513524380310878	0.044353398693841	0
Cenpw	10.5184588301098	12.5333907716704	13.7134051738527	20.1482828840505	19.7511605049883	11.8182328769995	11.0146709076969	9.97093171770289	20.8239206867584	19.2621516542867
Trmt11	36.0209245177061	34.7745254328779	37.8564845059829	25.4350043405069	30.0485254810794	23.5949982702201	24.8402691736907	24.1784395729705	18.6062507520663	11.4019142057996
Gm20300	5.37261247043752	4.0044443544341	4.10041023188399	8.42938365557214	11.0245800167755	2.40511405917885	3.2898260934142	3.53048011463729	4.03615928113954	2.83334140585
Hint3	3.76780614809904	5.06189502811583	5.44452810872564	5.9328763011344	7.27215040684401	4.91389682780507	5.03884756079896	3.93702024905007	6.00988552301546	4.91264840530443
Ncoa7	12.8035634847439	14.1455696676114	13.5262495201153	8.31190095653978	12.2753898867527	12.1499727472311	9.11989765136341	9.22204199641619	20.0477362096162	12.5215410516597
Hey2	0.941951537024759	1.14412695840974	0.476396209513493	0.293706747580911	0.814480845566529	0.601278514794713	0.707937260608118	0.513524380310878	0.665300980407616	0.662636296529435
Hddc2	24.3686351337702	18.9474358415432	22.3736076967944	29.7524935299463	29.6994622615509	17.976154218173	18.5521205647598	16.2402085273315	22.8198236279812	18.2110733908262
Tpd52l1	6.83787041692047	8.51161116029066	6.83968843658658	49.0783975207702	41.0149282946002	10.5534746217417	9.72372649129386	11.5542985569948	11.0661729741133	14.9435909631121
Rnf217	3.24449973864084	3.53639241690284	3.24970271489561	0.82237889322655	0.698126439057025	2.88199012263673	3.37311282995633	3.20952737694299	6.63083310472924	9.09411193167983
Clvs2	0.750072520223419	0.72808079171529	0.663551863250937	1.52727508742074	2.29799952856271	1.24402451336837	1.4575178894873	1.77593848190845	0.665300980407616	0.731184878929032
Rsph4a	3.00029008089368	2.65229431267713	2.39899519790723	2.99580882532529	4.3632902441064	1.51356315793152	2.31120693904415	2.28946286221933	1.21971846408063	0.61693724159637
Zufsp	9.64628148101281	9.49972080618998	9.54493834060963	14.2154065829161	15.9405536918021	10.5534746217417	8.82839407346595	10.9551867799654	9.42509722244122	9.36830626127822
A830082N09Rik	1.0466128189164	1.02278015979053	0.544452810872564	2.99580882532529	4.33420164247903	0.559811031015767	0.541363787523855	0.470730681951638	2.83861751640583	2.17070510932056
Rwdd1	70.4195991660917	61.2107922749212	68.2097287121284	68.0224827397389	68.6781884422348	49.0975007942717	43.017599424011	47.3512272344989	38.8535772558048	38.4329051987072
Fam26e	2.28510465463414	2.11490134736346	1.7354433346563	9.48672794686342	10.6173395939922	1.4513619322631	1.66573473084263	1.71174793436959	4.23574957526182	2.60484613118467
Fam26f	0.50586286247626	0.381375652803247	0.272226405436282	1.05734429129128	0.872658048821281	0.331739870231566	0.333146946168526	0.235365340975819	0.84271457518298	0.639786769062903
Dse	98.4862662600332	97.8055196870873	92.0465533381428	93.8980472016172	83.9206156949798	93.135968567512	92.3858125093595	94.9806135083329	166.125654807782	126.083692560325
Tspyl1	57.3892695705825	52.941874711869	53.6115877206077	70.8420675165157	65.4784422632234	46.609451767535	47.5150831972861	48.3996728443003	51.0951152953049	67.7716984657346
Tspyl4	4.67487059115992	5.02722451422462	3.36880176727399	6.63777249532858	8.72658048821281	4.10528089411562	5.78842818967814	3.80863915397235	4.74581366024099	4.250012108775
Nt5dc1	19.8158693714838	20.1435685707897	17.6947163533583	27.9608823697027	30.2521456924711	14.4514180969626	14.9083258410416	14.2503015536269	23.3520644123073	16.9543493801669
Col10a1	3.33171747355054	3.70974498635886	3.70908477406934	0.0293706747580911	0	1.26475825525784	1.6449130467071	1.02704876062176	1.41930875820291	0.685485823995967
Frk	1.63969341630236	1.10945644451854	1.36113202718141	0.881120242742732	0.989012455330785	0.829349675578914	0.458077050981724	0.641905475388598	2.79426411771199	3.49597770237943
Hdac2	195.280508462818	177.391684324347	192.481082793791	267.273140298629	255.74698550789	143.975103680499	145.314533581884	144.621303605051	174.730214154387	171.462854108858
Marcks	83.4848158555648	77.5059338037872	82.4505725465139	47.7567171566561	44.0401428638473	88.7611490288333	85.5354784287691	90.1235287445591	110.151665656154	88.6790160976116
Lama4	15.4724261729808	17.8899851678614	14.8023107955978	1.23356833983983	1.74531609764256	8.7081715935786	9.07825428309234	8.66572391774607	7.0300136929738	2.30780227411976
Fam229b	1.58736277535654	1.26547375702896	1.59933013193816	1.29230968935601	1.48351868299618	1.36842696470521	1.14519262745431	0.748889721286697	1.04230486930526	0.708335351462499
Tube1	10.9371039576764	9.95043748677564	12.1140750419145	18.8559731946945	20.0420465212621	11.9841028121153	11.1812443807812	11.1049647242227	22.6424100332059	25.9570632019806
Fyn	30.3692152955575	30.2673586270214	29.213296133381	14.4503719809808	15.7951106836652	30.5408018031935	29.6917215772699	27.8800944810448	25.9245615365501	31.16675546435
Traf3ip2	11.3557490852429	10.4704951951437	10.0723770011424	28.695149238655	23.7653875295662	11.6938304256627	11.410282906272	10.3774718521157	23.0637673207973	19.7419917310838
E130307A14Rik	1.11638700684416	0.901433361171312	1.24203297480304	1.55664576217883	1.19263266672242	1.99043922138939	1.33258778467411	1.58336683929187	2.88297091509967	2.14785558185403
Rev3l	79.2285903919714	91.0794399921937	87.9971855572781	97.0407094007329	146.461109193838	95.8935562388119	96.7583661778214	92.1134357182638	144.436842846493	137.074315271727
AA474331	0.941951537024759	1.35215004175697	1.46321692922001	1.14545631556555	1.36716427648667	1.38916070659468	1.35340946880964	2.41784395729705	1.02012816995834	0.82258298879516
Slc16a10	4.32599965152112	4.40315526418295	4.832018696494	5.55105752927921	2.64706274809122	5.68104527771556	7.26676776330098	7.27492872107077	3.65915539224189	8.95701476688064
Rpf2	85.4210495705601	75.6510613106078	87.0784214389306	69.4910164776435	64.2567209948736	61.3304085090607	59.0711178925068	57.364952650561	59.6774979425631	48.2582020093161
Gtf3c6	37.8699404977917	30.631399022879	33.9092016271569	41.8825822050379	32.1138161966231	30.7481392220882	31.336634623977	30.1909541924437	34.5069441838083	22.4839350270677
Cdk19	20.7752644554905	24.4773828071902	24.670517992663	40.1790830690686	39.8513842295052	24.5072829133569	25.4024546453501	23.6863120418393	31.3134994778518	34.2057426173988
Cdc40	60.2151241816568	64.7991904626608	66.3041438740744	60.4154779773934	69.2308718731549	55.3590908448925	51.7835284450703	53.427932401511	54.9095075829752	50.9772957778334
Wasf1	58.5928743123364	57.2410184343783	60.9957289680669	32.1021475105935	25.0161973995434	50.1134541468559	48.8893143502312	53.1069796638167	39.2527578440493	33.8401501779342
Fig4	68.9717847665907	64.1231154417824	65.8277476645609	116.01416529446	130.607821306918	65.3942219193974	63.6310667181885	63.2704830241361	158.363810036359	100.035231248478
Zbtb24	17.426103434958	15.7577485635524	16.2995560254974	31.3972513163994	25.0161973995434	16.3381886089046	15.1790077348035	16.5825581142054	18.6284274514132	19.3307002366863
Mical1	28.2411025637608	29.192572696394	26.4910320790182	25.1706682676841	26.1215642613837	29.4626472249409	28.7547457911709	27.7303165367874	56.1514027464028	39.7810273192326
Smpd2	14.1292730553714	16.2258005010836	16.2314994241383	18.2098183500165	18.3258190252469	14.1404119686205	14.1795668962979	12.8167126585923	18.4731905559848	13.481221205254
Cd164	290.382726608355	277.190758560178	289.767994436582	352.154390349512	292.544066566521	184.260764171745	192.579756569544	178.492515856389	311.671332621621	403.819698916024
Ccdc162	0.55819350342208	0.48538719447686	1.02084902038606	0.323077422339002	0.349063219528512	0.43540857967893	0.374790314439592	0.877270816364417	1.5080155555906	2.10215652692097
Cep57l1	26.9328365401153	23.7666372724205	24.7896170450414	53.1902919869029	52.0976855146305	21.4594228556044	21.8627683423095	20.2200224747408	30.2711946085465	22.8723769939988
Sesn1	13.9897246795159	16.381817813594	16.4526833785553	43.0867798701196	47.9671040835431	15.8198450616678	17.0529593070014	16.9035108518997	36.6137306217658	32.6976738046076
Foxo3	24.3686351337702	25.7255213072736	24.670517992663	40.8839792632628	49.2179139535202	34.5838814716407	34.3974221919003	35.9895003201207	72.4291000670424	98.0016233039567
Lace1	9.62883793403087	11.2679170146414	9.63000909230847	16.0363884179177	14.5152122120606	9.99366359072591	8.68264228451722	7.70286570466317	16.6325245101904	13.8468136447185
Snx3	159.625898431733	140.970309481637	150.422103153885	190.17511905864	159.318271113138	115.694279743259	114.935696428142	119.437212120638	136.120580591398	151.766561432707
Ostm1	22.5196191536845	22.4318224876092	21.5739426308253	28.9594853114778	28.1286777736726	16.2967211251257	15.3664028920233	16.3043990748704	35.1944218635629	35.9880057597883
Sec63	84.3221061106979	80.262239658138	80.4429028064213	77.7735467594252	65.5366194664782	74.2889971899812	75.7076435167976	72.2785565287561	58.2360124850133	53.3536466343528
Sobp	0.680298332295659	1.31747952786576	1.2590471251428	6.02098832540867	1.94893630903419	0.995219610694697	0.93697578609898	1.3907951966753	2.04025633991669	2.1250060543875
Pdss2	13.6059666459132	11.4065990702062	14.3089004357446	13.1580622916248	9.80285874842572	9.22651514081542	9.34893617685427	11.4901080094559	9.64686421591043	5.23254178983588
Bend3	150.729689470943	162.639380663639	162.621248947499	51.1049740790785	26.150652863011	141.839528265884	144.710704741954	144.343144565716	63.1370630406827	57.6265082705943
1700021F05Rik	19.9205306533755	16.8845402650165	18.9197351778216	28.1077357434932	23.6781217246841	18.722568926194	20.6551106624486	19.7278949436096	16.0781070265174	12.8414344361911
Cd24a	56.9008502550882	55.8541978787301	56.9293470368624	56.6266609335996	74.6413517758469	51.3782124021137	53.4076198076419	52.5934552835058	31.8900936608717	33.4974072659363
Qrsl1	21.7172159925153	19.9182102304969	21.3527586764084	20.9412911025189	23.0381724888818	18.7847701518624	20.592645610042	20.0702445304835	28.0091712751606	21.7070510932056
Rtn4ip1	26.2176511138558	25.5521687378176	21.5739426308253	25.6112283890554	22.9799952856271	20.1117296327887	20.7175757148552	22.9588191697322	38.5431034649479	33.6116549032689
Aim1	2.68630623521876	2.53094751405791	3.48790081965236	0.910490917500823	1.16354406509504	2.77832141318936	2.70681893761928	2.39644710811743	2.19549323534513	2.23925369172016
Atg5	52.9586086371698	51.67640095484	48.2521303635809	49.6951816906901	44.1564972703568	32.1372999286829	29.0670710532039	33.4646721169256	38.8314005564578	35.1425732435266
Prdm1	26.16532047291	25.9508796475664	27.3587537463463	9.04616782549205	2.64706274809122	17.1053370588151	18.2814386709979	16.7537329076424	38.1660995760502	30.0014295635568
Prep	128.646158991807	128.26356614051	126.040825716998	211.292634209707	166.852218934629	112.542750976059	115.123091585361	110.685900806174	147.985114742001	104.079597610054
Bves	0.55819350342208	0.797421819497699	0.765636765289542	0.0587413495161822	0.116354406509504	0.373207354010511	0.541363787523855	0.620508626208978	0.798361176489139	1.27957353812581
Lin28b	33.7532634100539	31.6195086687783	32.7692535543924	3.26014489814811	2.38526533344483	60.1071177375818	57.5094915823419	58.7129541488771	16.455110915415	15.4234310399093
Hace1	26.7758446172779	25.3614809114159	26.0316500198444	18.0923356509841	16.551414325977	24.4450816876885	23.5076813890166	23.5793277959412	26.2572120267539	27.3508843774391
Ascc3	100.370169334083	108.986760417001	117.023326036922	86.6434905363687	99.1921315493522	79.0784915664494	83.848922013791	80.4093592170117	104.962318008975	87.9706807461491
Lilr4b	5.96569306782347	7.02077906296887	7.43518369847845	0	0.058177203254752	5.55664282637872	5.64267640072941	5.07105325556992	0	0
Lilrb4a	14.6176923708657	14.8909857162722	15.8231598159839	0	0.058177203254752	11.5486942324364	9.97358670092026	11.5329017078151	0	0
Dcbld1	35.5150616552298	37.080114606643	37.2269609434115	35.9790765786616	29.2631332371403	30.6859379964198	29.1920011580171	32.6515918481	28.9849460464251	18.2567724457593
Gopc	31.3460539265462	30.4927169673142	33.5008620190024	27.07976212696	29.5831078550414	31.0798790923198	29.3793963152369	32.5446076022019	35.6823092491951	26.3912042238447
Nus1	134.681626247559	123.825740362436	121.225821170844	133.107898003669	110.85666080193	103.378437060912	110.063422340427	106.492118366968	91.0353508191087	92.8376300965205
Slc35f1	0.662854785313719	0.72808079171529	1.08890562174513	0.117482699032364	0.174531609764256	0.622012256684185	1.04108420677664	1.15542985569948	0.310473790856887	0.548388659196774
Cep85l	1.93623371499534	2.80831162518755	2.84136310674119	4.05315311661657	5.93407473198471	2.65391896185252	3.60215135544719	1.96851012452503	5.74376513085241	10.7392779092702
Mcm9	20.5484983447253	20.6809615361034	21.4718577287867	25.9636764861525	22.049160033551	14.9697616441994	13.3883428991477	16.3899864715889	20.6021536932892	19.5820450388181
Asf1a	65.4830753702027	56.2182382745878	67.9715306073716	54.0420415548876	48.0543698884252	47.2936652498876	46.7238592001358	49.8118648901552	39.9402355238039	45.5848072957318
Fam184a	2.14555627877862	3.55372767384844	2.58615085164468	1.11608564080746	2.35617673181746	3.8979434752209	4.41419703673297	3.27371792448185	2.26202333338589	4.13576447144233
Man1a	24.1941996639508	21.1143429597434	22.4246501478137	1.58601643693692	1.62896169113306	14.2855481618468	13.9297066866715	14.7852227831174	4.87887385632251	5.98657619623145
Tbc1d32	14.9316762165406	16.7978639802885	17.9839569091344	6.37343642250576	10.4718965858554	15.0319628698678	13.2425911101989	14.3786826487046	17.2756487912511	15.5605282047085
Msl3l2	2.5293143123813	2.60028854184032	1.66738673329723	0.998602941775097	1.74531609764256	3.44180115365249	4.78898735117257	4.27936983592399	5.05628745109788	2.37635085651935
Gja1	263.223123957474	270.534019893067	275.782362857293	115.103674376959	96.8359548175348	188.531915000977	192.892081831577	187.992716892141	13.660846797703	18.2339229182927
Hsf2	92.6950086620291	79.4994883525315	77.4654264969619	42.7637024477806	40.6949536766991	52.1038933682453	50.950661079649	48.1429106541448	62.8709426485197	56.5297309522008
Serinc1	116.34845836954	109.194783500348	112.565618647903	91.6658759200023	89.738336020455	79.0784915664494	73.3964365777534	79.6818663449046	54.5546803934245	90.027138218137
Smpdl3a	4.22133836962948	5.07923028506143	5.58064131144378	0.117482699032364	0.349063219528512	3.73207354010511	4.91391745598576	4.27936983592399	0.155236895428444	1.23387448319274
Gcc2	50.8304959053731	53.4445971632914	54.3431961852177	45.7007699235897	48.0543698884252	47.9156775065718	46.3490688856962	44.9333832772018	42.0248452624144	38.8441966931048
Lims1	91.9798232357695	91.547491929725	96.3341192237642	81.7973292012837	81.7389705729266	72.7547002901602	69.315386487189	72.0217943386007	112.458042388234	119.205984792899
Ranbp2	431.658013615087	469.97615105222	481.670596118821	403.259364428591	508.846908267689	383.283952568795	381.099284732659	366.570820145249	448.989454977753	417.369468703678
Ccdc138	16.3097164281139	14.0242228689921	16.0103154697213	16.9762500101766	18.2385532203648	11.3620905554311	11.2228877490522	10.0351222652417	8.82632634007437	7.5860431188887
Sh3rf3	1.50014504044684	2.4096007154387	1.8885706877142	0.469930796129457	0.610860634174896	1.6794330930473	1.5824479943005	1.51917629175301	1.41930875820291	2.10215652692097
Sept10	20.2694015930143	18.8260890429239	21.7951265852423	52.3679130936764	61.0569748158623	22.3095062730728	23.9865801241339	23.4295498516838	32.4445111445447	25.4772231251834
Sowahc	8.86132186682551	6.4660508407096	7.48622614949775	13.216803641141	10.6173395939922	7.77515320855232	8.97414586241468	9.37181994067353	9.93516130742039	13.3212745129883
P4ha1	65.7272850279499	67.2087911780995	64.721827892476	25.6112283890554	37.6697391074519	46.0496407365192	44.1419703673297	41.8736338445162	106.603393760647	184.212890435183
Mcu	29.5319250404244	26.8869835226289	27.4268103477054	21.1468858258256	14.0207059843952	27.7417466481147	27.7344832685298	28.2438409170983	31.1360858830764	34.3656893096645
Micu1	20.4961677037795	18.9821063554344	19.2259898839374	18.8853438694526	19.8093377082431	16.6699284791362	15.1790077348035	15.0205881240932	14.9470953598244	13.2527259305887
Dnajb12	30.3168846546117	29.6432893769797	30.7445696639601	38.387471908825	25.1325518060529	31.5774888976671	32.3777188307537	31.6887336350171	35.5492490531136	36.3078991443197
Ddit4	53.202818294917	59.737295434545	51.8080877845924	23.4377984569567	61.7260126532919	115.217403679801	111.666692018863	120.528451428799	277.696629222139	157.204748969742
Anapc16	18.3331678780189	21.5303891264379	21.1996313233504	20.1776535588086	16.2896169113306	22.2265713055149	18.2606169868623	19.4283390550949	26.6342159156515	28.8589531902302
Ascc1	46.8359236465089	38.3109178497808	35.1512346019599	22.0573767433264	22.8927294807449	28.3222914210199	29.1503577897461	28.3936188613556	31.4243829745864	36.2850496168532
Spock2	11.634845836954	14.2669164662306	12.2501882446327	4.20000649040702	5.55592291082882	15.4466377076573	13.5757380563674	14.6568416880396	12.0419477453778	24.9973830483863
Chst3	1.9187901680134	3.39771036133802	2.24586784484932	14.3035186071904	12.3626556916348	1.11962206203153	2.08216841355329	1.60476368847149	19.3824352292085	10.0537920852742
Psap	304.128241630124	299.639916304733	289.274584076729	373.213164151063	316.687605917243	262.634308513953	267.121385774752	261.383909578237	345.269032132206	382.478240262283
Cdh23	0.697741879277599	0.658739763932882	1.00383487004629	0.0587413495161822	0.29088601627376	1.03668709447364	0.687115576472585	0.513524380310878	2.08460973861053	3.4731281749129
4632428N05Rik	3.99457225886426	3.81375652803247	2.85837725708096	0.293706747580911	0.232708813019008	6.13718759928396	5.26788608628982	5.19943435064764	0.975774771264503	3.26748242771411
Slc29a3	25.1710382949394	29.5392778353061	28.5327301197903	31.8378114377707	30.7466519201365	15.260034030652	18.4896555123532	19.4283390550949	35.8597228439705	29.7272352339584
Unc5b	48.4756170628112	50.3069156561374	52.7268519029398	67.9050000407066	57.4208996124403	58.448418386424	60.3828839930454	59.6544155127804	57.0828241189734	51.8912768764947
Gm20611	0.0697741879277599	0	0.0510424510193028	0.411189446613275	0.610860634174896	0.0829349675578914	0.0624650524065987	0.192571642616579	1.55236895428444	0.319893384531451
Pcbd1	1.9187901680134	2.08023083347226	1.87155653737444	2.87832612629293	3.83969541481363	2.1355754146157	2.24874188663755	2.61041559991363	4.16921947722106	6.71776107516048
Sgpl1	114.063353714906	122.248231980386	115.202811950566	220.926215530361	169.412015877838	91.3113992812384	93.4477184002716	85.2022534332465	139.912796179722	203.040901067605
Adamts14	32.9857473428485	35.8839818773965	31.8675035863847	1.9678352087921	2.99612596761973	29.5455821924988	28.1925603195115	30.3835258350603	16.0559303271705	16.0860673364387
Pald1	117.220635718637	114.950088806288	108.431180115339	120.067318411076	109.576762330325	169.622742397777	171.862180854689	172.886541371329	110.883496734603	150.029997345251
Nodal	42.5099239949877	40.5991717666002	41.0551447698592	53.5133694092419	47.7634838721514	47.5010026687823	47.8690518275901	51.2026600868305	79.2151700672001	64.4585169830874
Eif4ebp2	181.203566048393	189.942410352963	183.429554813035	180.189089640889	138.519920949565	177.107623219877	173.527915585531	173.143303561484	113.078989969948	113.242258124134
Lrrc20	8.07636225263821	9.27436246589715	7.84352330663287	10.3972188643642	8.90111209797706	7.96175688555757	8.64099891624615	9.97093171770289	8.60455934660516	5.94087714129838
Ppa1	286.126501144762	252.834722551607	268.942674420707	213.642288190355	182.821861228058	244.65815429578	245.196152380035	247.048020627892	183.667423991196	131.270535295228
Sar1a	130.233521767164	127.535485348795	126.313052122435	168.499561087169	154.954980869032	97.6559242994171	99.8399754298802	101.592239904835	80.2352982371584	86.851053900289
Tysnd1	26.6886268823682	24.6680706335919	28.7879423748868	21.4993339229227	16.5805029276043	23.8438031728938	24.4654788592511	24.8417418975387	17.5639458827611	9.7795977556758
Aifm2	10.4137975482182	9.15301566727794	9.81716474604591	16.0070177431596	18.5003506350111	13.8501395821679	11.3894612221365	10.8695993832469	16.9651750003942	22.4610854996012
H2afy2	19.6065468077005	17.3525922025478	17.4905465492811	45.4070631760088	30.9502721315281	22.2058375636254	21.4255129754633	22.5308821861398	57.2158843150549	43.8939422632084
Col13a1	1.79668533913982	1.6295141528866	1.39516032786094	3.43636894669666	3.40336639040299	3.54546986309986	3.3522911458208	4.02260764576855	5.01193405240404	3.88441966931048
2010107G23Rik	6.29712046048033	5.87665210455913	5.90391016789936	3.84755839330993	4.07240422783264	7.54708204776812	7.57909302533397	8.02381844235747	5.300231143914	9.50540342607741
Neurog3	0.802403161169239	1.10945644451854	0.969806569366754	0.0587413495161822	0.261797414646384	0.539077289126294	0.374790314439592	0.449333832772018	0.0221766993469205	0.0456990549330645
Tspan15	8.82643477286163	6.01533416012395	7.52025445017728	5.96224697589249	4.74144206526229	7.0287385005313	6.70458229164159	6.56883269814332	16.3664041180273	16.5887569407024
Hk1	79.3158081268811	84.6133891514841	74.8792756453173	155.987653640222	148.584577112637	76.4867738302653	74.7914894148342	75.5094807548787	198.525812553633	174.067700240043
Supv3l1	71.8325264716289	70.0517733171783	71.3233182243058	58.4476427686012	59.2243929133376	61.6414146374028	65.2551580807601	64.2547380863986	62.9152960472135	46.6587350866588
Vps26a	117.988151785842	113.095216313108	113.212156360814	167.794664892974	147.508298852424	93.177436051291	88.4921575760148	85.6301904168389	90.3035197406604	95.2368304805064
Srgn	1.77924179215788	0.624069250041677	0.918764118347451	1.20419766508173	0.552683430920144	1.86603677005256	1.43669620535177	2.05409752124351	1.59672235297828	2.1250060543875
Kif1bp	37.486182464189	38.2415768219984	39.4558146379211	33.864387996079	34.3245499203037	32.054364961125	33.8352367202409	35.0052452578582	22.9307071247158	25.6371698174492
Ddx21	890.737283085783	875.447811009854	831.974937464296	593.463854161988	559.926492725361	814.753121288725	820.957362095791	827.608729418519	452.426843376526	344.982165689704
Ddx50	87.1130736278083	80.7996326234516	80.3408179043827	89.4337046383873	100.850181842113	68.6701531379341	72.3553523709768	72.7492872107077	67.9715834983114	75.5405378043556
Stox1	0.12210482887358	0.24269359723843	0.136113202718141	0.969232267017006	2.12346791879845	0.29027238645262	0.374790314439592	0.427936983592399	0.620947581713775	0.708335351462499
Ccar1	223.853038419236	224.370230646929	222.57911474484	134.253354319234	173.426242902416	145.613069289768	148.750111464247	143.187714710017	158.341633337013	137.18856290906
Tet1	854.960568225824	1037.65381024985	1035.0728500701	467.111211352681	422.686470247401	1088.85318906756	1068.04828773216	1039.75848903445	1380.4995343458	824.068208080485
Slc25a16	29.8459088860993	28.4644919046787	28.8049565252266	35.2741803844674	39.3277894002124	25.7720411686148	26.7142207458887	25.3124725794904	18.5618973533725	14.0981584468504
Dna2	83.5545900434925	95.0665490896822	93.6969259211002	77.9204001332156	78.4228699874057	98.6304101682223	102.317755842009	106.278149875172	112.568925884969	92.4491881295894
Rufy2	28.4155380335802	25.9508796475664	26.9844424388714	48.7846907731893	54.0466218236646	28.6125638074725	26.7766857982953	27.2381890056562	31.6683266674025	28.7675550803641
Hnrnph3	11.3906361792068	10.9212118757294	9.27271193517335	14.9790441266264	12.9735163258097	21.5838253069412	19.614026455672	19.9418634354058	14.6587982683145	17.4570389844306
Mypn	1.0466128189164	0.762751305606495	1.63335843261769	5.55105752927921	4.01422702457789	1.26475825525784	2.12381178182436	2.31085971139895	2.66120392163046	2.78764235091693
Herc4	193.239613465931	186.475358963842	197.330115640625	199.485622956955	227.501953327708	147.976715865168	147.188485154082	153.372614919516	151.378149742079	120.668354550757
Sirt1	203.130104604691	198.454021513253	204.408002181968	117.893888478978	82.0880337924551	137.837916081215	136.548604560825	121.919246625474	85.6242361784601	95.305379062906
Dnajc12	6.24478981953451	6.13668095874316	5.30841490600749	12.1007180003335	10.4137193826006	5.47370785882083	4.99720419252789	5.43479969162346	1.06448156865219	1.16532590079314
Reep3	40.2945935282814	42.1940154055956	40.8679891161218	33.6294225980143	26.0924756597563	35.1851599864354	34.0018101933252	34.3633397824696	20.5134468959015	23.009474158798
Jmjd1c	308.367023546735	345.665023495307	334.719379634248	136.573637625124	153.675082397428	297.052320050478	285.735971391918	290.868767747753	197.949218370613	204.640367990263
Nrbf2	18.1587324081995	16.295141528866	18.8006361254432	23.0853503598596	21.583742407513	23.0144534973149	20.1762119273314	22.0387546550085	10.7113457845626	12.6357886889923
Egr2	7.77982195394523	6.84742649351285	6.82267428624681	0	0	2.73685392941042	2.66517556934821	3.76584545561311	0.177413594775364	1.14247637332661
Ado	48.8768186433958	48.2440200796108	44.7131870929093	50.0476297877872	42.0621179531857	48.9730983429349	49.3265697170774	49.4695153032813	64.3124281060695	57.1695177212637
Zfp365	36.317464816399	35.6066177662668	36.2911826747243	27.3734688745409	31.3575125543114	33.0495845718197	29.3377529469658	30.96124076291	27.632167386263	24.3575962793234
Rtkn2	19.7112080895922	21.6864064389483	21.3357445260686	23.525910481231	20.7401729603191	20.4020020192413	22.2792020250202	23.9002805336355	38.8092238571109	33.9772473427334
Arid5b	156.834930914622	199.078090763295	191.426205472725	207.768153238736	147.479210250796	160.043753644841	151.248713560511	153.907536149006	99.3737897735509	113.676399145998
Rhobtb1	1.25593538269968	2.4442712293299	1.56530183125862	0.646154844678004	0.698126439057025	1.65869935115783	1.89477325633349	2.43924080647667	2.15113983665129	4.31856069117459
Cdk1	156.660495444803	146.222892336154	159.967041494495	228.856297715046	241.726279523495	141.155314783531	139.88007402251	133.537735730008	225.315265364713	232.402543862099
Ank3	24.2465303048966	26.2629142725873	25.3170557055742	49.7832937149644	45.8436361647446	29.5663159343883	30.9410226254019	30.4263195334195	48.3452045762867	46.6815846141254
Ccdc6	130.861489458514	132.56270986302	127.521056796558	100.065888900816	78.8010218085616	145.53013432221	141.483343700946	138.202248851165	184.421431768991	190.336563796214
Slc16a9	4.46554802737664	3.29369881966441	3.13060366251724	16.6825432625957	17.8313127975815	2.57098399429463	2.08216841355329	1.32660464913644	6.74171660146384	6.9462563498258
Fam13c	9.22763635344625	9.03166886865872	7.46921199915798	12.4237954226725	8.02845404915578	6.36525876006816	7.62073639360504	7.44610351450773	17.9409497716587	12.0874000297956
Phyhipl	5.26795118854588	4.95788348644222	4.28756588562144	4.90490268460121	4.2469358375969	4.97609805347348	5.87171492622028	6.9753728325561	3.06038450987503	2.46774896638548
Bicc1	5.02374153079872	5.06189502811583	5.08723095159052	1.87972318451783	2.1816451220532	3.77354102388406	3.51886461890506	3.46628956709843	4.4353398693841	5.43818753703467
Tfam	123.761965836864	112.280459236665	111.714911130914	128.291107343342	120.863139761747	90.2954459286543	94.1140122926087	93.1832781772448	77.1527370279365	65.7380905212132
Ube2d1	28.1538848288511	25.9162091336752	29.0601687803231	24.3482893744575	22.9509066839997	27.5758767129989	26.297787063178	28.543396805613	25.5253809483055	21.8212987305383
Cisd1	58.71497914121	51.9017592951328	58.9200026266152	45.4951752002831	52.9703435634517	45.4898297055034	46.2866038332896	44.4626525952502	49.0770356547351	45.6076568231983
Ipmk	122.209490155472	125.160555147248	124.050170127246	156.839403208206	134.476605323359	110.054701949322	109.751097078394	111.071044091407	129.401040689281	100.377974160476
Zwint	122.924675581731	125.888635938963	125.002962546273	172.141524757172	215.226563440955	111.381661430248	115.060626532955	109.059740268523	131.773947519402	149.024618136723
Gnaz	3.01773362787562	4.64584886142138	4.2024951339226	0.411189446613275	1.48351868299618	4.70655940891034	5.26788608628982	5.1566406522884	3.94745248375185	4.7527017130387
Rab36	0.854733802115059	0.866762847280108	0.765636765289542	0.0881120242742732	0.116354406509504	0.891550901247332	1.33258778467411	0.599111777029358	0.110883496734603	0.342742911997984
Bcr	54.5110843185625	58.125116538604	56.7932338341443	47.7860878314142	39.5604982132314	47.6461388620086	46.0367436236632	51.2454537851897	47.9682006873891	48.6237944487806
Specc1l	76.437622874861	83.2092333388903	77.6015396996801	99.2141393328317	94.0434490613067	72.6095640969339	75.3744965706291	72.1287785844988	96.4686421591043	93.6830626127822
Gucd1	11.2685313503332	11.9786625494111	12.1481033425941	22.4685661899397	22.6018434644712	13.6428021632731	15.0957209982613	14.3144921011657	12.1084778434186	12.8185849087246
Snrpd3	94.6312423770244	89.8139662351648	92.9483033061505	137.513499217382	133.283972656637	132.92401925341	135.382590249235	139.400472405224	126.584599872222	94.4827960741108
Lrrc75b	0.20932256378328	0.0346705138912043	0.476396209513493	0.0587413495161822	0.116354406509504	0.207337418894729	0.249860209626395	0.427936983592399	0.310473790856887	1.3481221205254
Ggt1	4.4481044803947	4.14312640999891	3.74311307474887	12.8056141945277	8.37751726868429	5.68104527771556	7.37087618397864	5.798546127677	7.31831078448377	16.7487036329681
Susd2	13.1349908774008	13.9202113273185	15.1425938023932	18.2685596995327	19.5766288952241	11.1962206203153	12.2015069034223	13.7153803241364	34.7508878766245	32.6976738046076
Cabin1	113.976135979996	132.025316897706	131.366254773346	98.8029498862184	83.8333498900977	149.44881153932	148.666824727705	150.505437129447	101.9019334991	90.0499877456035
Ddt	46.0509640323216	40.7898595930019	45.6319512112567	48.2853893023017	45.6981931566077	35.2058937283249	34.4390655601714	34.6414988218047	27.8761110790791	28.8361036627637
Gstt3	9.17530571250043	8.54628167418186	7.35011294677961	5.31609213121448	4.30511304085165	6.82140108163657	6.68376060750606	6.2264831112694	2.5946738235897	3.19893384531451
Gstt1	3.01773362787562	3.64040395857645	2.38198104756747	0.411189446613275	0.174531609764256	3.15152876719987	3.47722125063399	3.50908326545767	0.709654379101457	1.09677731839355
Gstt2	11.0940958805138	9.06633938254993	10.2765468052196	4.40560121371366	4.68326486200754	11.3828242973206	10.4941288043086	13.6083960782383	2.39508352946742	4.31856069117459
Mif	523.707611038784	502.410416797442	573.921319261041	192.466031689771	197.220719033609	429.271392079646	433.028564966678	448.071418670421	335.422577622173	316.191761081873
Derl3	5.233064094582	6.63940341016562	6.73760353454797	6.84336721863522	2.96703736599235	7.46414708021023	7.39169786811418	8.72991446528493	2.04025633991669	2.65054518611774
Smarcb1	130.582392706803	121.364133876161	121.974443785794	98.5973551629118	76.0666932555883	108.16793143738	108.689191187482	102.983035101511	114.010411342518	82.1669007696499
Mmp11	34.3463440074398	39.1256749262241	35.8828430665699	21.0587738015513	26.0052098548742	39.5392457832247	40.4357105912049	41.0819504248703	47.6355501971853	33.2232129363379
Chchd10	234.040069856689	241.740158106422	268.364193309155	137.219792469802	124.761012379816	324.026918248682	334.646107426285	343.462223031259	268.803772784024	228.129682225858
Gm867	1.37804021157326	1.56017312510419	1.48023107955978	2.52587802919583	4.88688507339917	2.4465815429578	2.45695872799288	3.01695573432641	5.87682532693394	4.15861399890887
Vpreb3	2.7037497822007	1.88954300707063	1.82051408635513	0.793008218468459	0.989012455330785	2.38438031728938	1.99888167701116	2.28946286221933	1.24189516342755	0.571238186663306
Gm5134	2.05833854386892	2.27091865987388	1.71842918431653	5.66854022831158	4.18875863434215	1.30622573903679	1.12437094331878	1.88292272780655	1.46366215689675	1.53091834025766
Zfp280b	126.081957585462	127.188780209883	125.377273853748	135.810000081413	101.868282899071	133.566765251984	134.403971094865	129.836080821934	82.6969118646666	117.172376848377
Slc5a4b	1.84901598008564	1.78553146539702	1.34411787684164	6.5790311458124	1.10536686184029	1.36842696470521	1.3950528370807	1.13403300651986	0.44353398693841	0.685485823995967
Prmt2	11.8790554947011	11.9266567785743	10.6508581126945	2.05594723306638	4.01422702457789	11.051084427089	11.3269961697299	10.1635033603195	4.19139617656798	3.67877392211169
Dip2a	19.0134662103146	22.1891288903708	21.5569284804856	19.9426881607438	19.4893630903419	21.8326302096149	20.551002241771	21.9959609566493	20.8017439874114	32.28638231021
Pcnt	147.083988151718	166.5398134764	158.605909467314	197.547158422921	184.392645715937	172.940141100093	178.441833041517	170.875237548445	239.175702456538	202.858104847873
Ybey	7.69260421903553	7.69685408384736	6.80566013590705	9.25176254879869	6.22496074825847	12.5231801012416	10.0985168057335	10.1849002094991	7.31831078448377	5.14114367996975
Mcm3ap	152.055399041571	164.944969837404	159.235433029885	236.404561127875	237.333900677761	185.525522427003	178.920731776634	171.859492610707	249.931401639794	211.449527175289
Lss	79.4728000497186	81.4063666165477	72.5823653494486	32.0140354863193	48.4616103112085	80.8408596270546	86.0976639004285	84.2607920693433	203.648630102771	169.040804197405
Col6a2	45.5625447168272	48.712072017142	41.514526829033	0	0.174531609764256	32.9251821204829	35.4176847145415	33.2934973234886	0.221766993469205	0.594087714129838
Col6a1	76.7167196265721	88.5138219642446	72.3101389440124	0	0.058177203254752	48.7035596983717	50.9714827637845	50.9031041983158	0.155236895428444	0.639786769062903
Pcbp3	20.7578209085086	20.4902737097017	18.6985512234046	12.6881314954953	8.17389705729266	22.2887725311833	23.5285030731522	19.2571642616579	12.0197710460309	17.9597285886943
Slc19a1	23.1999174859802	19.6408461193672	22.5777775008716	16.4182071897729	18.9366796594218	21.2935529204886	20.280320348009	18.6580524846286	20.2916799024323	13.5497697876536
Col18a1	431.012602376755	462.955371989251	436.055659057904	153.520516960542	190.064923033275	491.182345361612	498.221257995031	496.941822196673	218.484841965861	164.973588308363
Pofut2	34.9743116987897	34.5144965786939	36.1210411713266	39.7678936224553	33.5100690747372	34.9363550837618	36.8960242881643	36.2462625102762	31.5574431706679	31.9893384531451
Adarb1	14.7049101057754	16.5898408969413	13.8835466772504	9.19302119928251	7.8830110410189	18.328627830294	19.8430649811628	18.0589407075992	12.285891438194	17.8911800062947
Fam207a	47.5685526197503	41.8993160375204	41.4294560773341	42.9399264963292	40.6949536766991	48.1230149254665	44.7249775231247	51.8445655622191	24.4608993796533	27.1452386302403
Itgb2	6.29712046048033	6.08467518790636	5.24035830464842	0.381818771855184	0.29088601627376	6.67626488841026	7.7248448142827	7.16794447517267	0.709654379101457	1.02822873599395
Pttg1ip	93.2357586184692	87.3523597488892	85.6662469607299	108.172195134049	94.1888920694436	62.8232379251027	63.610245034053	65.0892152044038	100.837451930448	127.066222241386
Sumo3	215.741789072634	213.067643118396	213.204317907628	190.850644578076	191.606618919526	207.855762441965	210.069971243391	209.004422786527	157.099738173585	132.481560250954
Ube2g2	35.6546100310853	35.8493113635053	34.3685836863306	35.7441111805968	33.2191830584634	44.3702076434719	46.3698905698318	44.1844935559151	30.6038450987503	40.4665131432286
Tspear	0.889620896078939	0.502722451422462	1.29307542582234	0.352448097097093	0.203620211391632	1.2232907714789	1.08272757504771	0.791683419645937	0.510064084979172	0.776883933862096
Lrrc3	3.97712871188232	3.08567573631718	3.60699987203073	1.35105103887219	1.97802491066157	5.05903302103138	4.39337535259744	4.79289421623486	0.665300980407616	2.51344802131855
1810043G02Rik	6.33200755444421	7.09012009075128	5.76779696518122	5.49231617976303	6.05042913849421	6.57259617896289	4.97638250839236	6.48324530142484	5.43329133999553	4.43280832850725
Pfkl	373.291905413516	393.753026262407	376.778359274154	133.959647571653	140.003439632561	416.603075785178	414.622196190867	425.925679769514	211.388298174846	287.012914507111
Aire	25.1361512009755	26.1589027309136	27.9372348578984	1.02797361653319	3.46154359365775	20.7752093732518	22.3624887615623	22.1885325992659	19.8481459154939	17.2970922921649
Dnmt3l	403.242475581507	369.847706934422	373.40955750688	80.7106142352343	88.7493235651242	244.24347945799	247.236677425318	252.054883335923	58.4356027791356	65.1668523345499
Icosl	22.5196191536845	22.483828258446	21.1826171730107	14.3916306314646	15.9696422934294	20.9410793083676	19.6348481398075	20.0488476813039	13.9047904905192	12.3158953044609
D10Jhu81e	21.4904498817501	18.9301005845976	20.280867205003	20.9412911025189	25.3070834158171	21.0654817597044	24.0906885448116	23.9858679303539	22.331936242349	19.9933365332157
Pwp2	114.935531064003	114.291349042355	104.211670831077	123.914876804386	124.528303566797	112.584218459838	113.353248433841	122.325786759887	95.8476945773905	85.9370728016277
Trappc10	41.567972457963	44.4302635515783	44.8493002956274	38.7986613554383	45.3491299370792	44.7226812555929	43.3923897384506	40.3544575527632	42.2022588571898	43.574048878677
Agpat3	23.7755545363842	26.4362668420433	22.6288199518909	34.187465418418	30.1648798875889	34.2936090851881	35.8757617655232	34.0851807431345	54.5768570927714	52.7367093927564
Rrp1	193.885024704263	176.212886852046	166.449432773947	149.437993169167	153.616905194173	208.166768570307	217.524134163912	220.10938751075	157.432388663789	134.058177646145
Cstb	23.1475868450344	22.74385711263	23.938909528053	92.1358067161317	95.7887651589492	25.7098399429463	24.5279439116578	24.9487261434368	81.5215467992798	92.2206928549241
Pdxk	33.6137150341983	37.9295421969775	34.9810930985622	133.871535547379	94.8870185085006	51.9380234331295	46.3490688856962	51.5450096737044	44.4199287918818	54.5189725351459
Ilvbl	7.15185426259539	8.58095218807306	7.63935350255566	15.8307936946111	16.4932371227222	9.45458630159962	9.95276501678472	8.87969240954227	7.76184477142218	7.42609642662298
Syde1	8.54733802115059	9.22235669506034	9.0855562814359	7.48952206331322	6.83582138243337	8.10689307878388	7.47498460465631	6.59022954732294	6.32035931387235	10.0537920852742
Casp14	0.33142739265686	0.260028854184032	0.0680566013590704	1.70349913596928	1.30898707323192	0	0	0.0427936983592399	0.310473790856887	0.182796219732258
2610008E11Rik	7.50072520223419	7.78353036857537	7.58831105153635	15.3021215489655	17.8604013992089	8.74963907735754	7.53744965706291	8.02381844235747	14.0822040852945	27.6707777619705
Ppap2c	9.03575733664491	9.70774388953721	8.59214592158264	11.3664511313812	14.6606552201975	11.5072267486574	11.0354925918324	11.6184891045336	3.63697869289497	6.3064695807629
Mier2	41.7075208338185	40.8245301068931	40.9190315671411	46.8462262391553	48.2289014981894	49.5329093739506	51.7835284450703	49.4909121524609	32.9102218308301	33.3374605736705
C2cd4c	0.941951537024759	0.589398736150473	0.408339608154423	1.05734429129128	0.930835252076033	0.953752126915751	1.10354925918324	1.11263615734024	0.798361176489139	1.37097164799193
Shc2	13.2047650653286	14.4055985217954	12.7265844541462	4.87553200984312	4.2469358375969	9.64118997860487	9.47386628166747	11.8110607471502	3.94745248375185	5.82662950396572
Madcam1	0.941951537024759	0.814757076443301	0.918764118347451	0.939861592258915	1.36716427648667	1.16108954581048	1.12437094331878	1.75454163272883	0.665300980407616	1.59946692265726
Tpgs1	12.9431118605995	12.7414138550176	16.8610229867097	8.95805580121778	8.93020069960444	17.0431358331467	16.1159835209025	16.0262400355353	19.2937284318209	9.48255389861088
Cdc34	203.705741655095	200.863622228692	206.4326860724	255.054939599263	222.527802449427	246.814463452285	249.2772024706	250.771072385146	224.339490593448	204.114828858532
Gzmm	1.16871764778998	1.35215004175697	1.07189147140536	1.26293901459792	1.10536686184029	1.14035580392101	1.06190589091218	1.09123930816062	2.50596702620202	6.76346013009354
Bsg	311.908063584069	298.877164999127	303.80466846689	371.362811641304	405.378752279112	282.621635695404	289.379766115636	287.445271879014	412.819258342925	603.935860467913
Hcn2	10.8324426757847	12.3600382022143	11.8758769371578	12.9524675683182	9.19199811425082	11.9011678445574	13.2425911101989	14.9563975765543	9.58033411786966	11.1962684586008
Polrmt	52.8713909022601	51.0523317047983	52.3014981444456	35.4504044330159	36.5061950423569	54.8822147814346	60.1746671516901	61.5159413914073	36.9907345106634	28.8132541352971
Rnf126	81.0078321841293	80.6262800539956	90.0218694477104	65.4966047105431	47.7634838721514	105.120071379627	100.464625953946	104.587798789982	70.5662573219011	62.8133510054971
Fstl3	1.37804021157326	1.49083209732179	1.53127353057908	0.117482699032364	0	1.2232907714789	1.20765767986091	1.11263615734024	0.643124281060695	2.42204991145242
Palm	34.6603278531148	34.2197972106187	32.650154502014	36.8895674961624	31.0375379364102	44.7641487393719	45.245519626513	44.419858896891	27.1221033012838	41.3576447144233
Misp	1.63969341630236	1.31747952786576	1.46321692922001	2.17342993209874	1.74531609764256	2.23924412406307	1.62409136257157	2.09689121960275	1.77413594775364	1.62231645012379
E130317F20Rik	1.51758858742878	1.99355454874425	1.58231598159839	1.26293901459792	1.42534147974142	2.11484167272623	1.95723830874009	1.96851012452503	5.16717094783248	4.1129149439758
Ptbp1	871.200510466011	869.623164676132	876.620067955847	595.637284094087	523.303943276495	679.921597781483	691.425665088641	692.658801642656	559.917305111049	481.965082851564
Lppr3	6.0180237087693	6.83009123656725	8.13276386240892	3.9650410923423	7.44668201660826	9.70339120427329	10.3483770153598	9.43601048821239	6.78607000015768	8.9341652394141
Prtn3	0.750072520223419	0.936103875062516	1.2590471251428	0	0.116354406509504	0.663479740463131	0.603828839930454	1.19822355405872	0.0887067973876821	0.548388659196774
Med16	36.1604728935616	39.1083396692785	36.7675788842378	28.9888559862359	20.1293123261442	36.2840483065775	35.5217931352191	37.4230892151553	37.944332582581	30.5041191678205
R3hdm4	44.4287141630011	43.0261077389845	38.9453901277281	32.3077422339002	30.7175633185091	45.7179008662876	42.8302042667912	49.1271657164073	32.9989286282177	35.5310152104576
Arid3a	21.3509015058945	22.1024526056427	21.4718577287867	26.9622794279276	24.4635139686232	29.9187895465093	29.2752878945592	30.5760974776769	26.8116295104269	32.7662223870072
Wdr18	146.961883322844	137.832627974483	129.61379728835	101.446310614447	84.4151219226452	147.251034899036	157.057963434325	156.796110788255	108.466236505788	90.6440754597334
Grin3b	0.40120158058462	0.208023083347226	0.323268856455585	0.146853373790455	0.203620211391632	0.414674837789457	0.229038525490862	0.299555888514679	0.332650490203808	1.96505936212177
Tmem259	79.350695220845	75.9284254217374	82.875926305008	63.1763214046539	71.1216309789344	87.040248452007	90.3244657799417	91.2361649018994	47.6577268965322	46.9100798887907
Cnn2	93.7067343869816	91.6515034713986	81.5488225785062	8.75246107791114	11.6354406509504	53.4723203329505	56.2185471659388	54.0056473293607	17.8744196736179	27.7393263443701
Abca7	22.2754094959374	23.1425680223789	21.3357445260686	18.8853438694526	25.3943492206993	31.0798790923198	29.8374733662186	30.2979384383418	26.6342159156515	27.1680881577068
Hmha1	18.1936195021634	20.698296793049	20.4680228587404	12.3944247479144	15.3587816592545	42.4627033896404	41.1852912200841	39.3274087921414	20.0255595102692	22.0269444777371
Polr2e	163.934454536272	155.30656697565	169.052597775931	144.738685207873	131.509567957367	166.657817307583	162.658996466783	159.85586022094	133.459376669768	123.455996901674
Gpx4	283.754178755218	253.822832197507	288.577003912798	151.347087028443	179.505760642537	292.490896834793	286.922807387643	296.410551685275	247.780261803143	336.207947142555
Sbno2	69.1985508773559	72.3053567201066	67.580205149557	49.7245523654482	48.6070533193453	74.102393512976	72.9383595267717	73.9689076139461	62.8931193478666	66.4692754001423
Stk11	86.5723236713681	91.3394688463777	88.4225393157723	91.2253157986309	87.6730453049113	126.807565396016	128.636364589322	133.280973539853	65.6873834655786	71.0163313659822
Dos	22.8510465463414	23.2292443071069	23.2583435144623	7.9007115099265	5.64318871571095	24.8390227835885	24.9235559102329	27.3665701007339	7.34048748383069	5.73523139409959
Atp5d	141.624157946371	129.234340529464	136.419457424257	135.193215911493	125.168252802599	126.206286881221	128.511434484509	137.496152828238	128.048262029119	117.195226375844
Midn	140.08912581196	152.567596378245	150.626272957963	109.69947022147	123.71382272123	180.279885728966	177.942112622264	177.636641889205	112.347158891499	102.388732577531
Cirbp	22.1707482140457	24.8934289738847	25.1299000518368	30.0755709522853	35.9244230098094	54.5090074274241	56.4892290597007	54.3693937654142	45.6396472559624	34.6627331667294
1600002K03Rik	2.98284653391174	2.49627700016671	3.13060366251724	1.90909385927592	2.99612596761973	2.07337418894728	2.16545515009542	2.56762190155439	2.06243303926361	3.19893384531451
Efna2	11.5301845550623	11.2332465007502	11.4675373290034	4.25874783992321	3.54880939853987	12.7512512620258	13.3258778467411	12.9023000553108	6.94130689558612	8.27152894288467
Mum1	74.0653004853172	76.5178241578879	79.4730962370545	104.559602138804	104.689877256926	95.2715439821277	97.2164432288031	94.3815017313035	80.6123021260561	42.4544220328169
Ndufs7	36.2302470814893	36.4560453566013	42.6034324507781	29.2238213843006	29.8158166680604	39.3526421062195	41.2269345883551	40.1618859101466	39.9624122231508	38.5471528360399
Gamt	1.53503213441072	1.54283786815859	1.8375282366949	2.3202833058892	1.94893630903419	0.704947224242077	1.54080462602943	1.11263615734024	1.10883496734603	1.66801550505685
Dazap1	151.86352002477	158.305566427239	155.135022798001	110.228142367116	103.380890183694	235.535307864412	229.017703806726	236.413786585621	137.717302944376	150.806881279113
Rps15	393.962508587115	380.404878414294	466.102648557934	694.851423426919	710.285474537268	588.77606843536	581.029095802045	604.888926307855	687.899037042128	632.589167910945
Apc2	4.22133836962948	3.96977384054289	3.24970271489561	0.293706747580911	0.523594829292768	3.60767108876828	3.56050798717612	2.73879669499135	2.21766993469205	7.38039737168991
2310011J03Rik	22.2230788549915	20.1435685707897	18.2391691642309	25.0531855686517	21.8455398221594	21.0240142759255	20.5301805576354	23.0444065664507	14.5257380722329	9.75674822820926
Pcsk4	2.11066918481474	2.54828277100352	2.77330650538212	0.558042820403731	2.15255652042583	5.68104527771556	5.62185471659388	6.46184845224522	1.15318836603987	1.30242306559234
Reep6	32.3228925575348	35.5719472523756	36.8526496359367	21.8811526947779	17.6567811878172	29.4419134830514	27.5887314795811	31.4533682940413	16.7212313075781	15.7890234793738
Adamtsl5	3.61081422526158	4.62851360447578	4.13443853256353	1.90909385927592	2.76341715460072	3.96014470088931	3.43557788236293	4.23657613756474	0.221766993469205	1.23387448319274
Plk5	12.2453699813219	13.3828183620049	11.0421835705092	0.704896194194186	1.4544300813688	17.4992781547151	14.9499692093126	15.6624935994818	2.3729068301205	4.13576447144233
Mex3d	41.9691740385476	48.7467425310333	49.0007529785307	18.3273010490488	20.1293123261442	68.1103421069183	71.0227645863027	69.3471881911482	22.2210527456144	26.0027622569137
Mbd3	150.363374984323	146.864296843141	144.331037332249	104.677084837837	75.7467186376872	160.188889838067	156.225096068903	164.691548135535	94.5392693159222	76.888659924881
Uqcr11	22.7463852644497	22.7265218556844	26.2358198239217	57.9777119724718	55.9955581326988	29.3175110317146	31.9196417797719	32.8013697923573	63.6471271256619	54.3361763154137
Tcf3	188.739178344591	204.69471401367	205.820176660169	143.417004843759	123.801088526112	240.096731080096	234.327233261287	238.938614788816	132.417071800462	117.012430156112
Atp8b3	2.05833854386892	1.90687826401624	2.22885369450956	2.17342993209874	1.83258190252469	2.25997786595254	2.74846230589034	2.71739984581173	3.25997480399732	3.22178337278104
Rexo1	72.6174860858162	78.736737046925	80.3067896037031	80.0057180410401	71.7615802147366	107.545919180696	105.774155408507	108.118278904619	73.7375253285107	75.7918826064874
Klf16	65.5702931051124	71.4212586158809	69.3496767848928	51.604275549966	46.5999398070564	91.0418606366753	84.4943942219925	90.5942594265108	64.2680747073757	48.7608916135798
Abhd17a	58.2440033726976	58.5931684761353	59.3113280844299	41.9706942293122	39.6477640181135	54.1150663315241	55.0733545384845	63.1421019290584	27.9204644777729	23.2836684883963
Adat3	7.50072520223419	8.18224127832422	8.76228742498032	4.64056661177839	5.49774570757407	11.9011678445574	10.431663751902	10.0351222652417	3.90309908505801	4.50135691090685
Scamp4	57.0229550839618	56.3569203301526	58.9540309272948	37.5063516660823	31.3575125543114	48.6620922145928	54.8234943288581	55.6104110178322	36.1480199354804	37.1761811880479
Csnk1g2	145.252415718614	144.298678815192	137.508363046002	128.202995319068	109.809471143344	159.110735259815	158.765341533438	161.931354591364	114.653535623579	96.4935544911656
Btbd2	83.0138400870524	91.3741393602689	85.7683318627685	61.5315636182008	52.6503689455506	80.4883860149336	75.9158603581529	81.6075827710704	89.4164517667835	95.6024229199709
Mknk2	87.479388114429	90.1780066310224	86.1936856212627	83.9707591333824	88.4875261504779	103.233300867685	104.462389307969	108.867168625906	65.0664358838648	78.8765688144693
Mob3a	34.869650416898	32.5556125438408	33.8411450257978	18.3566717238069	19.7511605049883	31.4738201882198	29.3585746311014	31.1752092547062	26.9225130071615	23.3065180158629
Izumo4	1.41292730553714	1.21346798619215	1.13994807276443	2.05594723306638	4.50873325224328	2.07337418894728	1.7698431515203	1.49777944257339	3.30432820269116	2.28495274665322
Ap3d1	141.467166023533	158.530924767532	142.816777952009	147.734494033198	163.62338415399	137.091501373194	140.837871492744	142.588602932987	140.977277748374	129.80816553737
Dot1l	117.534619564312	141.403690905277	139.07366487726	93.839305852101	103.002738362538	160.08522112862	164.074870987999	153.821948752288	143.727188467392	136.548776139997
Plekhj1	32.5671022152819	33.1796817938825	35.2022770529792	40.4434191418914	35.662625595163	43.7689291286772	46.7446808842713	49.597896398359	30.6260217980972	32.8119214419403
Sf3a2	100.52716125692	103.942200645831	103.122765209331	82.1204066236227	59.3407473198471	123.407231726142	120.16193914616	118.003623225604	94.9384499041667	81.6185121104531
Amh	0.750072520223419	0.537392965313667	0.612509412231634	0.440560121371366	0.319974617901136	0.311006128342093	0.583007155794921	0.320952737694299	0.820537875836059	2.78764235091693
Jsrp1	0.41864512756656	0.48538719447686	0.493410359853261	0.176224048548546	0.203620211391632	0.331739870231566	0.603828839930454	0.770286570466317	0.665300980407616	2.6962442410508
Lingo3	4.95396734287096	4.54183731974776	4.95111774887237	0.528672145645639	0.756303642311777	4.85169560213665	4.70570061463043	5.86273667521586	1.33060196081523	3.33603101011371
Lsm7	40.5213596390466	41.1365647319139	42.6034324507781	38.358101234067	40.7240422783264	36.8853268213722	37.6247832329079	41.4456968609238	31.5574431706679	25.3858250153173
Sppl2b	17.0423454013554	15.2723613690755	14.6151551418604	9.83917604396051	10.0355675614447	16.8772658980309	15.5954414175141	16.0690337338946	11.8867108499494	7.5174945364891
Tmprss9	0.1744354698194	0.225358340292828	0.0680566013590704	0	0.058177203254752	0.14513619322631	0.166573473084263	0.299555888514679	0.997951470611423	2.23925369172016
Timm13	40.120158058462	35.467935710702	39.7790834943767	52.6322491664992	49.4506227665392	46.2569781554139	47.2860446717952	47.1372587427027	48.5004414717152	42.50012108775
Lmnb2	121.878062762815	122.490925577625	124.186283329964	111.961012177843	105.911598525276	156.062875202062	148.999971673873	158.614842968523	88.9063876818044	66.4007268177427
Gadd45b	9.55906374610311	10.9038766187838	11.348438276625	21.293739199616	23.8526533344483	10.4290721704048	10.4524854360375	11.8324575963298	35.7488393472359	46.0417978450625
Gng7	6.08779789669705	5.21791234062625	3.96429702916585	4.66993728653648	3.05430317087448	6.51039495329448	6.35061366133753	5.73435558013814	4.61275346415947	5.04974557010362
Diras1	1.69202405724818	1.45616158343058	1.75245748499606	1.11608564080746	1.25080986997717	2.07337418894728	2.62353220107714	2.65320929827287	0.399180588244569	0.365592439464516
Slc39a3	6.29712046048033	6.22335724347117	6.85670258692635	6.22658304871531	5.14868248804556	3.83574224955248	3.89365493334465	4.55752887525904	5.03411075175096	4.47850738344032
Sgta	116.034474523865	115.348799716037	117.346594893377	90.8728677015338	73.4487191091245	109.183884789964	110.229995813511	105.764625494861	76.5317894462227	98.3672157434213
Thop1	189.803234710489	181.881515873258	178.767677619938	81.6798465022513	73.6523393205161	173.997561936456	174.527356424037	174.641083004058	112.768516179091	87.5822387792181
Creb3l3	0.697741879277599	0.658739763932882	0.680566013590704	0.469930796129457	0.523594829292768	1.49282941604205	1.31176610053857	0.941461363903277	1.19754176473371	2.58199660371814
Map2k2	88.055025164833	85.2547936584714	88.3204544137337	86.0267063664488	63.3258857427976	86.8743785168912	93.1353931382386	91.706895583851	57.8590085961156	45.6533558781314
Zbtb7a	32.253118369607	35.5199414815388	32.9393950577901	49.2839922440768	45.6109273517256	47.8120087971244	53.0328294932023	50.1114207786699	42.3353190532713	35.3482189907254
Pias4	52.4004151337477	51.9017592951328	50.3278567050326	58.036453321988	54.8611026692312	53.3271841397242	50.8881960272424	55.8671732079876	45.5731171579217	52.9880541948882
Eef2	3569.68234147816	3662.02102398762	3494.31515433045	3554.46842989894	3088.13321456712	3742.06720369584	3757.75180099203	3794.6242177597	2990.83838072309	3030.25863355657
Dapk3	40.0678274175161	34.7918606898235	32.0546592401222	22.1161180928426	20.7983501635739	29.5663159343883	27.3805146382258	28.6075873531518	23.0194139221035	14.7150956884468
Atcay	3.82013678904486	6.11934570179756	4.33860833664074	0.176224048548546	0.116354406509504	5.90911643849976	4.8098090353081	4.9426721604922	0.931421372570662	0.342742911997984
Zfr2	0.24420965774716	0.416046166694452	0.680566013590704	0.234965398064729	0.058177203254752	0.58054477290524	0.583007155794921	0.941461363903277	0.731831078448377	1.14247637332661
Matk	1.88390307404952	0.901433361171312	1.37814617752118	0.205594723306638	0.465417626038016	1.94897173761045	1.47833957362284	1.94711327534541	1.46366215689675	2.23925369172016
Mrpl54	14.3211520721727	15.2376908551843	16.180456973119	26.0811591851849	22.5727548628438	18.8469713775308	23.715898230372	21.7605956156735	26.0797984319785	20.221831807881
Apba3	29.5144814934425	31.2554682729207	28.5327301197903	30.8685791707537	26.6742476923038	38.3781562374142	35.5426148193546	32.9297508874351	25.7249712424278	21.4785558185403
Tjp3	21.9090950093166	24.9974405155583	22.9691029586863	4.64056661177839	3.66516380504938	33.0703183137092	30.8785575729953	33.4432752677459	20.7130371900238	22.5296340820008
Pip5k1c	69.3729863471753	75.2696856578045	76.7508321826917	65.5553460600593	67.8637075966683	89.7356348976385	86.2434156893772	84.7743164496542	73.0722243481031	48.3267505917157
Cactin	61.2268499066093	66.2900225599826	58.3925639660824	68.5511548853846	57.0718363929118	72.8376352577181	76.5405108822189	78.8901829252587	52.736191046977	48.5095468114479
Tbxa2r	0.575637050404019	0.624069250041677	0.340283006795352	0.734266868952277	0.494506227665392	0.43540857967893	0.79122399715025	1.2838109507772	0.532240784326093	1.62231645012379
Hmg20b	27.3689252146638	26.3149200434241	25.1809425028561	35.3329217339836	40.6076878718169	38.7720973333142	38.3951855459227	41.4670937101034	35.0613616674813	19.147904016954
Mfsd12	6.29712046048033	6.20602198652557	6.58447618149007	16.7119139373538	14.7479210250796	9.3923850759312	11.7017864841695	9.75696322590669	13.7717302944376	12.2016476671282
4930404N11Rik	3.55848358431576	3.70974498635886	3.65804232305004	9.98602941775097	10.0355675614447	6.32379127628922	5.99664503103347	5.77714927849738	7.89490496750371	9.16266051407943
Fzr1	137.315601841832	130.742507883731	129.273514281554	102.944215027109	93.5489428336413	129.440750615979	134.299862674187	139.913996785535	125.697531898346	98.5957110180866
Dohh	66.0238253266428	69.497045094919	66.8826249856265	57.2728157782776	54.5993052545848	81.0896645297283	79.6429418184133	73.8833202172276	39.2305811447024	37.1076326056483
Nfic	30.5610943123589	33.3010285925017	33.4498195679831	29.8993469037367	29.6994622615509	37.403670368609	39.7902383830034	34.8982610119601	38.3435131708256	44.647976669604
Celf5	12.8558941256898	14.0588933828833	14.7342541942388	14.509113330497	20.652907155437	21.0862155015939	21.8627683423095	20.4125941173574	14.3483244774576	14.4866004137814
Ncln	101.015580572414	101.913975583195	104.654038739911	85.8798529926583	80.0518316785388	87.9525330951438	90.6576127261102	91.4715302428752	81.0336594136476	61.0082383356411
S1pr4	0.784959614187299	1.04011541673613	1.29307542582234	0.558042820403731	0.203620211391632	0.767148449910495	0.749580628879184	0.813080268825557	1.28624856212139	2.44489943891895
Gna15	6.95997524579405	8.58095218807306	6.83968843658658	7.19581531573231	7.73756803288202	7.81662069233126	7.76648818255377	6.93257913419686	17.6304759808018	14.4866004137814
Gna11	61.0175273428261	60.0319948026203	56.6401064810864	77.8616587836995	72.3142636456568	87.4134558060175	86.3475241100549	91.535720790414	87.4427255249076	77.5284466939439
Aes	130.564949159821	131.175889307371	131.213127420288	198.692614738486	165.51414325977	127.719850039153	124.659422919435	127.011696730224	120.131180362268	126.266488780057
Tle2	1.98856435594116	2.61762379878592	2.4670517992663	1.3216803641141	1.91984770740682	2.57098399429463	1.91559494046903	2.50343135401553	0.997951470611423	1.64516597759032
Tle6	7.36117682637867	6.15401621568876	7.31608464610007	13.1580622916248	12.3917442932622	7.92028940177863	7.62073639360504	8.51594597348873	13.7717302944376	20.2675308628141
BC025920	1.37804021157326	0.658739763932882	0.748622614949775	1.29230968935601	0.669037837429649	2.15630915650518	1.60326967843603	1.41219204585492	1.19754176473371	1.23387448319274
Sirt6	28.3457638456525	28.759191272754	28.3285603157131	22.2042301171169	21.1765019847297	29.4419134830514	28.9004975801197	32.2878454120465	35.4161888570321	27.7621758718367
Ankrd24	9.05320088362685	9.56906183397239	9.0855562814359	7.43078071379704	10.2391877728364	12.8549199714732	12.2431502716933	10.1635033603195	18.0296565690464	17.1828446548322
Gm10778	1.11638700684416	0.745416048660893	1.13994807276443	2.23217128161492	2.15255652042583	0.912284643136805	0.770402313014717	1.56196999011225	0.909244673223741	0.845432516261693
Zfp433	4.15156418170172	3.79642127108687	4.69590549377586	3.64196367000329	4.68326486200754	1.78310180249466	1.4575178894873	3.05974943268565	2.04025633991669	3.45027864744637
Zfp781	7.39606392034255	6.34470404209039	7.52025445017728	4.17063581564893	4.33420164247903	3.25519747664724	3.99776335402232	3.65886120971501	3.03820781052811	5.14114367996975
Zfp873	5.47727375232916	5.40860016702787	4.10041023188399	16.4769485392891	20.3911097407906	4.70655940891034	5.47610292764515	4.42914778018132	9.5138040198289	10.259437832473
AU041133	0.872177349096999	1.16146221535534	1.63335843261769	3.26014489814811	3.72334100830413	1.84530302816308	2.41531535972182	1.86152587862693	3.99180588244569	5.98657619623145
Zfp938	6.71576558804689	6.05000467401515	7.53726860051705	10.7202962867032	12.8280733176728	6.65553114652078	6.76704734404819	4.66451312115714	6.63083310472924	8.88846618448104
1190007I07Rik	6.03546725575123	5.23524759757185	7.16295729304216	19.6196107384048	15.0969842446082	6.7177323721892	7.9122399715025	6.52603899978408	5.05628745109788	4.86694935037137
Glt8d2	0.47097576851238	0.710745534769688	0.527438660532796	0.117482699032364	0.261797414646384	0.352473612121038	0.832867365421316	0.449333832772018	1.08665826799911	1.69086503252339
Hcfc2	6.27967691349839	7.07278483380568	5.97196676925843	11.6895285537202	12.5953645046538	5.16270173047874	5.55938966418728	4.25797298674436	7.62878457534066	9.68819964580967
Nfyb	105.585789881683	101.324576847045	107.206161290876	106.762402745661	96.2541827849873	85.2986141332913	84.0779605392818	86.9995887643346	114.808772519008	112.236878915606
Txnrd1	434.29198920936	447.66567536323	445.88983795429	430.016049133211	290.566041655859	455.976451633287	448.561541331785	461.273274614246	514.588131645944	564.977416137476
Eid3	0.924507990042819	1.23080324313775	2.00766974009258	1.14545631556555	0.989012455330785	2.86125638074725	4.14351514297105	2.58901875073401	3.12691460791579	8.38577658021733
Chst11	9.45440246421147	10.4878304520893	9.17062703313474	6.28532439823149	2.15255652042583	8.33496423956809	5.95500166276241	6.63302324568218	2.08460973861053	7.76883933862096
Slc41a2	3.7503626011171	4.26447320861813	5.01917435023145	0.763637543710368	0.29088601627376	2.4465815429578	3.41475619822739	2.78159039335059	1.90719614383516	2.51344802131855
D10Wsu102e	110.312991113788	111.413696389385	113.229170511153	93.6043404540363	90.5237282643942	123.075491855911	122.598076190018	123.181660727072	88.5072070935598	116.829633936379
Aldh1l2	9.94282177970579	9.17035092422354	9.35778268687219	10.3384775148481	13.5552883583572	9.6204562367154	7.47498460465631	7.85264364892051	4.63493016350639	5.16399320743628
A230046K03Rik	137.106279278048	135.041651606241	138.34205641265	173.345722422254	190.268543244667	114.595391423116	114.311045904076	106.855864803022	112.923753074519	105.404870203113
Appl2	19.9030871063935	20.0568922860617	20.6892068131574	22.586048888972	22.4273118547069	16.5040585440204	20.280320348009	18.1659249534973	25.5032042489586	29.8414828712911
1500009L16Rik	16.6585873677527	15.4977197093683	18.2391691642309	13.1286916168667	13.7007313664941	11.9426353283364	11.7434298524406	13.4800149831606	29.2288897392412	32.4691785299423
Nuak1	11.9488296826289	11.8053099799551	11.5866363813817	6.63777249532858	7.56303642311777	9.86926113938908	11.3478178538654	10.5914403439119	9.58033411786966	12.1330990847286
Ckap4	116.924095419944	110.650945083779	106.491566976605	168.382078388136	134.767491339633	75.7196253803548	79.9344453963108	76.1513862302673	64.5341950995387	52.5082141180911
Platr7	8.11124934660209	9.55172657702679	8.62617422226218	11.8657526022688	14.7479210250796	3.23446373475776	3.66461640785379	3.31651162284109	3.01603111118119	1.75941361492298
Tcp11l2	6.54133011822749	6.55272712543761	7.29907049576031	5.43357483024685	5.55592291082882	4.87242934402612	3.45639956649846	3.76584545561311	0.84271457518298	0.731184878929032
Polr3b	128.995029931446	128.97431167528	126.925561534666	139.158257003836	149.66085537285	107.442250471248	110.729716232764	109.76583629145	108.776710296645	85.4572327248306
Rfx4	1.15127410080804	0.866762847280108	0.78265091562931	0.293706747580911	0.843569447193905	0.456142321568403	0.812045681285783	1.069842458981	0.754007777795298	0.845432516261693
Ric8b	48.545391250739	46.926540551745	50.736196313187	23.878358578328	32.0556389933684	38.93796726843	35.126181136644	37.3161049692572	28.6522955562213	27.9678216190355
Fhl4	1.11638700684416	0.72808079171529	1.02084902038606	1.70349913596928	1.13445546346766	0.953752126915751	0.79122399715025	0.470730681951638	1.33060196081523	1.07392779092702
Tmem263	41.6028595519269	36.1440107315805	34.7599091441452	56.3035835112606	52.446748734159	28.1149540021252	29.7958299979476	29.2066991301812	33.2872257197277	44.5108795048048
Mterf2	8.52989447416865	7.52350151439133	9.23868363449381	9.42798659734724	11.839060862342	7.38121211265233	6.60047387096393	7.29632557025039	5.300231143914	6.03227525116451
Cry1	47.6906574486239	46.8745347809082	48.5073426186775	42.8224437972968	42.2948267662047	54.2809362666399	53.7199450696749	59.7186060603192	35.704485948542	45.8133025703971
Btbd11	21.3334579589126	23.7493020154749	24.1941217831495	16.9175086606605	15.6496676755283	14.4306843550731	14.1171018438913	13.5228086815198	26.8338062097738	19.1250544894875
Pwp1	140.6298757684	139.808847266281	132.710372650187	127.909288571487	128.018935762082	109.681494595311	111.479296861643	110.386344917659	95.3154537930644	82.2354493520495
Prdm4	87.8457026010498	87.2830187211068	81.7700065329231	65.5553460600593	64.983936035558	76.8392474423864	87.7842203154067	81.4792016759927	68.2155271911275	85.6857279994959
Rtcb	172.882994138007	167.631934663973	154.675640738827	238.78358578328	222.440536644544	167.279829564267	166.344434558772	166.745645656778	145.989211800778	124.255730363002
Fbxo7	20.635716079635	21.8770942653499	22.7989614552886	19.7958347869534	15.6496676755283	23.2217909162096	26.0271051694161	23.7718994385577	13.7273768957438	22.4382359721347
Syn3	2.19788691972444	1.88954300707063	2.75629235504235	3.20140354863193	2.0652907155437	3.33813244420513	2.68599725348374	4.06540134412779	2.50596702620202	4.61560454823951
Timp3	29.933126621009	32.2262426618744	27.9032065572189	0.469930796129457	0.989012455330785	20.4849369867992	18.4480121440821	19.4711327534541	7.14089718970841	8.47717469008346
1810014B01Rik	3.38404811449636	2.87765265296996	3.81116967610795	1.6447577864531	1.10536686184029	3.87720973333142	3.78954651266699	3.42349586873919	1.97372624187593	1.87366125225564
Hsp90b1	1001.1200483875	910.066319130222	929.07469345335	1462.48337890439	1304.27471976829	814.006706580704	813.482377491135	812.973284579659	847.593449039302	898.443419984047
Ttc41	1.79668533913982	1.50816735426739	1.27606127548257	1.90909385927592	2.32708813019008	1.57576438359994	1.18683599572537	1.21962040323834	1.19754176473371	0.868282043728225
Nt5dc3	17.1993373241928	19.6755166332584	17.0481786404471	66.0252768561887	70.5107703447595	22.8485835621991	21.3630479230568	20.6479594583332	48.2564977788991	65.6923914662802
Stab2	0.10466128189164	0	0.0340283006795352	1.46853373790455	1.19263266672242	0.165869935115783	0.229038525490862	0.1069842458981	1.79631264710056	1.82796219732258
Igf1	4.67487059115992	4.57650783363897	3.87922627746702	0	0.174531609764256	2.69538644563147	2.91503577897461	2.95276518678755	0.665300980407616	0.868282043728225
Parpbp	26.740957523314	27.1990181476498	27.6820226028019	31.279768617367	37.1461442781592	23.9267381404517	24.069866860676	24.092852176252	33.48681601385	29.7272352339584
Nup37	71.501099078972	63.9497628723263	72.2250681923135	57.2434451035195	59.8934307507672	55.4005583286715	57.1138795837667	53.3209481556129	50.2967541188157	46.9557789437237
Ccdc53	14.0943859614075	11.4239343271518	13.1349240623006	14.2154065829161	15.3006044559998	17.6236806060519	15.3664028920233	14.7638259339377	13.7939069937846	11.4019142057996
Dram1	3.07006426882144	2.58295328489472	3.5219291203319	0.411189446613275	0.58177203254752	2.46731528484727	2.51942378039948	2.16108176714161	0.576594183019934	0.159946692265726
Gnptab	68.9892283135726	70.4158137130359	74.607049239881	49.6364403411739	48.3452559046989	76.3623713789285	72.3761740551123	73.8833202172276	62.6713523543974	51.6627816018294
Sycp3	5.70403986309438	4.97521874338782	6.00599506993797	3.84755839330993	2.12346791879845	4.49922199001561	3.60215135544719	4.89987846213296	5.41111464064861	10.990622711402
Chpt1	12.3500312632135	11.5279458688254	10.174461903181	24.0252119521185	16.5805029276043	9.8485273974996	8.87003744173701	9.92813801934365	17.6970060788426	17.5941361492298
Mybpc1	0.0697741879277599	0.48538719447686	0.170141503397676	1.70349913596928	0.523594829292768	0.248804902673674	0.416433682710658	0.470730681951638	1.92937284318209	0.868282043728225
Spic	2.45954012445354	2.86031739602436	2.97747630945933	15.155268175175	6.77764417917861	2.03190670516834	1.66573473084263	2.07549437042313	13.39472640554	14.0524593919173
Arl1	60.9477531548983	55.992879934295	60.4512761571943	86.114818390723	77.4629461337023	63.403782698008	63.7351751388662	64.853849863428	49.6979832364489	47.6869638226528
Utp20	345.207794772592	369.674354364966	363.371208806417	301.489976391805	387.343819270139	305.138479387372	297.875013242934	292.430737737866	323.513690072877	237.223794157538
Gas2l3	38.3234727193221	48.625395732414	44.2027625827163	45.5539165497993	49.8869517909499	48.8694296334875	50.1594370824987	51.737581316321	96.1359916689005	102.114538247933
Scyl2	48.3011815929918	46.9612110656362	48.099003010523	47.8741998556885	53.9884446204099	45.9667057689613	45.7660617299013	43.3072227395507	47.8351404913076	54.9988126119431
Actr6	30.3343282015936	28.759191272754	30.2001168530875	30.2811656755919	31.2411581478018	22.6619798851938	21.9876984471227	19.984657133765	18.428837157291	14.2581051391161
Uhrf1bp1l	81.4439208586778	89.5712726379263	91.4000156252316	65.6434580843336	60.8242660028433	84.8217380698334	89.554063466927	87.3205415020289	67.3284592172507	65.3953476092152
Anks1b	0.976838630988639	1.14412695840974	1.27606127548257	0.117482699032364	0.494506227665392	0.995219610694697	0.874510733692382	0.684699173747838	0.909244673223741	0.731184878929032
Apaf1	54.9122858991471	61.5748326707788	56.6230923307466	85.4980342208031	73.1287444912233	53.1405804627189	52.4081789691363	52.9999954179186	93.4969644466169	120.828301243022
Ikbip	23.5836755195829	20.524944223593	22.186452043057	32.9538970785782	35.2262965707524	13.3525297768205	12.0557551144735	14.0577299110103	19.7372624187593	19.4220983465524
Slc25a3	527.597522015757	514.094379978777	531.777268869437	603.949185050627	485.925090185316	474.657553075702	476.337667968586	487.719780200257	435.772142166988	341.691833734523
Tmpo	387.560726844743	370.870487094212	390.049396539173	367.456511898478	380.915238310489	348.119526324249	347.618016642722	347.399243280309	293.996503242125	251.230554494522
Nedd1	39.5445210080579	36.3173633010365	35.7127015631722	39.7091522729391	50.7596098397712	25.7098399429463	29.2544662104237	27.6019354417097	46.6375987265739	40.9920522749588
Cdk17	75.3910100559446	72.2186804353786	69.0093937780974	35.5972578068064	32.3465250096421	58.0752110324134	57.1138795837667	60.7670516701206	50.784641504448	57.740755907927
Elk3	38.3234727193221	37.3921492316638	37.3800882964694	18.6797491461459	15.6205790739009	22.2265713055149	19.967995085976	20.1986256255612	8.98156323550281	6.55781438289475
Gm17745	0.24420965774716	0.0346705138912043	0.136113202718141	0.704896194194186	0.989012455330785	0.0829349675578914	0.0624650524065987	0.0427936983592399	0.199590294122285	0.0456990549330645
Lta4h	88.3864525574899	85.2201231445802	84.9006101954404	83.1483802401558	70.2198843284857	71.2826046160077	69.5027816444088	69.4541724370463	65.4877931714563	62.1507147089677
Hal	7.44839456128837	6.57006238238322	7.17997144338193	9.80980536920242	9.04655510611394	8.45936669090492	10.1401601740045	9.52159788493087	8.05014186293215	6.1693724159637
Ccdc38	2.51187076539936	2.79097636824195	2.21183954416979	1.70349913596928	2.00711351228895	1.92823799572097	1.43669620535177	1.54057314093263	3.14909130726271	2.33065180158629
Snrpf	0.994282177970579	1.31747952786576	1.02084902038606	0.646154844678004	0.43632902441064	0.829349675578914	0.541363787523855	0.684699173747838	1.46366215689675	1.78226314238951
Ntn4	2.14555627877862	1.21346798619215	1.70141503397676	0.117482699032364	0.058177203254752	1.40989444848415	1.81148651979136	1.11263615734024	0.133060196081523	0.274194329598387
Usp44	17.2342244181567	15.2723613690755	17.3884616472425	11.7188992284783	10.2682763744637	26.4977221347463	27.54708811131	24.435201763126	10.8665826799911	12.9556820735238
Metap2	357.400834112968	322.193085590962	318.862191517585	325.662041717714	342.605549967235	300.431919978462	304.288091956678	301.20344590151	219.615853632554	176.855342590959
Vezt	13.065216689473	15.4283786815859	15.0575230506943	22.1161180928426	23.3581471067829	15.4881051914362	14.2420319487045	12.6027441667961	18.3401303599033	15.5148291497754
Fgd6	12.786119937762	15.0990087996195	14.9043956976364	21.5287045976808	14.1661489925321	15.301501514431	14.7417523679573	12.8167126585923	23.6403615038173	26.9852919379746
Nr2c1	10.9545475046583	9.75974966037401	10.0553628508027	10.1622534662995	7.97027684590103	9.33018385026278	9.16154101963447	10.077915963601	8.4271457518298	8.02018414075281
Ndufa12	23.4964577846732	25.3614809114159	29.1452395320219	70.959550215548	63.587683157444	40.5759328776984	37.8330000742633	36.8667711364851	64.7116086943141	53.0566027772878
Tmcc3	9.31485408835595	8.97966309782191	8.33693366648613	0.998602941775097	1.16354406509504	5.07976676292085	5.55938966418728	5.6915618817789	5.85464862758702	7.31184878929032
Cep83os	1.46525794648296	0.901433361171312	0.680566013590704	0.528672145645639	0.29088601627376	1.18182328769995	1.29094441640304	1.02704876062176	0.84271457518298	0.913981098661289
Cep83	43.0855610453918	40.7725243360563	40.9530598678206	45.5539165497993	54.075710425292	41.9028923586246	39.1864095430729	38.4287411265974	41.5369578767821	52.2568693159592
Plxnc1	2.77352397012846	3.224357791882	2.416009348247	1.20419766508173	0.58177203254752	2.9027238645262	2.18627683423095	2.56762190155439	2.74991071901814	3.08468620798185
Cradd	11.8616119477192	10.6265125076541	10.6338439623548	8.60560770412069	8.37751726868429	14.0160095172836	12.3889020606421	11.7040765012521	9.80210111133887	6.42071721809556
Socs2	115.615829396298	105.970425708466	115.781293062119	35.3329217339836	29.9321710745699	106.612900795669	108.501796030262	109.20951821278	38.2548063734379	29.8871819262242
Mrpl42	78.0424291971995	73.0507727687675	90.9916760170772	73.2798335214372	68.0091506048051	68.5457506865972	70.1482538526103	73.0274462500428	75.8664884658151	58.3576931495233
Ube2n	192.977960261202	173.369904712967	180.537149255274	158.307936946111	136.163744217747	140.8235749133	143.815372324126	138.844154326554	92.920370263597	87.7650349989503
Nudt4	254.431576278577	240.890730516088	241.430793321302	231.264693045209	224.59309316497	180.715294308645	183.001781867199	183.392394318522	210.767350593133	173.724957328045
Eea1	29.4447073055147	34.7051844050955	32.0716733904619	32.7483023552716	35.2844737740071	29.1931085803778	29.1503577897461	28.6931747498703	31.2247926804641	42.1116791208189
Btg1	81.6881305164249	83.9026436167144	90.566322258583	46.6112608410905	59.3698359214745	56.6031153582609	58.7587926304738	57.2793652538425	83.4952730411558	110.226120498551
Dcn	65.0993173366	70.9705419352952	70.506639007997	0	0	31.2457490274356	27.8385916892075	28.9285400908461	0	0
Lum	42.2482707902586	39.6977384054289	39.3707438862223	0.0587413495161822	0	15.6747088684415	14.0754584756202	14.2930952519861	0	0
Atp2b1	84.5663157684451	84.8560827487225	87.197520491309	192.260436966464	189.192264984454	90.0673747678701	90.7617211467879	86.7428265741792	104.008719937057	101.588999116202
Poc1b	16.6062567268069	16.7285229525061	14.6321692922001	19.8839468112277	15.0388070413534	16.9394671236993	15.5954414175141	14.7210322355785	21.6444585625944	24.1976495870576
Galnt4	4.84930606097932	5.68596427815751	4.76396209513493	11.6307872042041	9.16290951262345	5.61884405204714	5.60103303245835	4.57892572443866	4.9675806537102	5.00404651517056
Dusp6	82.2812111138109	78.8060780747074	81.7019499315641	17.093732709209	12.7408075127907	72.3400254523708	76.6446193028966	77.4138003318649	11.709297255174	3.19893384531451
Kitl	8.56478156813253	9.39570926451637	8.66020252294171	1.11608564080746	1.91984770740682	4.99683179536296	4.49748377327511	4.53613202607942	7.27395738578993	6.67206202022741
Tmtc3	68.9194541256449	78.0259915121553	77.5845255493403	105.910653177676	115.423571257428	62.0146219914133	64.5055774518809	68.0205835420117	74.8685369952037	75.7461835515544
Cep290	26.9677236340792	29.8339772033813	27.7670933545007	23.4377984569567	30.3394114973532	29.9602570302883	30.1706203123872	27.7945070843263	31.3578528765456	17.5941361492298
4930430F08Rik	10.2742491723627	9.6384028617548	11.1953109235671	12.1594593498497	17.2786293666614	13.2488610673732	11.3894612221365	11.8324575963298	13.68302349705	10.0994911402072
Mgat4c	0.0697741879277599	0.0693410277824086	0.0680566013590704	1.99720588355019	0.930835252076033	0	0	0	0.044353398693841	0.0456990549330645
Lrriq1	0.48841931549432	0.416046166694452	0.646537712911169	0.528672145645639	0.232708813019008	1.03668709447364	0.79122399715025	0.342349586873919	0.133060196081523	0.274194329598387
Slc6a15	20.042635482249	20.698296793049	19.9746124988872	8.28253028178168	5.41047990269194	17.8517517668361	20.0721035066537	20.7121500058721	7.11872049036149	1.18817542825968
Tmtc2	1.29082247666356	0.953439132008118	0.71459431427024	4.99301470887548	1.86167050415207	0.746414708021023	0.79122399715025	1.19822355405872	2.90514761444659	3.51882722984596
Mettl25	11.1638700684416	10.2104663409597	9.0855562814359	15.5077162722721	12.7117189111633	9.01917772192069	9.20318438790554	9.24343884559581	10.0682215035019	7.06050398715846
Ccdc59	32.0263522588418	31.9488785507448	31.3230507755122	37.1245328942271	34.266372717049	38.0256826252932	35.6883666083034	34.4703240283677	22.4649964384305	25.8656650921145
Otogl	1.93623371499534	2.46160648627551	2.05871219111188	0.0587413495161822	0	1.43062819037363	2.91503577897461	2.09689121960275	8.60455934660516	3.17608431784798
Ppp1r12a	97.5966453639542	108.310685396122	102.47622749642	96.4826665803292	90.6691712725311	104.498059122943	99.5901152202538	101.742017849093	126.628953270916	141.118681633303
Pawr	35.6720535780673	38.1375652803247	36.9036920869559	65.790311458124	60.2424939702957	41.0528089411562	44.2044354197363	46.7735123066492	61.2298668968476	49.0122364157116
Nav3	0.994282177970579	1.21346798619215	1.2590471251428	0.0587413495161822	0	1.26475825525784	1.20765767986091	1.15542985569948	0.84271457518298	0.456990549330645
E2f7	46.3998349719604	52.5604990590657	54.3091678845382	26.110529859943	20.5074641473001	56.6445828420398	53.8240534903525	52.2297088474522	51.4721191842025	48.5323963389145
Csrp2	103.021588475338	104.115553215287	111.25552907174	60.1511419045705	68.3000366210789	112.356147299053	110.646429496222	112.461839288082	123.102858074756	100.035231248478
Zdhhc17	22.9905949221969	24.182683439115	23.9729378287326	21.0881444763094	27.6632601476346	22.1021688541781	22.1750936043425	23.3867561533246	33.3537558177685	24.9973830483863
Osbpl8	32.7938683260472	36.906762037187	32.9904375088094	32.0434061610774	35.8662458065546	34.5631477297512	33.5853765106146	32.7371792448185	50.7402881057542	65.6238428838806
Bbs10	4.4481044803947	2.66962956962273	3.23268856455585	5.55105752927921	9.51197273215196	4.8102281183577	4.6224138780883	3.68025805889463	5.87682532693394	2.60484613118467
Nap1l1	1422.90501441081	1297.19727723941	1368.15887127173	1501.07644553652	1167.99462114403	961.65168257564	963.044534636667	957.01687325686	793.637539528245	549.142693603169
Phlda1	18.0889582202718	18.0286672234262	16.9801220390881	5.43357483024685	3.86878401644101	7.98249062744705	10.3483770153598	9.26483569477543	0.975774771264503	1.57661739519072
Krr1	117.395071188456	119.717284466328	121.225821170844	108.230936483566	105.300737891101	91.4150679906858	95.4049567090117	92.9907065346282	61.2520435961945	55.4101041063407
Glipr1	2.02345144990504	1.83753723623383	2.34795274688793	0	0	1.34769322281574	1.31176610053857	1.71174793436959	0.044353398693841	0.137097164799193
Caps2	1.20360474175386	1.35215004175697	1.65037258295746	3.08392084959956	5.61410011408357	1.38916070659468	0.874510733692382	1.62616053765111	1.81848934644748	2.07930699945443
Atxn7l3b	88.2992348225802	84.9427590334505	83.5735064689385	122.416972391724	117.925190997382	70.8679297782182	67.8162252294306	69.9676968173572	87.3761954268669	76.3174217382177
Tbc1d15	133.129150566166	121.312128105324	124.849835193215	101.945612085334	101.693751289307	99.9366359072591	101.339136687639	98.7036652655867	79.1708166685063	82.3953960443152
Rab21	41.9342869445837	39.3163627526257	40.7318759134037	37.8587997631794	30.7466519201365	30.2712631586304	28.5881723180867	27.1312047597581	39.1196976479678	30.3441724755548
Tmem19	30.0726749968645	27.8577579115827	25.3170557055742	54.2476362781942	45.640015953353	24.2584780106832	27.0265460079217	23.4937403992227	32.9545752295239	30.6869153875528
Thap2	5.86103178593183	6.57006238238322	5.90391016789936	2.20280060685683	2.58888554483647	4.74802689268928	4.08105009056445	4.49333832772018	2.46161362750818	3.67877392211169
Zfc3h1	65.3086399003833	68.4916001920741	70.5406673086765	77.5973227108766	120.659519550356	64.9173458559395	60.9450694647048	58.1780329193866	61.5403406877044	79.036515506735
4933416C03Rik	0.13954837585552	0.260028854184032	0.136113202718141	0.0587413495161822	0	0.165869935115783	0	0.0427936983592399	0.44353398693841	1.73656408745645
Cnot2	122.593248189074	120.930752452521	122.416811694628	159.688358659741	151.958854901412	100.537914422054	101.901322159298	102.020176888428	101.014865525223	102.937121236728
Rab3ip	53.6563505164474	51.7457419826224	52.6928236022603	51.1930861033527	40.0550044408968	50.5073952427559	43.9337535259744	49.2341499623055	41.6256646741698	48.3496001191822
4933412E12Rik	2.80841106409234	2.73897059740514	2.4670517992663	0.234965398064729	0.261797414646384	1.70016683493677	1.54080462602943	1.79733533108807	0.266120392163046	0.182796219732258
Cct2	884.283170702466	812.971544977904	813.633683398027	905.204196044367	834.377449079654	806.086417178925	810.608985080431	816.84611428117	681.356910734786	597.332347030086
Frs2	61.2268499066093	64.227126983456	67.5121485481979	92.7232202112935	77.0557057109191	63.4867176655659	63.9850353484926	66.6939788928753	64.999905785824	98.8242062927519
Yeats4	69.1462202364101	59.8066364623274	64.0242477285455	95.2784689152475	89.3310955976718	68.2762120420341	70.0025020636616	65.132008902763	44.9743462755548	42.2944753405512
Lyz2	320.141417759545	316.784485423934	352.17589788285	0	0.639949235802272	358.631533462212	347.097474539333	373.332224486008	0	0
Lyz1	0.732628973241479	0.693410277824086	1.02084902038606	0.0587413495161822	0.0872658048821281	0.663479740463131	0.749580628879184	0.470730681951638	0	0
Cpsf6	258.094721144784	249.697041044453	255.926849410784	216.931803763261	220.026182709472	231.948370517533	224.249538139689	229.951938133375	163.863631474396	189.079839785554
Cpm	3.15728200373114	2.11490134736346	2.51809425028561	0.763637543710368	0.872658048821281	2.05264044705781	1.95723830874009	1.58336683929187	1.55236895428444	2.55914707625161
Mdm2	197.216742177813	188.694271852879	195.645714756988	172.640826228059	176.655077683055	156.871491135752	158.61958974449	155.40531559158	171.048882062798	317.448485092532
Slc35e3	29.078392818894	25.2574693697423	27.6479943021224	38.9455147292288	34.7027017414596	29.815120837062	28.9629626325263	31.132415556347	16.3885808173743	15.3320329300431
Nup107	179.616203273036	173.681939337988	183.344484061336	220.074465962376	240.911798677928	182.373993659803	173.527915585531	178.984643387521	181.649344350626	154.485655201224
Rap1b	190.640524965622	172.797841233762	188.857068771421	234.260501870534	167.986674398097	128.798004617405	127.595280382546	127.375443166277	119.221935689045	116.235546222249
Mdm1	31.7646990541127	29.5392778353061	28.260503714354	38.358101234067	32.2301706031326	27.4722080035515	27.2764062175481	29.6346361137736	26.4789790202231	24.7231887187879
Dyrk2	11.4255232731707	11.3892638132606	11.4845514793431	12.4237954226725	12.6535417079086	16.9809346074783	17.8025399358806	16.8393203043609	11.4875302617048	11.2648170410004
Cand1	401.672556353132	393.406321123495	391.478585167713	489.932225639717	378.268175562398	287.639201232657	290.878927373395	288.900257623228	353.851414779464	356.795371389901
Grip1	1.43037085251908	1.69885518066901	2.26288199518909	2.87832612629293	4.01422702457789	2.94419134830514	3.60215135544719	3.46628956709843	3.94745248375185	4.38710927357419
Helb	102.725048176645	113.545932993694	108.516250867038	164.563890669584	166.590421519982	113.600171812422	110.063422340427	115.157842284714	98.3093082048987	74.8779015078261
Irak3	13.6757408338409	14.4576042926322	12.9307542582234	33.4531985494657	35.2844737740071	7.92028940177863	8.78675070519488	8.64432706856645	2.32855343142665	2.0564574719879
Tmbim4	18.4552727068925	16.3644825566484	18.6304946220455	27.07976212696	26.9942223102049	12.9378549390311	12.2015069034223	12.8595063569516	10.6226389871749	11.7903561727306
Llph	27.613134872411	26.9736598073569	28.6518291721687	57.2728157782776	47.0071802298396	31.4738201882198	30.4204805220136	30.8542565170119	12.3745982355817	10.4879331071383
Hmga2	91.0029846047809	85.4628167418186	87.8780865048997	243.482893744575	178.516748187207	49.1597020199401	47.7649434069125	44.2272872542744	2.81644081705891	5.62098375676693
Msrb3	13.361756988166	15.7404133066068	13.5772919711346	3.90629974282611	3.92696121969576	6.489661211405	7.35005449984311	7.06096022927458	0.84271457518298	1.02822873599395
Lemd3	30.526207218395	28.6551797310804	31.629305481628	78.9483737497488	59.4280131247292	35.1436925026565	34.6472824015267	34.2777523857511	44.4199287918818	62.2192632913673
Wif1	0.45353222153044	0.312034625020839	0.476396209513493	3.11329152435765	1.27989847160454	0.29027238645262	0.208216841355329	0.171174793436959	0	0.182796219732258
Gns	85.5780414933976	88.8605271031566	84.2370583321894	78.3315895798289	67.456467173885	69.9763788769709	67.8370469135662	70.0532842140756	49.7866900338366	62.379209983633
Rassf3	55.0169471810387	54.467377323082	51.3827340260982	25.9049351366363	23.6781217246841	64.8344108883816	67.712116808753	65.2389931486612	32.355804347157	31.2581535742161
Tbk1	41.4633111760713	44.1528994404487	43.1138569609711	42.9986678458453	49.6251543763035	42.1724310031878	46.8904326732201	47.8861484639894	42.8675598375974	52.2797188434258
Xpot	377.37369540729	391.014055665002	392.618533240477	317.555735484481	253.594428987464	360.995180037612	364.837549422807	362.5268156503	322.715328896387	237.703634234335
D930020B18Rik	0.22676611076522	0.312034625020839	0.136113202718141	1.29230968935601	0.407240422783264	0.124402451336837	0.312325262032993	0.0855873967184797	0.598770882366854	0.365592439464516
BC048403	21.8742079153527	22.570504543174	22.7479190042693	27.402839549299	20.5365527489275	24.2584780106832	27.0473676920572	25.954378054879	31.7348567654433	20.7016718846782
Srgap1	8.54733802115059	9.11834515338673	10.8890562174513	17.093732709209	15.009718439726	8.45936669090492	7.26676776330098	8.06661214071671	17.9631264710056	19.3307002366863
Gm9079	0.680298332295659	0.450716680585656	0.816679216308845	2.87832612629293	1.74531609764256	0.995219610694697	0.978619154370046	1.1768267048791	2.55032042489586	2.10215652692097
Tmem5	20.6706031735989	19.3808172651832	20.8423341662153	35.2154390349512	44.1564972703568	21.1276829853728	19.967995085976	22.7234538287564	27.5212838895284	29.2702446846278
Ppm1h	6.68087849408301	7.31547843104411	6.32926392639355	4.22937716516512	5.17777108967293	8.99844398003122	7.28758944743651	7.42470666532811	4.03615928113954	6.64921249276088
Mon2	97.0210083135502	103.768848076374	101.523435077393	79.5651579196687	82.8152488331395	94.2141231457646	91.2614415660407	90.6584499740496	89.1946847733143	90.1870849104027
Usp15	200.164701617761	188.832953908444	191.409191322386	145.09113330497	174.880672983785	167.279829564267	165.074311826505	157.159857224308	109.020653989461	107.781221059633
Lrig3	26.4269736776391	30.6140637659334	27.0695131905703	23.0266090103434	27.0233109118323	28.4259601304673	26.0271051694161	28.992730638385	36.8133209158881	34.8226798589951
Xrcc6bp1	10.2742491723627	9.70774388953721	10.9911411194899	9.01679715073396	10.7336940005018	10.6364095892996	11.680964800034	11.6184891045336	10.5339321897872	6.90055729489274
Ctdsp2	117.761385675077	123.409694195742	113.671538419987	260.958445225639	225.029422189381	113.164763232743	122.285750927985	112.59022038316	138.848314611069	193.558347168995
Avil	0.5233064094582	0.606733993096075	0.612509412231634	0.704896194194186	0.58177203254752	0.663479740463131	1.24930104813197	0.620508626208978	1.57454565363136	6.85485823995967
Tsfm	37.4338518232432	36.1440107315805	34.4366402876896	54.3944896519847	42.3239153678321	48.2888848605823	48.8893143502312	44.2914778018132	31.8679169615248	24.3804458067899
Mettl1	24.8744979962464	23.0732269945965	20.2128106036439	34.4811721659989	30.3394114973532	21.0654817597044	21.217296134108	22.3597073927028	17.2534720919042	14.4637508863149
Cyp27b1	1.02916927193446	1.23080324313775	0.935778268687219	0.352448097097093	0.174531609764256	1.88677051194203	1.49916125775837	2.11828806878237	0.399180588244569	0.548388659196774
March9	18.9785791163507	20.2822506263545	20.50205115942	14.3916306314646	14.2825033990416	22.0192338866202	18.3855470916755	20.9689121960275	11.5762370590925	7.7231402836879
Cdk4	419.534748462639	403.391429124162	409.853867534662	613.876473118862	586.717094824174	426.182064538114	425.033038258633	442.337063090283	363.542632394068	295.215894867596
Tspan31	83.6766948723661	78.7194017899794	75.0324029983752	69.990317948531	72.4306180521663	56.9555889703819	53.8865185427591	52.8502174736612	57.9920687921972	59.5915676327161
Agap2	1.08149991288028	1.12679170146414	1.37814617752118	0.352448097097093	0.43632902441064	1.63796560926836	2.12381178182436	1.56196999011225	0.399180588244569	1.02822873599395
Os9	29.8459088860993	32.8676471688617	26.7632584844545	35.9497059039035	35.3717395788892	30.1468607072935	27.4221580064968	26.853045720423	27.9648178764668	29.1559970472951
B4galnt1	10.5707894710556	8.97966309782191	8.88138647735869	8.98742647597587	7.73756803288202	9.9314623650575	9.93194333264919	9.73556637672707	11.3101166669295	9.7110491732762
Slc26a10	3.95968516490038	3.91776806970609	4.10041023188399	0.939861592258915	1.77440469926994	5.05903302103138	4.51830545741064	4.77149736705524	2.12896313730437	1.82796219732258
Arhgef25	38.4455775481957	38.7096287595296	36.6144515311799	18.7384904956621	21.5255652042583	43.0847156463246	46.3282472015607	47.3298303853193	21.9105789547575	18.2110733908262
Dtx3	30.229666919702	30.9087631340086	33.0584941101685	14.509113330497	18.5003506350111	43.6445266773404	43.7671800528901	46.4311627197752	25.9245615365501	29.2930942120943
F420014N23Rik	2.14555627877862	1.87220775012503	1.58231598159839	1.61538711169501	2.32708813019008	1.84530302816308	1.7073780991137	1.90431957698617	2.39508352946742	2.0564574719879
Pip4k2c	53.8656730802307	54.2593542397347	46.9080124867393	95.6015463375865	84.5314763291547	56.7482515514872	58.5089324208474	59.3548596242657	59.69967464191	83.4693238352422
Kif5a	17.9145227504524	17.4392684872758	15.959273018702	33.6587932727724	57.1591021977939	20.4227357611308	20.4885371893644	19.7920854911484	21.1343944776153	12.2244971945947
Dctn2	114.359894013599	116.406250389718	110.132595149316	139.892523872788	136.047389811238	117.954257609211	120.037009041347	119.972133350129	101.569283008896	90.1413858554697
Mbd6	44.8299157435858	48.0359969962636	45.8871634663533	30.3399070251081	32.8992084405623	62.9061728926606	62.5275174590053	58.1352392210273	56.5949367333412	96.379306853833
Ddit3	7.51816874921613	8.51161116029066	7.8265091562931	8.19441825750741	9.8319473500531	7.73368572477337	8.34949533834869	8.58013652102759	14.5257380722329	17.2970922921649
Mars	290.243178232499	292.775154554275	271.443754520652	256.376619963377	249.376581751495	284.031530143889	277.719622999738	278.180436184239	220.569451704472	179.391640139745
Arhgap9	8.44267673925895	7.62751305606495	9.91924964808452	13.1580622916248	13.5552883583572	9.08137894758911	7.35005449984311	8.87969240954227	5.1893476471794	6.67206202022741
Gli1	76.8911550963915	80.435592227594	87.707945001502	2.81958477677674	2.61797414646384	76.341637637039	78.4561058226879	75.8518303417526	16.5659944121496	14.6008480511141
Inhbe	0.767516067205359	0.346705138912043	0.272226405436282	0.234965398064729	0.058177203254752	0.746414708021023	0.832867365421316	0.770286570466317	1.55236895428444	0.82258298879516
Inhbc	0.959395084006699	1.21346798619215	0.374311307474887	0.558042820403731	0.698126439057025	1.14035580392101	0.79122399715025	1.2838109507772	0.487887385632251	0.41129149439758
R3hdm2	74.5886068947754	81.1463377623637	77.023058588128	94.7791674443599	80.2554518899304	84.2619270388177	81.5377150747468	81.9927260563036	94.029205230943	96.2193601615672
Stac3	0.662854785313719	1.04011541673613	0.680566013590704	0.117482699032364	0.43632902441064	1.59649812548941	1.02026252264111	0.920064514723657	0.598770882366854	1.37097164799193
Ndufa4l2	13.379200535148	10.9038766187838	11.858862786818	0.704896194194186	3.11248037412923	6.75919985596815	8.55771217970402	8.23778693415367	10.1791050002365	22.8266779390657
Shmt2	243.093270740316	243.959070995459	241.073496164167	175.225445606771	184.13084830129	292.718967995578	294.980799148094	306.424277101337	261.995526084519	235.921371091945
Nxph4	1.5699192283746	2.28825391681948	1.56530183125862	0.411189446613275	1.22172126834979	1.94897173761045	1.5199829418939	1.3907951966753	1.92937284318209	2.74194329598387
Lrp1	272.067002277318	354.159299398652	325.82097900655	156.868773882964	172.989913878005	294.439868572404	281.300952671049	280.38431164974	188.213647357314	257.902616514749
Stat6	35.0964165276633	37.080114606643	36.8186213352571	46.7287435401229	50.8759642462807	27.8661490994515	30.1289769441161	29.9555888514679	25.2370838567956	23.7863580926601
Nab2	10.5010152831279	8.8409810422571	9.90223549774475	14.2741479324323	20.7110843586917	13.0622573903679	12.2223285875578	12.4101725241796	8.22755545770751	4.54705596583992
Tmem194	42.6494723708433	43.442153905679	44.3388757854344	90.7553850025014	107.016965387116	40.6796015871457	41.143647851813	41.9592212412347	62.1612882694182	56.027041347937
Myo1a	0.907064443060879	0.48538719447686	0.952792419026986	10.2209948158157	6.48675816290485	1.09888832014206	1.14519262745431	1.24101725241796	1.66325245101904	1.91936030718871
Tac2	0.10466128189164	0.0693410277824086	0.0340283006795352	1.93846453403401	0.930835252076033	0.228071160784201	0.14575178894873	0.213968491796199	0.399180588244569	0.365592439464516
Zbtb39	22.7987159053956	25.1361225711231	27.2566688443077	52.4853957927088	44.1564972703568	41.3016138438299	41.0395394311353	39.1562339987045	46.59324532788	60.0714077095132
Gpr182	0.10466128189164	0.208023083347226	0.408339608154423	1.67412846121119	1.48351868299618	0.311006128342093	0.229038525490862	0.470730681951638	0.665300980407616	0.594087714129838
Rdh7	0.03488709396388	0	0	1.02797361653319	0.58177203254752	0	0	0	0	0
Sdr9c7	0.03488709396388	0.0346705138912043	0.0680566013590704	2.99580882532529	2.1816451220532	0	0.0416433682710658	0.0427936983592399	0.44353398693841	0.274194329598387
Prim1	72.1639538642857	74.8709747480557	73.3820304154177	89.4337046383873	92.3272215652915	65.8503642409658	65.0885846076758	59.9111777029358	65.6652067662317	59.0660285009858
Naca	828.184723608547	751.518059105745	820.405315233254	786.047368550792	823.527400672643	554.19218696372	561.415069346373	560.897004394557	500.439397462608	453.151828716267
Ptges3	689.613186384015	621.243603159544	648.596425102281	660.51710463471	502.796479129195	526.24310289671	517.647889293483	528.181221998918	735.778530932129	706.050398715846
Atp5b	1857.42376973093	1762.89161982607	1769.1994089304	2300.34061772845	2062.17823516957	1886.31436962046	1928.35863284411	1969.23761739714	1769.34578069471	1725.18502277812
Baz2a	496.600339028849	564.435966148806	533.070344295259	655.083529804463	591.080385068281	582.763283287413	565.7668013307	575.425464987519	713.136120898923	652.582504444161
Rbms2	79.6123484255741	83.2959096236183	77.6866104513789	110.844926537036	89.3310955976718	71.5521432605708	68.2534805962768	70.3742369517699	102.655941276895	90.7811726245326
Gls2	26.9328365401153	29.4699368075237	29.7917772449331	21.9105233695359	18.878502456167	30.0431919978462	29.0254276849329	30.1909541924437	29.4506567327105	26.2998061139786
Spryd4	22.9208207342691	19.1381236679448	20.1277398519451	32.249000884384	38.1642453351173	24.6731528484727	25.7980666439253	23.2155813598876	16.0115769284766	18.416719138025
Mip	1.98856435594116	2.65229431267713	1.93961313873351	1.40979238838837	1.27989847160454	2.42584780106832	2.06134672941776	2.69600299663211	1.19754176473371	1.3481221205254
Timeless	129.221796042211	138.31801516896	135.177424449454	169.233827956121	153.180576169762	140.118627689058	131.343183526941	139.464662952763	144.281605951065	108.78660026816
Apof	0.662854785313719	0.312034625020839	0.306254706115817	2.11468858258256	1.27989847160454	0.124402451336837	0.333146946168526	0.363746436053539	0.532240784326093	0.434141021864112
Stat2	31.0669571748351	36.906762037187	29.0261404796435	58.2420480452946	72.8378584749496	42.0272948099615	40.4773539594759	39.7981394740931	75.8443117664682	51.0001453052999
Il23a	1.0466128189164	1.00544490284492	1.05487732106559	1.46853373790455	0.756303642311777	1.72090057682625	1.87395157219796	2.01130382288427	2.57249712424278	5.84947903143225
Pan2	63.5817287491712	67.6768431156308	68.4989692679044	85.5274048955612	86.1604380202878	84.4899981996019	82.0999005464062	80.7517088038856	103.099475263833	99.7610369188797
Cnpy2	44.8648028375496	40.7551890791107	40.2724938542299	68.9623443319979	62.5986707021132	50.1963891144138	52.199962127781	57.3435558013814	62.9596494459074	42.2944753405512
Cs	317.734208276037	316.073739889164	315.442347299292	469.783942755667	364.480178391022	312.105016662235	304.766990691795	310.404091048746	338.372078635313	320.441773190648
Coq10a	4.81441896701544	4.69785463225818	5.49557055974494	6.02098832540867	7.79574523613677	7.04947224242077	7.26676776330098	7.10375392763382	10.5782855884811	11.0591712938016
Ankrd52	37.4687389172071	44.9156507460552	39.7790834943767	43.8797880885881	52.8249005553149	79.7005038231336	83.2034498055894	74.8461784303105	55.1534512757913	68.777077674262
Slc39a5	0.20932256378328	0.225358340292828	0.0850707516988381	0.146853373790455	0.465417626038016	0.207337418894729	0.14575178894873	0.192571642616579	0.909244673223741	1.9879088895883
Nabp2	40.3818112631911	38.2069063081071	34.7428949938055	28.6364078891388	28.2450321801821	40.7625365547036	43.7463583687546	40.9321724806129	31.0030256869949	25.4315240702504
Rnf41	36.2302470814893	37.5481665441743	34.555739340068	32.895155729062	35.1390307658702	35.2058937283249	36.72945081508	36.1820719627373	37.8556257851933	38.5700023635064
Smarcc2	39.806174212787	42.5927263153445	40.3235363052492	51.4280515014175	49.6251543763035	51.4818811115611	52.7621475994404	53.3209481556129	45.4178802624932	46.7272836690584
Myl6	150.625028189052	145.772175655569	156.564211426542	222.306637243991	232.650635815753	149.614681474436	148.333677781536	150.89058041468	178.189779252506	176.147007239497
Myl6b	7.39606392034255	8.75430475752909	7.53726860051705	11.1314857333165	7.039441593825	7.75441946666285	8.53689049556849	8.58013652102759	3.63697869289497	3.65592439464516
A430046D13Rik	0.575637050404019	0.936103875062516	0.459382059173726	1.35105103887219	1.51260728462355	1.30622573903679	0.770402313014717	0.791683419645937	1.70760584971288	2.42204991145242
Esyt1	104.731056079568	109.749511722607	99.3456238339031	102.885473677593	93.2289682157402	93.6543121147489	88.2006539981173	95.7722969279788	77.7293312109564	81.3900168357878
Zc3h10	24.5256270566076	22.3278109459356	23.2413293641226	20.8238084034866	27.1396653183418	28.9028361939252	31.4823864129257	31.132415556347	19.1384915363924	20.1532832254814
Rpl41	371.094018493791	331.727476911043	430.696201700877	583.12537664714	589.945929604813	377.934647161311	368.876956145101	378.638643082554	686.014017597639	599.685848359139
Pa2g4	794.640782762276	741.428939563404	732.782440983451	543.093146951862	437.172593857834	625.225986677054	646.783974302058	636.962803228106	515.940910306106	427.743154173483
Erbb3	19.2576758680617	23.6452904738013	22.8670180566477	27.3147275250247	21.3219449928666	37.3414691429406	40.9770743787287	34.962451559499	53.6454357202007	44.4880299773383
Rps26	748.467713901081	706.671749387472	778.414392194708	741.345201568977	809.972112314285	471.56822553417	462.907681701167	482.541742698789	884.451123353884	733.76687553275
Ikzf4	1.79668533913982	2.82564688213315	1.93961313873351	1.29230968935601	1.39625287811405	4.18821586167352	4.8722740877147	3.53048011463729	2.15113983665129	3.29033195518064
Suox	7.08208007466763	5.40860016702787	7.00982993998426	6.34406574774767	8.37751726868429	5.8054477290524	5.26788608628982	5.22083119982726	4.9675806537102	3.93011872424354
Rab5b	66.7215672059204	68.8729758448773	63.0884694598583	72.6043080020011	75.6012756295503	64.3575348249237	67.5871867039398	62.3504185094125	91.234941113231	94.6884418213096
Cdk2	101.137685401288	102.069992895705	106.270383022189	130.93446807157	132.614934819207	112.397614782832	116.268284212816	112.483236137262	133.015842682829	114.339035442527
Pmel	12.6291280149245	12.3600382022143	12.5564429507485	8.01819420895886	7.47577061823564	13.37326351871	12.7012273226751	11.8538544455094	10.7778758826034	11.9960019199294
Dgka	31.9914651648779	33.9077625855978	32.4459846979368	35.1860683601931	37.2334100830413	45.1580898352719	38.2286120728384	40.0335048150689	39.6962918309877	29.2702446846278
Wibg	56.0112293590093	51.67640095484	49.4090925866851	71.0770329145804	54.9774570757407	63.9428599871343	67.3373264943134	63.9765790470636	38.5874568636417	34.6855826941959
Mmp19	12.4372489981232	13.1747952786576	11.5015656296829	2.6433607282282	1.59987308950568	5.349305407484	8.16210018112889	8.94388295708113	2.15113983665129	2.55914707625161
Tmem198b	7.88448323583687	7.57550728522814	7.48622614949775	6.87273789339331	8.46478307356642	7.58854953154706	7.49580628879184	8.51594597348873	6.20947581713775	5.5295856469008
Dnajc14	28.9388444430384	31.8275317521256	28.6007867211494	65.4966047105431	67.5437329787671	39.2075059129932	36.1256219751496	35.689944431606	42.8897365369443	37.221880242981
Ormdl2	13.3094263472202	11.5626163827166	14.2578579847253	20.5594723306638	22.6309320660985	16.7528634466941	14.3461403693822	15.5341125044041	12.3080681375409	11.0820208212681
Sarnp	121.947836950742	112.453811806121	113.909736524744	120.361025158657	108.238686655466	98.5474752006645	93.2811449271874	102.041573737607	79.0599331717717	76.934358979814
Gdf11	1.58736277535654	2.46160648627551	2.38198104756747	1.87972318451783	1.19263266672242	1.11962206203153	1.5824479943005	1.71174793436959	1.75195924840672	2.01075841705484
Cd63	111.917797436127	104.826298750056	108.720420671115	183.478605213795	155.711284511344	79.8456400163599	80.7464910775966	83.4049181021585	57.3711212104834	91.7180032506604
Rdh5	0.19187901680134	0.64140450698728	0.612509412231634	0.440560121371366	0.610860634174896	0.559811031015767	0.270681893761928	0.320952737694299	1.48583885624367	1.94220983465524
Bloc1s1	10.1521443434891	10.1757958270685	13.2880514153585	13.4223983644476	15.5333132690188	11.1962206203153	12.1182201668801	13.3516338880828	14.4592079741922	11.2419675135339
Itga7	4.11667708773784	4.8712072017142	4.67889134343609	3.52448097097093	4.18875863434215	3.96014470088931	3.78954651266699	5.02825955721068	1.41930875820291	2.17070510932056
Pisd-ps1	56.1682212818468	62.3375839763853	61.5401817789395	88.2588776480637	131.771365372013	94.0482532106489	89.4083116779782	90.7654342199477	39.5854083342531	47.4584685479875
Sfi1	12.8384505787078	12.7760843689088	12.8967259575439	9.45735727210533	11.4899976428135	17.2712069939309	19.5932047715365	18.5938619370897	9.07027003289049	14.3266537215157
Eif4enif1	118.371909819445	123.583046765198	120.511226856574	102.033724109608	99.3375745574891	144.203174841284	143.919480744803	141.903903759239	116.849028858924	101.840343918334
Drg1	163.91701098929	152.463584836571	156.308999171445	148.791838324489	151.202551259101	142.005398201	139.255423498444	141.604347870725	126.09671248659	100.583619907675
Patz1	88.369009010508	89.5192668670895	89.32428928378	131.55125224149	112.369268086554	109.681494595311	108.772477924024	114.28057146835	66.2418009492516	64.4128179281544
Gm11944	1.32570957062744	1.76819620845142	1.44620277888025	2.23217128161492	1.27989847160454	1.74163431871572	1.02026252264111	1.66895423601035	3.41521169942576	4.29571116370806
Pik3ip1	4.16900772868366	5.85931684761353	5.08723095159052	3.20140354863193	4.50873325224328	5.68104527771556	6.70458229164159	5.62737133424004	6.85260009819844	10.4422340522052
Limk2	90.4099040073949	90.7674053671729	81.0043697676336	93.0462976336325	98.0576760858846	113.206230716522	111.54176191405	113.938221881476	75.4673078775705	72.1359582118423
Rnf185	40.6085773739563	38.2069063081071	40.4936778086469	55.481204618034	49.6833315795582	39.33190836433	39.5611998575125	38.2147726348012	30.692551896138	33.5431063208693
8430429K09Rik	0.575637050404019	1.05745067368173	1.12293392242466	0.616784169919913	0.727215040684401	1.51356315793152	1.43669620535177	1.24101725241796	1.37495535950907	0.502689604263709
Inpp5j	0.20932256378328	0.346705138912043	0.272226405436282	1.17482699032364	1.04718965858554	0.165869935115783	0.249860209626395	0.149777944257339	0.487887385632251	1.09677731839355
Selm	12.3674748101954	12.6720728272352	12.8626976568643	5.5804282040373	4.77053066688967	8.97771023814174	9.70290480715833	10.1421065111398	4.56840006546563	5.78093044903266
Smtn	36.9977631486947	41.1365647319139	39.2686589841837	36.2434126514844	30.6884747168817	45.7593683500666	41.1228261676775	41.3173157658461	29.2067130398943	28.7675550803641
Tug1	159.172366210202	151.163440565651	151.52802292597	152.257577945944	167.608522576941	129.109010745747	123.722447133336	122.197405664809	128.735739708874	197.991155497502
Morc2a	157.340793777099	164.476917899873	157.261791590472	137.983430013512	136.68733904704	171.986388973177	177.317462098198	169.634220296027	183.733954089237	141.415725490368
Osbp2	0.1744354698194	0.693410277824086	0.374311307474887	1.93846453403401	1.27989847160454	0.539077289126294	0.624650524065987	0.684699173747838	0.354827189550728	0.982529681060886
4921536K21Rik	0.819846708151179	0.970774388953721	1.22501882446327	0.939861592258915	0.814480845566529	0.808615933689441	1.06190589091218	0.962858213082897	0.687477679754536	0.799733461328628
Dusp18	10.2393620783988	13.6948529870257	11.348438276625	5.28672145645639	6.28313795151322	7.65075075721548	7.07937260608118	7.25353187189115	7.89490496750371	9.39115578874475
Slc35e4	6.22734627255258	7.2808079171529	6.05703752095727	5.75665225258585	5.52683430920144	7.21534217753655	8.57853386383955	7.78845310138165	1.59672235297828	2.14785558185403
Tcn2	22.5021756067026	25.5001629669808	20.791291715196	34.1580947436599	28.2159435785547	18.722568926194	23.0287826538994	17.566813176468	12.2415380395001	19.3763992916193
Pes1	276.445332569785	268.904505740181	260.537684152861	259.137463390638	273.520121102217	235.431639154964	236.388579990705	243.688715306691	173.200021899449	166.207462791555
Gal3st1	0.45353222153044	0.970774388953721	0.306254706115817	0.352448097097093	0.349063219528512	0.456142321568403	0.707937260608118	1.00565191144214	0.931421372570662	1.416670702925
Sec14l4	5.18073345363618	6.24069250041677	4.98514604955191	5.37483348073067	0.669037837429649	5.53590908448925	6.82951239645479	7.76705625220203	3.54827189550728	3.38173006504677
Mtfp1	14.0246117734797	13.3308125911681	13.0158250099222	10.9846323595261	8.29025146380217	13.8708733240573	16.1576268891735	13.8865551175733	10.2899884969711	10.2137387775399
Sec14l2	5.66915276913049	6.13668095874316	7.31608464610007	7.34266868952277	5.87589752872996	5.51517534259978	7.24594607916545	6.16229256373054	4.72363696089407	6.83200871249314
Rnf215	6.12268499066094	6.81275597962165	6.92475918828542	7.2545566652485	9.07564370774132	6.9458035329734	6.74622565991266	8.08800898989633	6.32035931387235	7.60889264635523
Ccdc157	7.65771712507165	7.74885985468416	7.65636765289543	7.34266868952277	6.05042913849421	10.1595335258417	9.51550964993853	10.2918844553972	5.03411075175096	6.78630965756007
Sf3a1	358.639325948686	361.353431031077	346.816440525823	261.164039948946	205.918210920195	278.931029639078	281.634099617218	278.1162456367	237.135446116621	219.629658008308
Tbc1d10a	27.5084735905194	26.8523130087377	26.2698481246012	24.6419961220384	23.9690077409578	33.7130643122829	33.3771596692592	32.9725445857943	20.8239206867584	20.8387690494774
Gatsl3	46.3126172370507	46.1291187322473	47.4694794479516	21.1468858258256	20.4492869440453	45.8837708014034	46.7030375160003	48.4424665426595	57.3267678117895	42.4544220328169
Osm	0.45353222153044	1.04011541673613	1.10591977208489	15.3021215489655	11.4027318379314	0.87081715935786	0.707937260608118	1.09123930816062	7.18525058840225	3.88441966931048
Lif	18.0889582202718	19.6408461193672	20.8253200158756	6.78462586911904	7.38850481335351	12.6475825525784	11.368639538001	14.1219204585492	14.8362118630898	32.0578870355447
Hormad2	1.50014504044684	1.17879747230095	1.61634428227792	11.4545631556555	5.23594829292768	4.06381341033668	2.24874188663755	3.01695573432641	12.8624856212139	12.5900896340593
Mtmr3	67.2099865214148	68.1102245392709	69.1795352814951	87.6127228033857	82.5534514184932	73.7913873846339	74.3125906797169	74.9103689778494	95.2932770937175	140.867336831171
Ascc2	42.9808997635001	42.4193737458885	37.7714137542841	44.1441241614109	41.0731054978549	39.6014470088931	40.1858503815785	41.2959189166665	52.3591871580794	46.7501331965249
Uqcr10	46.0509640323216	41.9859923222484	57.7970687041906	85.6448875945936	90.2619308497478	50.030519179298	53.6158366489972	52.2083119982726	82.2312011783813	81.0701234512564
Zmat5	12.5593538269968	11.0598939312942	11.5526080807022	12.8056141945277	8.55204887844855	13.0000561646995	14.0754584756202	13.4800149831606	15.8563400330482	10.1451901951403
Cabp7	1.53503213441072	1.10945644451854	0.884735817667916	1.55664576217883	1.3380756748593	1.84530302816308	1.02026252264111	1.43358889503454	0.84271457518298	1.18817542825968
Nf2	219.75380487848	230.697599432073	218.972114872809	226.888462506254	209.932437944773	218.865379385275	214.713206805615	206.971722114464	174.863274350468	130.904942855763
Nipsnap1	98.9921291225094	93.159670825666	93.4076853653242	140.215601295127	146.868349616622	96.5570359792751	100.943524689063	93.4186435182206	74.513709805653	70.4450931793189
Thoc5	86.328114013621	81.5797191860037	80.7321433621973	65.7609407833659	71.2670739870713	73.5425824819602	71.1685163752514	66.0520734174867	55.530455164689	46.3159921746608
Nefh	25.9385543621448	26.7309662101185	23.938909528053	20.8825497530028	13.5843769599846	26.4562546509674	27.6095531637166	27.0670142122192	22.9972372227566	12.1102495572621
Ap1b1	113.069071536935	115.01942983407	108.584307468397	112.489684323489	95.7596765573219	91.1040618623437	96.2794674427041	96.4783929509062	69.6126592499835	73.3469831675685
Gas2l1	29.7412476042077	30.4753817103686	31.3740932265315	51.9860943218212	35.8662458065546	40.2856604912457	35.6883666083034	38.7282970151121	24.1504255887964	18.4395686654915
Rasl10a	0.38375803360268	0.225358340292828	0.323268856455585	0.82237889322655	1.16354406509504	0.850083417468387	0.812045681285783	0.599111777029358	2.21766993469205	2.0564574719879
Ewsr1	428.762384816085	445.117392592226	429.641324379812	489.990966989233	466.319372688465	563.439435846425	551.462304329589	555.740363742268	455.753348278564	544.047248978133
Rhbdd3	13.1698779713647	12.6547375702896	12.3182448459918	14.3035186071904	16.0569080983116	20.1117296327887	18.4063687758111	19.1073863174006	11.997594346684	10.8992246015359
Emid1	1.46525794648296	1.612178895941	1.49724522989955	1.20419766508173	1.10536686184029	3.8979434752209	3.49804293476953	3.63746436053539	1.48583885624367	2.71909376851734
Kremen1	29.4098202115508	30.5620579950966	29.4174659374582	30.5455017484147	28.8849814159844	31.8262938003408	33.0231910389552	33.0581319825128	21.7996954580229	30.1156772008895
Znrf3	26.5665220534946	30.8394221062262	27.7841075048405	35.6266284815645	26.8778679036954	34.8741538580933	33.7103066154278	32.6729886972796	35.6157791511544	37.5874726824455
Xbp1	76.8213809084637	69.5663861227014	73.5691860691552	63.205692079412	65.1584676453223	58.8423594823239	58.0092120015946	60.9382264635575	72.3625699690017	58.1520474023245
Ccdc117	64.5585673801599	61.5054916429964	61.7783798836962	95.0728741919408	88.0802857276946	64.8136771464921	62.0694404080236	61.5801319389461	62.2056416681121	72.5472497062398
Mrps24	44.5333754448928	40.7378538221651	50.0556302995963	33.6587932727724	39.065991985566	35.9315746944565	35.2511112414572	41.6168716543608	54.5325036940776	40.6264598354943
Urgcp	17.1818937772109	20.1955743416265	16.1294145220997	5.37483348073067	3.54880939853987	15.301501514431	15.0748993141258	16.32579592405	19.5820255233308	31.3952507390153
2210015D19Rik	5.47727375232916	4.21246743778132	4.40666493799981	3.37762759718047	3.95604982132314	3.56620360498933	3.14407430446547	4.4077509310017	6.54212630734155	5.14114367996975
Dbnl	70.925462028568	67.538161060066	62.8502713551016	110.433737090422	91.6000065246071	68.8567568149393	71.9597403724017	71.1659203714159	71.4755019951248	40.78640652776
Pgam2	2.58164495332712	2.4269359723843	1.97364143941304	1.93846453403401	1.27989847160454	1.63796560926836	2.01970336114669	2.13968491796199	4.23574957526182	6.28362005329636
Polm	11.2859748973152	13.8855408134273	11.4845514793431	14.4797426557389	13.5552883583572	15.1148978374257	14.3044970011111	15.3629377109671	10.9552894773787	6.78630965756007
Aebp1	84.3569932046618	88.3578046517342	75.8320680643442	2.49650735443774	3.25792338226611	51.8136209817927	48.9101360343668	51.3096443327286	2.7055573203243	3.97581777917661
Pold2	105.864886633394	105.6410558265	102.544284097779	93.5455991045201	78.3937813857784	91.1662630880121	91.1365114612275	95.0234072066921	89.7934556556812	83.7435181648406
Myl7	2.19788691972444	1.47349684037618	2.17781124349025	2.58461937871202	2.99612596761973	1.18182328769995	1.68655641497816	1.41219204585492	2.99385441183427	3.79302155944435
Gck	0.38375803360268	0.294699368075237	0.102084902038606	0.587413495161822	0.378151821155888	0.72568096613155	0.666293892337053	0.813080268825557	1.70760584971288	2.07930699945443
Ykt6	122.401369172273	121.676168501182	113.093057308435	146.912115139972	126.273619664439	114.989332519016	111.333545072694	117.853845281347	77.5519176161811	85.1144898128326
Camk2b	19.6937645426102	20.4556031958105	17.7287446540379	20.5888430054218	20.6819957570643	19.7799897625571	21.1548310817014	20.0274508321243	33.2428723210339	41.3347951869568
Nudcd3	141.449722476551	133.498813738082	129.375599183593	138.952662280529	116.878001338797	135.225464603142	134.674652988627	136.490500916795	88.7067973876821	80.5445843195261
Rps15a-ps6	12.8907812196536	12.7934196258544	12.9988108595825	1.61538711169501	2.87977156111023	14.2855481618468	15.1790077348035	15.1703660683505	0.84271457518298	1.23387448319274
Npc1l1	0.41864512756656	0.416046166694452	0.918764118347451	0.411189446613275	0.523594829292768	0.87081715935786	0.437255366846191	1.02704876062176	0.0887067973876821	0.456990549330645
Ddx56	109.091942825053	108.588049507252	108.278052762281	72.8980147495821	70.5689475480142	98.8170138452276	100.110657323642	98.746458963946	85.6907662765009	73.5983279697003
Tmed4	22.6068368885942	22.9692154529229	22.6288199518909	28.7832612629293	29.4667534485319	25.8342423942832	25.5482064342989	22.744850677936	34.1521169942576	39.5753815720338
Ogdh	169.289623459728	175.623488115895	168.508144965058	159.86458270829	137.676351502371	156.684887458746	153.934710813995	152.281375611355	292.754608078698	242.570583584706
Zmiz2	154.881253652645	164.68494098322	164.424748883514	95.9246237599255	81.0117555322422	162.801341316141	168.384959604055	157.117063525949	108.976300590767	105.679064532712
Ppia	1596.8695084617	1519.66062962232	1729.77762259315	1453.37846972938	1546.03008789341	1398.63602663817	1398.94649201405	1434.29499105746	968.079456591121	807.091009172852
H2afv	61.9943659738147	59.8759774901098	60.9617006673874	81.4155104294285	62.0750758728204	70.0593138445288	68.9614178568849	69.753728325561	61.1411600994599	63.5673854118927
Purb	139.216948462863	149.568596926655	150.949541814418	157.074368606271	131.393213550857	135.660873182821	132.883988152971	132.981417651338	144.858200134085	177.792173217087
Myo1g	7.81470904790911	7.19413163242489	7.43518369847845	1.85035250975974	2.03620211391632	13.37326351871	13.1593043736568	13.7795708716752	2.30637673207973	1.3481221205254
Gm11974	12.2453699813219	12.2733619174863	14.3259145860843	20.324506932599	20.4783755456727	19.3860486666571	16.4699521512065	16.9677013994386	25.0818469613671	26.7339471358427
Ccm2	31.5902635842933	29.4699368075237	30.0810178007091	19.7958347869534	15.7660220820378	37.5280728199459	38.7283324920912	39.2204245462433	24.6826663731225	17.6626847316294
Nacad	1.4827014934649	0.936103875062516	0.78265091562931	0.176224048548546	0	1.16108954581048	1.3950528370807	0.791683419645937	1.41930875820291	2.37635085651935
Tbrg4	174.243590802599	176.524921477067	169.716149639182	133.900906222137	102.217346118599	173.479218389219	177.025958520301	173.37866890246	118.600988107331	121.17104415502
Snora5c	0.941951537024759	1.04011541673613	1.39516032786094	1.17482699032364	1.3380756748593	1.43062819037363	1.66573473084263	1.43358889503454	1.10883496734603	2.92473951571613
Ramp3	7.25651554448703	5.56461747953829	5.9379384685789	1.3216803641141	1.48351868299618	7.27754340320497	9.57797470234513	8.94388295708113	0.354827189550728	0.365592439464516
Adcy1	15.8561842065834	19.692851890204	19.1919615832579	2.93706747580911	2.7925057562281	16.1308511900099	14.4294271059243	17.1602730420552	16.0115769284766	27.8764235091693
Igfbp3	29.0958363658759	27.8230873976915	29.4685083884775	2.84895545153483	2.23982232530795	21.355754146157	22.1959152884781	23.2155813598876	16.6768779088842	15.5605282047085
Tns3	501.711298294558	552.977361307763	534.295363119722	261.751453444108	274.59639936243	386.767221206227	374.769492755457	390.192941639549	207.840026279339	156.313617398547
Hus1	69.2508815183017	73.3108016229515	72.6504219508077	75.4238927787779	84.007881499862	65.9540329504131	68.0452637549215	67.0791221781085	88.7511507863759	78.0768353531407
Upp1	267.40957523314	260.254212524325	274.336160078413	227.240910603351	277.505259525167	197.758430141792	199.825702648709	203.655210491622	323.336276478101	302.002204525157
Abca13	0.45353222153044	0.450716680585656	0.510424510193028	0.763637543710368	1.36716427648667	0.248804902673674	0.353968630304059	0.556318078670118	0.798361176489139	0.594087714129838
Ikzf1	2.65141914125488	1.71619043761461	2.24586784484932	0.176224048548546	0.116354406509504	2.9027238645262	3.18571767273653	2.58901875073401	1.68542915036596	1.82796219732258
Fignl1	137.908682439218	126.183335307038	130.855830263153	179.014262650565	173.338977097534	99.0243512641223	97.133156492261	98.2971251311739	146.454922487063	150.349890729782
Ddc	20.2694015930143	19.7448576610409	21.2847020750493	24.2601773501832	21.816451220532	10.4083384285154	13.4091645832832	12.2817914291018	31.2026159811172	21.981245422804
1700042O10Rik	1.37804021157326	1.17879747230095	1.08890562174513	0.646154844678004	0.494506227665392	0.539077289126294	0.64547220820152	0.748889721286697	1.41930875820291	1.18817542825968
Grb10	173.929606956924	184.585815956772	187.087597136085	44.9665030546374	72.6633268651853	275.198956098973	279.239605941632	275.890973322019	69.6791893480243	97.4075355898269
Cobl	210.334289508232	215.303891264379	219.380454480964	339.466258854017	276.719867281228	182.373993659803	183.688897443671	176.588196279403	173.244375298143	95.693821029837
Vstm2a	0.697741879277599	0.502722451422462	1.41217447820071	0.469930796129457	0.349063219528512	0.311006128342093	0.249860209626395	0.385143285233159	0	0.137097164799193
Sec61g	62.482785289309	55.9235389065125	72.9396625065838	100.535819696946	90.2910194513752	33.8789342473986	33.1897645120394	31.8385115792744	65.022082485171	57.5808092156612
Egfr	11.634845836954	12.3773734591599	10.8209996160922	2.6433607282282	3.49063219528512	7.92028940177863	9.28647112444767	8.43035857677025	3.59262529420112	5.94087714129838
Eldr	0.40120158058462	0.173352569456022	0.408339608154423	1.6447577864531	0.959923853703409	0.58054477290524	0.374790314439592	0.577714927849738	0.709654379101457	0.662636296529435
Fbxo48	1.25593538269968	0.953439132008118	1.22501882446327	2.9664381505672	4.56691045549804	1.99043922138939	2.37367199145075	2.88857463924869	2.41726022881434	2.58199660371814
Plek	12.7163457498342	13.24413630644	14.2918862854048	0	0	8.77037281924702	10.1401601740045	10.9337899307858	0	0.0456990549330645
Cnrip1	2.616532047291	2.77364111129634	2.89240555776049	0	0	1.72090057682625	1.4575178894873	1.41219204585492	0.044353398693841	0.0913981098661289
Ppp3r1	158.055979203358	148.355128940463	144.075825077152	125.001591770436	106.20248454155	112.273212331495	115.685277057021	116.784002822366	101.214455819345	91.0782164815975
Pno1	139.46115812061	127.864855230761	139.158735628959	182.597484971052	162.314397080758	115.404007356806	118.412917678776	118.517147605915	84.7149915052364	65.8066391036128
Wdr92	43.312327156157	37.7041838566847	36.8526496359367	49.0783975207702	50.2360150104784	37.445137852388	37.8121783901277	38.1933757856216	37.2125015041326	27.7850253993032
C1d	43.4867626259764	38.258912078944	42.8586447058746	34.6280255397894	32.1138161966231	27.9698178088989	27.5262664271745	28.2010472187391	22.7532935299405	19.6277440937512
Etaa1	102.062193391331	89.1725617281775	101.370307724335	107.408557590339	112.6310655012	60.3559226402555	61.8820452508038	58.9269226406733	56.5727600339942	74.8779015078261
Etaa1os	1.0466128189164	0.710745534769688	1.22501882446327	1.61538711169501	1.77440469926994	0.29027238645262	0.395611998575125	0.449333832772018	0.487887385632251	0.251344802131855
Meis1	2.47698367143548	2.75630585435074	2.62017915232421	1.11608564080746	1.27989847160454	1.84530302816308	1.5824479943005	1.90431957698617	1.57454565363136	1.46236975785806
Spred2	65.8145027628596	77.6966216301888	82.1102895397185	70.0784299728053	57.1009249945391	96.3496985603803	93.7392219781691	94.3387080329443	69.1247718643513	67.2004602790713
Actr2	489.029839638687	469.386752316069	468.944011664675	578.367327336329	552.537987912008	448.36716835985	443.772553980613	438.421439690412	380.485630695115	380.170437988163
Rab1	329.020183173352	302.41355741603	320.988960310056	312.122160654234	295.743812745532	238.500232954606	244.217533225665	247.219195421329	232.278748959646	278.010200685298
Cep68	72.5651554448703	75.3216914286414	70.0302427984835	60.9735207977971	52.0395083113757	78.66381672866	72.8550727902296	77.8631341646369	62.8709426485197	45.5162587133322
Slc1a4	42.0563917734573	44.1008936696119	43.1138569609711	38.1231358360022	58.8171524905543	39.2075059129932	39.0198360699886	41.1247441232295	94.8275664074321	47.9383086247846
Sertad2	36.5616744741462	42.4713795167253	43.488168268446	50.2825951858519	34.2954613186763	37.445137852388	37.2708146026039	33.7428311562606	98.2427781068579	112.21402938814
Aftph	47.4115606969129	47.5332745448411	45.172569152083	50.9287500305299	59.4571017263566	42.9395794530983	41.9556935330988	41.3601094642053	43.0227967330258	63.6816330492253
Lgalsl	22.5021756067026	22.0677820917515	21.0975464213118	46.0532180206868	38.8623717741744	21.8740976933939	23.3827512842034	22.7234538287564	43.3332705238827	39.1869396051028
Peli1	43.1030045923737	39.7324089193201	41.2252862732569	47.08119163722	46.6872056119385	35.6413023080038	36.2297303958272	38.3431537298789	33.4424626151561	42.8657135272145
Vps54	80.8682838082738	79.3954768108579	87.9631572565985	206.299619500832	181.163810935298	86.5011711628807	81.350319917527	80.2167875743951	171.669829644512	145.231596577279
Ugp2	36.7535534909475	34.7051844050955	35.6446449618131	85.6448875945936	65.5947966697329	26.9953319400936	28.3383121084603	27.4093637990931	33.9525267001353	38.5928518909729
Mdh1	171.871268413055	154.665162468662	165.973036564433	233.379381627792	259.819389735723	114.014846650211	123.368478503032	117.532892543652	128.802269806914	107.895468696965
Wdpcp	1.60480632233848	1.69885518066901	1.90558483805397	3.31888624766429	2.12346791879845	1.92823799572097	1.83230820392689	2.46063765565629	1.53019225493752	0.868282043728225
Otx1	0.20932256378328	0.0693410277824086	0.204169804077211	0.352448097097093	0.29088601627376	0.0829349675578914	0.0832867365421316	0.0427936983592399	1.55236895428444	1.23387448319274
Ehbp1	23.1824739389982	22.9865507098685	21.8461690362616	36.0084472534197	35.6917141967904	20.5471382124676	21.3838696071923	18.465480842012	29.7833072229143	28.6533074430314
Tmem17	3.68058841318934	3.39771036133802	3.91325457814655	6.43217777202195	5.52683430920144	2.88199012263673	3.68543809198932	2.80298724253021	3.06038450987503	2.28495274665322
B3gnt2	60.8605354199886	57.6223940871816	61.795394034036	38.2112478602765	30.2812342940984	46.8167891864297	49.5556082425683	48.4638633918391	60.8085096092561	44.3509328125391
Commd1	45.0043512134052	39.4030390373537	42.9096871568939	42.235030302135	43.0802190101439	40.3271279750247	45.2038762582419	44.4626525952502	29.9385441183427	33.2917615187375
Zrsr1	15.7340793777099	14.422933778741	16.5037258295746	40.942720612779	40.8985738880907	13.3110622930416	14.0754584756202	14.2716984028065	33.5976995105846	37.5874726824455
Cct4	736.100239090885	693.444948337977	707.499413578557	604.624710570063	654.871688437116	534.90980700651	524.435758321667	546.389940650774	516.717094783248	472.596776590286
Fam161a	2.02345144990504	1.78553146539702	2.17781124349025	8.86994377694351	7.91209964264628	2.52951651051569	2.41531535972182	2.43924080647667	7.4513709805653	5.50673611943427
Xpo1	805.891870565627	763.548727425992	787.653075829202	731.153577427919	779.778143825069	578.139658846061	586.484377045555	571.124698302415	817.167017535327	637.067675294385
Usp34	234.877360111822	283.41411580365	288.253735056343	257.757041677007	295.336572322749	271.570551268315	268.495616927697	260.485241912693	367.800558668677	351.585679127531
Ahsa2	15.8561842065834	14.596286348197	16.401640927536	19.9133174859858	24.05627354584	20.609339438136	21.5920864485476	20.883324799309	12.5076584316632	13.2298764031222
0610010F05Rik	26.5665220534946	28.4124861338419	29.8598338462922	15.3021215489655	15.7369334804104	19.5933860855518	19.5099180349943	20.2200224747408	35.8375461446236	25.9342136745141
Pex13	67.1925429744328	57.9864344830392	56.1466961212331	47.9916825547208	45.4654843435887	42.1724310031878	43.1217078446886	41.8950306936958	41.2264840859253	40.2380178685633
Pus10	72.7744780086536	72.2533509492698	74.6751058412401	69.7553525504663	71.790668816364	52.1660945939137	48.4728806675206	51.1812632376509	46.0166511448601	36.3992972541858
Rel	2.616532047291	3.06834047937158	3.55595742101143	4.78741998556885	4.50873325224328	2.674652703742	2.95667914724567	2.54622505237477	4.05833598048646	5.71238186663306
Papolg	33.1078521717221	31.5328323840503	31.6122913312882	50.3707072101262	58.7589752872996	29.3175110317146	27.4429796906324	30.5760974776769	39.9402355238039	40.9692027474923
Bcl11a	1.4827014934649	1.75086095150582	1.80349993601537	0	0.058177203254752	4.27115082923141	3.2898260934142	2.63181244909325	0.975774771264503	0.365592439464516
Fancl	33.4043924704151	33.5783927036314	30.8636687163384	34.5986548650313	38.3096883432542	21.2728191785991	23.5493247572877	25.1412977860534	25.4144974515709	23.3750665982625
Vrk2	5.3202818294917	5.92865787539594	4.86604699717354	8.13567690799123	7.38850481335351	5.76398024527345	4.66405724635937	4.30076668510361	11.2657632682356	12.0874000297956
Gm12070	0.715185426259539	0.72808079171529	1.22501882446327	2.40839533016347	1.71622749601519	1.20255702958943	1.04108420677664	1.00565191144214	1.02012816995834	1.00537920852742
Ccdc85a	8.46012028624089	7.36748420188091	8.16679216308845	0.411189446613275	1.83258190252469	8.7081715935786	7.57909302533397	8.19499323579443	5.14499424848556	2.71909376851734
Efemp1	10.5533459240737	11.4065990702062	10.3786317072582	0.587413495161822	1.3380756748593	3.66987231443669	3.95611998575125	3.97981394740931	1.99590294122285	2.85619093331653
Pnpt1	86.9560817049708	85.2201231445802	91.1788316708146	107.584781638888	132.294960201306	78.66381672866	77.4566649841824	73.861923368048	82.7412652633605	67.5889022460023
Smek2	110.801410429283	103.162114083278	106.032184917432	107.114850842758	125.953645046538	84.6144006509387	84.6401460109412	83.148155912003	87.1766051327446	112.031233168408
Cfap36	31.5728200373114	31.2207977590295	27.4268103477054	24.3482893744575	34.0627525056573	23.8438031728938	24.2780837020314	24.1998364221501	22.8198236279812	20.7930699945443
Ccdc88a	38.7944484878345	37.4094844886094	38.7922627746702	63.4993988269929	74.3795543612005	41.4674837789457	39.2905179637506	39.519980434758	76.8644399364265	69.5539616081241
Prorsd1	10.466128189164	9.13568041033233	10.8039854657524	11.3370804566232	9.10473230936869	7.81662069233126	7.30841113157205	7.46750036368735	9.31421372570662	9.84814633807539
Mtif2	54.9646165400929	56.6169491843366	57.252615893318	66.0840182057049	58.8462410921817	50.8391351129874	50.2843671873119	48.1857043525041	49.8310434325304	33.4060091560701
Rps27a	626.362885027501	556.791117835795	680.787197545121	1070.03242278677	1177.88474569734	496.967059348775	485.207705410323	496.449694665542	549.449903019303	492.681511233368
Rtn4	404.53329805817	393.146292269311	399.7304480825	408.076155088917	310.200847754338	352.43214463726	356.134085454155	348.49048258847	384.322199682133	395.776665247805
Eml6	1.18616119477192	1.09212118757294	1.2080046741235	2.02657655830828	1.71622749601519	1.59649812548941	1.54080462602943	1.21962040323834	5.47764473868937	5.5295856469008
Sptbn1	304.686435133546	352.200415363799	331.605790122071	288.038207352599	334.373475706687	347.456046583786	354.239312197821	339.910346067442	686.568435081312	487.220474168867
Acyp2	1.25593538269968	1.23080324313775	2.24586784484932	3.17203287387384	4.30511304085165	0.684213482352604	1.02026252264111	0.748889721286697	1.70760584971288	0.82258298879516
Psme4	414.720329495623	426.811361257671	412.695230641403	601.158970948608	715.434157025313	342.023806208744	331.377103017006	333.234529123401	397.140331904653	362.256408454402
Gpr75	0.55819350342208	0.745416048660893	1.08890562174513	0.293706747580911	0.756303642311777	1.09888832014206	0.916154101963447	0.898667665544037	0.931421372570662	1.64516597759032
Erlec1	19.0832403982423	18.5140544179031	19.7534285444702	24.6713667967965	25.1325518060529	15.3429689982099	15.1165426823969	15.6624935994818	18.7614876474948	20.3132299177472
Asb3	16.1178374113125	13.6081767022977	15.0405089003546	13.9216998353352	17.5695153829351	9.06064520569964	8.66182060038168	8.19499323579443	10.7113457845626	7.63174217382177
Chac2	5.09351571872648	5.09656554200703	4.06638193120446	3.84755839330993	4.71235346363492	3.50400237932091	4.64323556222384	3.40209901955957	1.53019225493752	2.37635085651935
Stc2	16.0131761294209	17.1445691192005	16.6568531826325	2.79021410201865	5.26503689455506	18.1420241532887	16.6365256242908	16.4755738683073	36.5693772230719	19.879088895883
Bod1	48.1965203111002	42.17668014865	45.4958380085386	60.6504433754581	53.4066725878624	41.6748211978404	46.0367436236632	42.7081109625214	35.9706063407051	34.5256360019302
Cpeb4	27.9794493590317	29.3139194950132	29.4514942381377	27.5790635978475	34.3827271235585	23.6571994958885	21.1548310817014	20.883324799309	18.7171342488009	20.221831807881
4930524B15Rik	0.27909675171104	0.24269359723843	0.323268856455585	1.76224048548546	1.68713889438781	0.829349675578914	0.707937260608118	0.641905475388598	0.465710686285331	0.0456990549330645
Nsg2	0.59308059738596	0.658739763932882	0.612509412231634	2.87832612629293	6.3122265531406	4.20894960356299	4.35173198432638	3.93702024905007	0.177413594775364	0.0913981098661289
Snrnp25	26.6711833353862	26.141567473968	28.7539140742073	26.5510899813143	30.0194368794521	25.4195675564937	28.2758470560537	27.7089196876078	28.4083518634052	23.3065180158629
Rhbdf1	20.2519580460323	20.1955743416265	19.9065558975281	4.52308391274603	6.07951774012159	24.8804902673674	23.0704260221704	25.954378054879	4.65710686285331	12.2244971945947
Mpg	13.1524344243827	12.4813850008335	12.8286693561848	18.2979303742907	18.645793643148	14.0160095172836	13.9297066866715	16.5825581142054	10.5339321897872	10.5336321620714
Nprl3	15.2282165152336	14.4922748065234	16.9971361894278	12.7468728450115	14.3988578055511	17.2712069939309	16.7822774132395	17.0104950977978	23.2411809155727	14.7379452159133
Sh3pxd2b	39.5096339140941	44.3089167529591	42.9267013072337	19.4727573646144	22.4854890579617	39.1660384292142	38.915727649311	38.0435978413642	8.02796516358523	10.7392779092702
Ubtd2	40.2248193403536	35.2425773704092	34.2324704836124	21.5874459471969	18.1512874154826	32.1165661867934	36.0423352386074	35.861119225043	31.4022062752395	28.2191664211673
Stk10	26.8281752582237	27.1990181476498	26.5250603796977	19.7664641121953	16.5805029276043	28.2600901953515	25.9229967487385	26.4892992843695	25.7693246411216	23.5121637630617
Fbxw11	115.737934225172	121.260122334487	114.573288387995	121.917670920836	110.85666080193	114.07704787588	119.849613884127	120.357276635362	90.7470537275988	83.1722799781773
Fgf18	3.36660456751442	3.77908601414127	3.72609892440911	0.293706747580911	0.116354406509504	2.75758767129989	1.5824479943005	1.64755738683073	0.199590294122285	0.456990549330645
Npm1	3832.43448966712	3438.03216899349	3735.64386274972	3614.03215830835	3469.80475651992	2711.84903669171	2732.03399710741	2689.26298914053	2729.35291872355	2093.10811404422
Tlx3	1.16871764778998	1.36948529870257	1.61634428227792	0.411189446613275	0.349063219528512	1.34769322281574	0.562185471659388	0.727492872107077	0.931421372570662	0.845432516261693
Ranbp17	68.8322363907352	69.4277040671366	71.2552616229468	68.1105947640132	78.8591990118164	57.8678736135187	53.3243330710997	59.3334627750861	80.5457720280153	62.1278651815011
Gabrp	2.2676611076522	2.75630585435074	2.34795274688793	2.11468858258256	2.00711351228895	2.92345760641567	3.39393451409186	2.82438409170983	6.67518650342308	4.15861399890887
Lcp2	0.767516067205359	1.00544490284492	1.29307542582234	0.0587413495161822	0	0.746414708021023	1.16601431158984	0.684699173747838	0	0
Dock2	3.17472555071308	4.64584886142138	3.77714137542841	1.02797361653319	0.58177203254752	3.08932754153145	3.78954651266699	4.87848161295334	0.953598071917582	1.37097164799193
Fam196b	1.81412888612176	1.6468494098322	2.00766974009258	0.0587413495161822	0.116354406509504	2.61245147807358	2.74846230589034	2.07549437042313	0.266120392163046	0.0913981098661289
Spdl1	44.7078109147122	42.6967378570181	44.7472153935888	63.2644334289282	70.7725677594059	40.0368555885721	39.7069516464612	40.0976953626077	41.6478413735167	50.2004118439713
Slit3	57.4067131175645	70.9878771922408	62.1356770408313	17.5930341800966	15.7660220820378	41.5504187465036	43.9129318418389	42.8364920575991	5.21152434652632	3.97581777917661
Pank3	98.3816049781415	105.120998118131	113.127085609115	69.1091977057883	88.6911463618695	74.3097309318707	77.519130036589	70.4598243484884	114.587005525538	174.410443152041
Rars	278.625775942527	253.302774489139	261.286306767811	220.074465962376	248.2130376864	210.841421274049	194.536994878284	199.953555583548	199.213290233387	149.618705850853
Wwc1	55.2437132918039	58.4198159066793	54.6834791920131	40.5609018409238	25.4816150255814	71.0130659714445	68.7740226996652	73.3911926860963	79.813940949567	58.6547370065882
Mat2b	93.5671860111261	88.7045097906462	93.6969259211002	113.811364687603	108.093243647329	73.6462511914076	73.6462967873798	71.3584920140324	88.1967333027029	71.8846134097104
Hmmr	212.758942538722	215.425238062998	212.030341534184	189.176516116865	251.732758483312	154.549312044131	144.939743267444	143.102127313298	194.267886279024	214.282868581139
Nudcd2	136.338763210843	117.429030549509	132.880514153585	125.559634590839	141.806932933458	97.6351905575277	100.527091006353	106.470721517789	115.562780296803	104.216694774854
Ccng1	318.152853403603	283.72615042867	302.324437387331	441.911172410238	585.291753344433	175.386722643051	185.042306912481	176.288640390889	231.347327587075	284.956457035123
Pttg1	47.673213901642	41.3619230722067	46.4996728785849	35.8615938796292	42.5857127824785	48.4754885375875	51.1380562368688	48.8704035262519	44.5529889879633	43.1170583293463
Slu7	63.651502937099	60.9334281637916	55.0237621988085	65.5847167348174	63.820391970463	46.0703744784087	50.3468322397185	49.9830396835921	41.1599539878845	49.4692269650423
C1qtnf2	1.11638700684416	0.72808079171529	0.748622614949775	0	0.058177203254752	0.850083417468387	0.624650524065987	0.427936983592399	0.0887067973876821	0
Ccnjl	7.22162845052315	5.6512937642663	5.80182526586076	8.98742647597587	5.17777108967293	8.37643172334703	9.4322229133964	7.55308776040583	4.14704277787414	2.71909376851734
Pwwp2a	63.4770674672796	66.1513405044178	65.4364222067462	43.3511159429424	48.8397621323643	66.47237649765	64.0683220850347	71.3156983156732	45.2404666677179	55.0902107218092
Ttc1	60.3546725575123	48.278690593502	48.0139322588242	80.2700541138629	78.9755534183259	41.6955549397299	41.7891200600145	46.5167501164937	35.2165985629098	39.1640900776363
Ublcp1	41.7249643808004	38.4669351622912	44.1176918310174	42.3525130011673	40.9567510913454	36.9267943051511	38.8324409127688	36.3532467561743	30.5373150007096	17.2742427646984
Rnf145	131.315021680044	130.395802744819	129.817967092427	56.8322556569062	74.49590876771	146.836360061247	142.81593148562	144.10777922474	58.036422190891	46.795832251458
Ebf1	5.09351571872648	4.73252514614939	4.18548098358283	15.7720523450949	14.0207059843952	6.42745998573658	5.12213429734109	6.09810201619168	2.32855343142665	2.60484613118467
Clint1	131.245247492116	129.789068751723	126.500207776172	106.703661396145	82.0880337924551	135.660873182821	141.004444965829	137.132406392184	85.2915856882563	87.1252482298874
Lsm11	15.5945310018543	13.3654831050593	12.4373438983701	13.9216998353352	14.4861236104333	14.5343530645205	15.2831161554811	14.5712542913212	12.6185419283978	11.5618608980653
Thg1l	36.2128035345074	33.5610574466858	34.2324704836124	50.1944831615777	53.4357611894898	45.9459720270718	42.434592268216	41.2959189166665	23.2633576149196	17.8683304788282
Adam19	164.283325475911	177.478360609075	167.963692154186	181.363916631212	117.95427959901	190.418685512919	192.454826464731	183.092838430008	123.191564872144	111.939835058541
Cyfip2	34.0323601617649	32.8156413980249	35.3554044060371	12.1300886750916	9.48288413052458	32.3446373475776	33.3771596692592	34.4275303300085	30.2490179091996	51.0001453052999
Fndc9	2.12811273179668	1.88954300707063	2.43302349858677	5.40420415548876	3.17065757738399	3.71133979821564	2.91503577897461	2.28946286221933	2.81644081705891	2.65054518611774
Med7	38.9688839576539	34.0811151550538	35.1342204516201	43.0574091953615	36.36075203422	30.0431919978462	32.1486803052628	33.3148941726682	30.7369052948318	34.8912284413947
Havcr2	2.86074170503816	2.77364111129634	1.76947163533583	0.26433607282282	0.14544300813688	2.03190670516834	1.81148651979136	1.86152587862693	0.0887067973876821	0.274194329598387
Sgcd	0.976838630988639	1.28280901397456	1.2590471251428	0.117482699032364	0.232708813019008	0.414674837789457	0.728758944743651	0.620508626208978	0.731831078448377	0.959680153594354
Gnb2l1	1808.45973335263	1712.55003365604	1814.61017618724	1683.64455983281	1900.32925571485	1603.27805908727	1608.60002957473	1646.55173491929	1163.63359143227	1065.63341245666
Snord96a	7.32628973241479	7.76619511162976	7.46921199915798	15.0084148013845	20.3038439359085	11.8182328769995	11.5560346952208	12.0036323897668	15.1910390526406	16.1089168639052
Snord95	0.4360886745485	0.658739763932882	0.459382059173726	0.998602941775097	1.3380756748593	0.933018385026278	1.22847936399644	0.962858213082897	2.04025633991669	2.33065180158629
Trim41	52.4527457746935	52.1791234062625	51.0424510193028	72.6630493515173	68.7363656454895	69.0848279757235	69.6901768016286	67.7852182010359	61.6290474850921	58.6090379516552
Trim7	3.88991097697262	3.43238087522923	4.7299337944554	4.66993728653648	9.2210867158782	3.5869373468788	3.51886461890506	3.53048011463729	2.7055573203243	2.23925369172016
Irgm1	24.9617157311561	37.6175075719567	14.8023107955978	3.90629974282611	8.31934006542954	9.6204562367154	8.97414586241468	8.36616802923139	1.99590294122285	1.32527259305887
Psme2b	1.67458051026624	1.80286672234262	1.70141503397676	1.87972318451783	1.97802491066157	1.57576438359994	1.54080462602943	2.22527231468047	2.21766993469205	2.37635085651935
Tgtp1	1.44781439950102	2.51361225711231	1.02084902038606	0.411189446613275	0.407240422783264	0.58054477290524	0.583007155794921	0.599111777029358	0.044353398693841	0.0456990549330645
Zfp62	37.9048275917556	35.1385658287356	35.6446449618131	51.3693101519013	53.610292799254	31.1213465760987	28.5881723180867	30.6188911760361	34.1964703929514	37.4732250451129
Mgat1	22.7987159053956	19.7101871471496	19.3110606356362	19.7958347869534	22.3109574481974	22.8693173040886	23.6742548621009	22.1457389009066	17.6082992814549	16.4745093033697
Flt4	7.74493485998135	8.13023550748741	7.94560820867147	2.46713667967965	3.98513842295052	5.84691521283134	7.18348102675885	6.67581694404142	2.50596702620202	4.34141021864112
Cnot6	152.160060323462	148.56315202381	155.96871616465	153.784853033365	130.287846689017	129.378549390311	129.365123534066	128.659254117055	116.117197780476	125.101162879264
Gfpt2	181.081461219519	177.287672782673	181.915295432795	35.0685856611607	43.5165480345545	130.705508871237	131.613865420703	129.836080821934	113.943881244478	112.533922772671
Mapk9	76.7864938144998	75.9284254217374	71.9358276365375	61.7371583415074	68.1836822145694	59.2777680620029	62.0694404080236	55.225267732599	59.9214416353792	58.7918341713874
Rnf130	9.68116857497669	10.0544490284492	10.2425185045401	20.00142951026	22.4273118547069	9.66192372049435	11.056314275968	10.7198214389896	10.9552894773787	24.0377028947919
Tbc1d9b	37.6431743870265	37.9122069400319	36.0699987203073	39.6210402486649	37.0297898716497	33.7545317960618	29.9207601027608	32.9297508874351	50.2080473214281	54.3590258428802
3010026O09Rik	6.90764460484823	7.19413163242489	5.78481111552099	11.3370804566232	13.9625287811405	8.79110656113649	9.05743259895681	9.47880418657163	11.5318836603987	11.4247637332661
Sqstm1	174.505244007328	177.946412546606	163.216744209391	211.41011690874	201.671275082598	176.61001341453	184.709159966312	185.981413069256	198.814109645142	299.762950833436
Mgat4b	35.8464890478867	36.4213748427101	34.3175412353113	34.187465418418	26.4706274809122	39.7051157183405	43.1841728970952	43.1574447952934	44.9965229749017	46.3388417021274
Ltc4s	0.45353222153044	0.658739763932882	0.918764118347451	0.352448097097093	0.14544300813688	1.30622573903679	1.10354925918324	1.30520779995682	0.975774771264503	0.959680153594354
Maml1	46.9754720223644	55.6288395384373	50.8382812152256	33.0713797776106	28.3322979850642	49.4914418901717	52.3665356008652	52.0371372048357	49.8532201318773	56.5068814247342
Canx	698.230298593094	679.819436378734	695.113112131206	910.373434801791	869.603745650406	643.699750700574	655.82058521688	670.192110004055	1078.14241544989	1065.24497048973
Hnrnph1	471.603736203729	451.098056238459	470.849596502729	476.098637828656	439.732390801043	460.226868720629	449.727555643375	457.036698476682	443.600517036451	324.64608624449
Rufy1	21.5427805226959	22.0504468348059	19.1919615832579	14.0685532091256	14.07888318765	16.8150646723625	16.5115955194776	14.5070637437823	10.0682215035019	8.3629270527508
Adamts2	7.71004776601747	8.45960538945385	6.95878748896495	0.558042820403731	0.407240422783264	3.06859379964198	5.10131261320556	4.25797298674436	1.68542915036596	2.74194329598387
Zfp354c	20.1647403111226	22.2931404320444	19.106890831559	31.3678806416413	39.4732324083493	27.9905515507883	26.6309340093466	25.8046001106216	15.2132157519875	16.2231645012379
Zfp879	0.38375803360268	0.624069250041677	0.374311307474887	1.05734429129128	1.3380756748593	0.995219610694697	0.437255366846191	0.748889721286697	0.620947581713775	0.594087714129838
Grm6	0.05233064094582	0.156017312510419	0.289240555776049	0.176224048548546	0.058177203254752	1.57576438359994	1.5824479943005	1.94711327534541	0	0.0913981098661289
Zfp454	3.41893520846024	4.36848475029174	4.21950928426237	15.6251989713045	14.8351868299618	3.93941095899984	3.95611998575125	3.55187696381691	2.19549323534513	1.62231645012379
Zfp2	17.6877566396871	14.422933778741	16.0613579207406	16.0951297674339	15.7660220820378	10.5949421055206	12.1390418510157	12.3673788258203	12.8846623205608	13.2527259305887
Zfp354b	0.3488709396388	0.624069250041677	0.561466961212331	1.05734429129128	1.65805029276043	0.476876063457876	0.374790314439592	0.12838109507772	0.266120392163046	0.502689604263709
Zfp354a	4.32599965152112	5.09656554200703	4.2024951339226	11.7188992284783	12.7408075127907	4.74802689268928	5.22624271801876	5.30641859654574	2.83861751640583	2.85619093331653
Platr20	1.744354698194	2.09756609041786	2.9434480087798	3.70070501951948	3.25792338226611	3.66987231443669	2.81092735829694	3.10254313104489	5.49982143803629	3.58737581224556
Clk4	29.3400460236231	31.4288208423767	31.9695884884233	26.7273140298629	36.9425240667675	31.1006128342093	27.3388712699547	29.9127951531087	21.755342059329	34.6855826941959
Col23a1	1.08149991288028	1.04011541673613	0.816679216308845	0.469930796129457	0.058177203254752	1.01595335258417	0.812045681285783	0.513524380310878	4.28010297395566	6.58066391036128
Phykpl	11.5476281020443	14.856315202381	12.4713721990497	8.8993144517016	8.26116286217479	13.2073935835942	13.8672416342649	13.6297929274179	22.0658158501859	26.7567966633092
Hnrnpab	1113.17739419948	1120.01361599841	1084.58402755883	861.118813232472	650.013891965345	1187.81533910601	1213.75843331262	1265.96597856139	723.736583186751	564.954566610009
Nhp2	191.320823297918	181.36145816489	186.032719815019	126.088306736485	136.832782055177	214.262488685812	215.504430802765	224.260376251596	133.237609676298	92.1064452175914
Rmnd5b	69.1985508773559	67.1047796364259	67.1888796917423	52.3091717441602	49.2470025551476	64.5648722438185	62.8814860893093	67.2502969715454	31.9788004582594	26.3226556414451
N4bp3	63.1805271685866	62.2162371777661	57.3376866450169	33.8937586708371	37.2624986846687	76.0513652505864	77.4774866683179	75.7020523974953	31.3356761771987	10.2137387775399
D930048N14Rik	12.7512328437981	11.0425586743486	11.4164948779841	5.99161765065058	11.2572888297945	16.7113959629151	15.3247595237522	16.4541770191277	4.30227967330258	1.53091834025766
0610009B22Rik	16.8853534785179	15.7924190774436	16.8269946860302	14.1566652333999	17.482249578053	16.8772658980309	19.926351717705	20.0488476813039	15.4793361441505	12.1559486121951
Sec24a	54.5983020534722	54.55405360781	58.9540309272948	47.4923810838333	44.6800920996496	60.335188898366	61.5072549363642	60.4888926307855	68.7477679754536	89.7986429434717
Sar1b	31.9042474299682	29.0712258977748	34.555739340068	48.3147599770598	47.7925724737788	24.6731528484727	26.2353220107714	22.9374223205526	21.9327556541044	24.1062514771915
Jade2	30.1250056378104	29.7126304047621	29.8768479966319	36.0965592776939	24.6380455783875	51.170874983219	50.1594370824987	47.2014492902416	17.4752390853734	8.70566996474878
Cdkn2aipnl	90.1482508026658	79.256794755293	84.2030300315099	100.77078509501	84.1533245079988	92.8042286972805	90.6367910419747	90.0807350461999	71.8081524853286	53.2393989970201
Ube2b	63.1107529806589	60.2573531429131	64.8579410951941	62.0602357638464	70.5398589463869	55.8152331664609	54.8859593812647	48.4852602410188	37.8112723864995	58.2891445671237
Cdkl3	5.51216084629304	6.03266941706955	5.42751395838587	3.64196367000329	2.58888554483647	4.70655940891034	5.30952945456089	4.60032257361828	7.93925836619755	3.4045795925133
Ppp2ca	365.075994785022	335.766591779368	344.12820477214	311.945936605685	341.471094503767	306.859379964198	310.138985198762	308.820724209454	291.623596412005	286.76156970498
Skp1a	577.154638991448	518.861575638818	546.613607965714	376.208972976389	395.98313395347	341.733533822292	348.201023798517	353.069408312908	335.134280530663	334.014392505768
Tcf7	52.8539473552782	53.5139381910738	57.1165026905999	92.7819615608097	62.0168986695657	57.7849386459608	59.1752263131845	59.504637568523	52.736191046977	56.6439785895334
Vdac1	646.911383372226	618.296609478792	635.52955764134	913.839174423246	847.61276282011	547.578123300978	559.499474405904	541.340284244384	767.291620704103	686.788247061559
9530068E07Rik	53.4993585936099	60.0319948026203	61.6422666809781	46.9049675886715	36.7970810586307	52.7881068505979	47.8274084593191	53.5135197982294	42.8675598375974	52.2797188434258
Hspa4	1315.27832953224	1237.09594140901	1253.24529987694	1074.2911706267	1029.32925718633	831.340114800303	837.177454037371	843.228429319642	795.234261881223	578.709982144862
Zcchc10	55.1216084629304	47.2732456906571	51.4848189281368	36.2140419767263	34.3827271235585	40.3685954588036	40.2691371181206	39.1348371495248	22.9307071247158	24.1062514771915
Aff4	365.459752818625	413.237855069264	407.454872336755	283.192046017514	281.548575151373	402.089456462547	398.048135618982	400.570413491665	265.233324189169	362.210709399469
Uqcrq	59.8139226010722	57.7090703719096	63.2245826625764	61.1791155211037	63.8494805720904	87.6000594830228	85.9519121114798	90.1235287445591	67.5502262107199	54.6789192274116
Shroom1	0.41864512756656	0.312034625020839	1.08890562174513	0.293706747580911	0.43632902441064	1.07815457825259	0.624650524065987	0.663302324568218	0.155236895428444	0.137097164799193
Sept8	36.4395696452726	35.6239530232124	34.3515695359908	88.7875497937093	58.2935576612615	40.9491402317089	39.9359901719521	38.6427096183936	43.244563726495	62.1507147089677
Kif3a	34.7824326819883	31.1687919881927	30.9317253176975	38.3287305593089	42.4402697743416	24.4036142039095	24.8610908578263	24.2854238188686	21.6666352619413	21.2043614889419
Rad50	98.8874678406178	103.300796138843	95.8236947135712	90.8728677015338	96.8068662159074	122.598615792453	122.910401452051	115.649969815846	107.135634544973	82.7152894288467
Irf1	25.9036672681809	28.2391335643859	26.1167207715433	29.6937521804301	31.9392845868589	32.2409686381303	32.8566175658709	32.6729886972796	29.8276606216081	15.5148291497754
Slc22a5	6.45411238331779	7.76619511162976	8.20082046376799	8.5468663546045	9.10473230936869	7.4848808220997	7.35005449984311	8.40896172759063	11.0218195754195	9.80244728314233
Slc22a21	0.50586286247626	0.866762847280108	0.816679216308845	0.969232267017006	1.71622749601519	0.767148449910495	0.812045681285783	1.09123930816062	1.28624856212139	2.51344802131855
Pdlim4	5.61682212818468	3.65773921552205	4.03235363052492	0.499301470887548	0.639949235802272	2.84052263885778	1.5824479943005	2.46063765565629	0.576594183019934	1.14247637332661
P4ha2	14.9491197635226	16.6245114108325	16.4356692282155	3.9650410923423	10.3846307809732	12.3365764242363	11.368639538001	12.666934714335	23.5960081051234	32.3549308926096
Acsl6	2.14555627877862	2.09756609041786	2.17781124349025	22.9384969860691	14.2243261957869	3.5869373468788	3.47722125063399	3.80863915397235	5.36676124195477	6.19222194343024
Fnip1	49.5047863347457	51.0523317047983	55.7213423627389	66.9945091232057	86.6840328495805	50.9635375643243	52.8037909677114	48.9345940737908	56.927587223545	126.266488780057
Rapgef6	57.4241566645464	63.2043468236654	63.1224977605378	67.6994053173999	73.7105165237708	57.5776012270661	57.1555229520378	51.4166285786267	76.7757331390388	70.6735884539842
Cdc42se2	126.361054337173	122.144220438713	119.694547640265	111.491081381714	99.5411947688807	107.919126534706	102.796654577126	106.342340422711	116.893382257618	129.853864592303
Lyrm7	3.29683037958666	2.58295328489472	3.13060366251724	1.52727508742074	1.39625287811405	2.28071160784201	1.79066483565583	1.81873218026769	3.32650490203808	2.60484613118467
Hint1	119.610401655162	120.098660119132	127.878353953693	141.24357491166	123.481113908211	114.05631413399	116.06006737146	118.110607471502	203.338156311914	177.586527469889
Gpx3	24.5954012445354	24.4600475502446	25.3510840062537	27.725916971638	23.9690077409578	19.3445811828782	17.8441833041517	17.3314478354921	16.4772876147619	14.1438575017835
Tnip1	62.6048901181826	61.7828557541261	58.0012385082678	65.6434580843336	49.7996859860678	59.3814367714502	60.7993176757561	61.9652752241793	112.480219087581	82.6924399013802
Anxa6	151.130891051528	142.842517231762	136.16424516916	89.1399978908064	74.2341113530636	105.140805121517	103.213088259837	102.44811387202	141.021631147068	118.40625133157
Ccdc69	0.03488709396388	0.0693410277824086	0.204169804077211	0	0.0872658048821281	0.103668709447364	0.124930104813197	0.192571642616579	1.13101166669295	1.78226314238951
Gm2a	20.7403773615266	22.8131981404124	20.8763624668949	33.1301211271267	39.4150552050945	23.1595896905412	18.9269108791994	21.1400869894645	78.5055156880986	108.649503103361
Slc36a1	18.315724331037	21.5477243833835	19.9065558975281	27.5496929230894	23.3872357084103	19.862924730115	19.7181348763497	20.3484035698186	28.6079421575275	36.0108552872548
Fat2	4.11667708773784	5.73797004899431	4.76396209513493	0	0.058177203254752	2.07337418894728	2.26956357077309	1.75454163272883	30.0050742163835	34.1371940349992
Sparc	293.784218269833	282.720705525826	271.392712069633	182.068812825407	134.098453502203	164.978384214535	162.992143412951	162.744434860189	585.132212268498	438.550980665153
Atox1	36.038368064688	36.2306870163085	45.4107672568398	56.5385489093253	49.508799969794	32.1995011543513	36.3338388165049	39.6483615298357	26.5898625169577	23.4207656531955
G3bp1	813.636805425609	764.519501814946	765.85794924396	764.254327880288	680.702366682226	629.372735054948	630.730455833562	645.73551139175	674.238190244425	523.962514335051
Gm12238	0.29654029869298	0.48538719447686	0.187155653737444	0.558042820403731	0.29088601627376	0.72568096613155	0.312325262032993	0.363746436053539	1.15318836603987	1.59946692265726
Fam114a2	66.547131736101	70.9532066783496	67.3930494958195	74.807108608858	74.4086429628279	55.3176233611136	55.1358195908911	55.6318078670118	61.6290474850921	59.8200629073814
Mfap3	43.1902223272834	45.6437315377705	43.3690692160676	64.3217777202195	70.859833564288	41.2394126181615	43.059242792282	42.0020149395939	31.5796198700148	40.3522655058959
Galnt10	23.548788425619	23.2985853348893	20.2298247539837	24.6713667967965	11.4899976428135	17.9968879600624	18.3439037234045	20.0274508321243	11.8867108499494	9.59680153594354
2010001A14Rik	0.645411238331779	0.780086562552097	0.612509412231634	2.43776600492156	2.23982232530795	1.78310180249466	1.35340946880964	0.898667665544037	3.21562140530348	1.89651077972218
Sap30l	15.3328777971252	13.2094657925488	14.1387589323469	26.9622794279276	21.1765019847297	20.7544756313623	20.1345685590603	20.5837689107944	18.961077941617	17.0000484351
Larp1	558.786584019466	585.949020018298	542.053815674656	397.913901622618	313.051530713821	739.012762166481	730.07071084419	730.488430992224	481.433966122298	416.067045638085
Cnot8	76.6120583446804	76.3098010745407	75.0494171487149	91.1078330995985	95.5560563459302	92.3273526338226	88.8044828380478	81.4578048268131	71.2759117010026	88.1306274384148
Gemin5	232.208497423585	244.132423564915	227.938572101867	147.793235382714	133.749390282675	216.004123004528	207.342330621637	216.086779864982	158.585577029829	140.707390138906
Mrpl22	23.4441271437273	22.8652039112492	26.4740179286784	32.572078306723	33.7136892861288	28.7784337425883	27.3388712699547	30.4049226842399	27.7208741836507	19.83338984095
Igtp	3.97712871188232	4.64584886142138	2.16079709315049	2.40839533016347	2.47253113832696	2.77832141318936	3.33146946168526	3.01695573432641	2.43943692816126	4.56990549330645
Irgm2	2.19788691972444	3.57106293079404	2.22885369450956	2.6433607282282	1.89075910577944	2.17704289839465	3.37311282995633	2.41784395729705	3.63697869289497	2.87904046078306
Zfp692	15.7166358307279	16.3471472997028	17.354433346563	18.8266025199364	29.554019253414	30.9347428990935	31.8988200956364	31.1110187071674	21.9771090527982	19.490646928952
Zfp672	1.97112080895922	2.23624814598268	1.92259898839374	3.9356704175842	2.7925057562281	1.36842696470521	1.6449130467071	1.73314478354921	2.72773401967122	4.59275502077298
Sh3bp5l	27.8224574361943	27.1123418629218	24.602461391304	42.0588062535864	47.9671040835431	34.1484728919618	38.915727649311	39.0492497528064	17.5639458827611	15.1720862377774
Fam183b	1.29082247666356	0.918768618116914	1.02084902038606	0.117482699032364	0.349063219528512	0.642745998573658	0.749580628879184	0.620508626208978	1.75195924840672	2.71909376851734
2810021J22Rik	9.40207182326565	10.2451368548509	11.0762118711887	16.9175086606605	18.5003506350111	10.4912733960733	10.9313841711548	10.1849002094991	11.443176863011	15.3320329300431
Zfp39	6.47155593029973	6.24069250041677	6.97580163930472	16.0951297674339	15.4169588625093	8.50083417468387	9.74454817542939	10.3132813045768	11.7758273532148	8.68282043728225
Rnf187	178.238163061463	176.47291570623	174.139828727522	144.033789013679	122.375747046371	175.842864964619	171.216708646487	180.182866941579	83.428742943115	83.7892172197737
Hist3h2ba	0.784959614187299	0.970774388953721	0.952792419026986	0.0587413495161822	0.58177203254752	0.953752126915751	0.957797470234513	0.706096022927458	2.74991071901814	4.56990549330645
Hist3h2bb-ps	0.01744354698194	0	0.0170141503397676	0	0.058177203254752	0.0207337418894728	0	0.12838109507772	2.26202333338589	3.88441966931048
Hist3h2a	1.62224986932042	2.01088980568985	2.14378294281072	0.910490917500823	2.85068295948285	2.75758767129989	2.54024546453501	3.05974943268565	48.833091961919	67.0633631142721
Trim11	14.1467166023533	15.1336793135107	19.1239049818988	29.3119334085749	42.1202951564405	24.5694841390253	24.3197270703024	22.4452947894213	21.6666352619413	19.147904016954
Obscn	0.55819350342208	0.225358340292828	0.238198104756747	0.0587413495161822	0.29088601627376	0.539077289126294	0.707937260608118	0.641905475388598	1.88501944448824	4.7527017130387
Iba57	7.62283003110777	8.18224127832422	6.43134882843216	9.33987457307296	5.75954312222045	6.92506979108393	6.66293892337053	5.81994297685662	4.87887385632251	8.27152894288467
Guk1	57.5811485873839	47.8279739129163	54.5984084403143	41.2364273603599	43.6038138394367	58.1374122580819	57.1763446361733	57.2365715554833	29.1180062425066	22.6895807742665
2610507I01Rik	1.44781439950102	1.24813850008335	1.29307542582234	0.558042820403731	1.13445546346766	2.25997786595254	1.83230820392689	2.05409752124351	1.8406660457944	1.43952023039153
Mrpl55	22.7638288114317	17.8033088831334	21.3187303757288	19.0028265684849	18.7621480496575	24.7146203322516	26.2353220107714	24.4993923106648	21.8884022554106	14.1895565567165
2310033P09Rik	18.7692565525674	18.1153435081543	16.8610229867097	15.9776470684015	14.777009626707	17.6236806060519	20.1762119273314	20.7121500058721	16.9651750003942	15.1720862377774
Arf1	347.562673615154	337.864157869786	344.587586831313	338.731991985064	321.167250567859	348.09879258236	352.511112414572	345.987051234454	298.808847000407	340.160915394265
Wnt3a	1.3954837585552	1.07478593062733	1.66738673329723	0.0587413495161822	0.29088601627376	1.16108954581048	1.29094441640304	1.15542985569948	0.975774771264503	0.456990549330645
Wnt9a	0.854733802115059	1.31747952786576	1.49724522989955	0.881120242742732	0.523594829292768	1.49282941604205	1.41587452121624	1.75454163272883	0.665300980407616	2.42204991145242
Prss38	0.20932256378328	0.0346705138912043	0.102084902038606	1.40979238838837	1.10536686184029	0.124402451336837	0.166573473084263	0.385143285233159	0.8648912745299	1.416670702925
Snap47	74.1350746732449	69.4450393240822	66.4232429264528	31.5734753649479	37.6115619041972	54.239468782861	53.8865185427591	50.9886915950343	39.0088141512332	34.0686454525996
Jmjd4	19.9903048413032	20.2995858833001	17.4395040982618	32.9538970785782	30.1357912859616	20.6715406638044	22.3000237091557	21.054499592746	24.3500158829187	28.2877150035669
Zfp867	6.80298332295659	5.35659439619107	8.23484876444752	15.5958282965464	13.7007313664941	9.49605378537857	7.49580628879184	7.06096022927458	7.4513709805653	15.8804215892399
Zkscan17	65.9540511387151	69.5143803518646	67.3079787441207	62.2658304871531	46.7744714168206	76.4038388627074	80.3508790790214	83.2123464595419	69.8344262434527	73.6211774971669
4933439C10Rik	0.610524144367899	0.676075020878484	0.578481111552099	1.11608564080746	0.930835252076033	0.622012256684185	0.895332417827914	0.962858213082897	1.15318836603987	0.754034406395564
Nlrp3	1.4827014934649	1.24813850008335	1.7864857856756	0.0587413495161822	0.058177203254752	1.53429689982099	1.56162631016497	2.01130382288427	6.78607000015768	2.78764235091693
Mprip	169.882704057114	165.291674976317	157.040607636055	136.896715047463	121.881240818706	156.871491135752	148.583537991163	149.585372614723	136.120580591398	136.571625667463
Pld6	4.11667708773784	5.04455977117023	3.96429702916585	3.81818771855184	3.78151821155888	5.95058392227871	6.87115576472585	5.77714927849738	4.3244563726495	6.69491154769394
Flcn	44.2368351461998	47.2212399198203	43.5221965691256	43.8210467390719	56.4027985554821	55.9603693596872	56.9056627424114	56.0597448506042	34.7508878766245	85.6628784720293
Cops3	135.239819750981	119.145220987124	134.632971638581	125.119074469468	126.360885469321	112.148809880159	109.730275394258	110.471932314378	89.1503313746205	76.5002179579499
Nt5m	2.72119332918264	2.87765265296996	3.79415552576818	3.90629974282611	2.03620211391632	2.23924412406307	1.95723830874009	2.82438409170983	2.63902722228354	2.07930699945443
Med9	28.9214008960565	29.5219425783605	29.9789328986705	29.7818642047044	25.8888554483647	31.8884950260092	33.2730512485816	33.7856248546199	21.4670449678191	22.0726435326701
Rasd1	1.4827014934649	0.520057708368065	0.476396209513493	0.352448097097093	0.494506227665392	0.622012256684185	1.62409136257157	0.984255062262517	1.95154954252901	1.46236975785806
Pemt	3.488709396388	2.37493020154749	2.68823575368328	2.17342993209874	2.23982232530795	2.63318521996305	3.08160925205887	2.93136833760793	2.63902722228354	2.44489943891895
Rai1	27.6480219663749	31.7061849535063	32.871338456431	27.1972448259923	15.2715158543724	47.6668726038981	52.7205042311693	49.7904680409756	19.3824352292085	18.7823115774895
Srebf1	82.4382030366484	80.2102338873012	79.7793509431703	44.0560121371366	63.6167717590714	110.199838142548	108.480974346126	107.626151373488	141.576048630741	131.133438130428
Tom1l2	13.8501763036603	17.733967855351	14.8873815472967	18.1804476752584	14.2825033990416	16.7113959629151	15.8869449954116	15.1703660683505	12.2193613401532	12.5672401065927
Lrrc48	1.77924179215788	1.6295141528866	1.75245748499606	1.82098183500165	2.76341715460072	1.51356315793152	2.04052504528222	1.13403300651986	3.01603111118119	2.67339471358427
Atpaf2	31.3111668325823	31.9315432937992	30.5403998598829	26.5217193065562	25.917944049992	38.5647599144195	37.5831398646369	37.7440419528495	22.8641770266751	20.9758662142766
Gid4	80.1182112880503	76.1884542759215	77.4654264969619	67.6994053173999	51.6904450918472	77.3783247315127	75.8117519374753	83.4691086496973	77.4853875181403	69.851005465189
Drg2	90.9157668698712	84.6480596653753	80.3408179043827	69.7847232252244	69.5799350926834	76.6319100234917	76.7487277235742	74.0758918598442	48.0125540860829	39.2326386600358
Myo15	0.1744354698194	0.346705138912043	0.374311307474887	0.469930796129457	1.04718965858554	0.393941095899984	0.666293892337053	0.363746436053539	1.37495535950907	3.08468620798185
Alkbh5	178.534703360156	186.145989081876	170.362687352093	172.024042058139	147.595564657306	194.275161504361	190.851556786295	190.945482078928	264.834143600925	300.585533822232
Llgl1	108.237209022938	105.918419937629	106.389482074567	104.47149011453	98.1449418907667	135.432802022037	133.883428991477	137.496152828238	98.7084887931432	86.0970194938935
Flii	76.4725099688249	79.5341588664227	71.4764455773637	85.2336981479803	84.9678053535654	80.6957234338283	79.747050239091	82.1852976989201	102.212407289957	102.914271709261
Mief2	11.1987571624055	12.7587491119632	11.569622231042	22.3804541656654	17.6276925861899	14.8453591928626	14.4502487900598	16.1332242814334	20.8460973861053	15.4919796223089
Top3a	34.5556665712231	32.070225349364	32.4289705475971	50.1651124868196	38.9205489774291	36.4499182416933	35.5634365034902	35.240610598834	39.5632316349062	53.4450447442189
Smcr8	74.5711633477934	85.2894641723626	84.271086632869	113.458916590506	127.26263211977	64.2331323735869	59.7165901007083	59.226478529188	82.4529681718505	126.540683109656
Shmt1	168.923308973107	177.391684324347	162.093810286966	190.116377709124	163.797915763754	177.232025671214	178.212794516026	176.010481351553	102.855531571017	75.5405378043556
Dhrs7b	25.4675785936324	24.2000186960606	24.1090510314507	23.2615744084081	28.7686270094749	20.7130081475834	19.8847083494339	21.7178019173142	19.4046119285555	21.7299006206722
Tmem11	41.4458676290894	44.0142173848839	46.7889134343609	41.0895739865694	35.6335369935356	50.0927204049664	51.4087381306307	55.396442526036	41.2486607852722	56.1869880402028
Natd1	39.9631661356245	45.0196622877288	39.8131117950562	58.9175735647307	58.7880638889269	38.191552560409	38.3327204935161	38.3431537298789	40.5168297068238	39.4611339347012
Map2k3os	1.84901598008564	1.75086095150582	1.97364143941304	3.23077422339002	3.43245499203037	3.3588661860946	3.78954651266699	3.95841709822969	2.17331653599821	1.27957353812581
Map2k3	60.4244467454401	58.5064921914073	55.1428612511868	73.6616522932924	74.0014025400446	51.0257387899927	52.0958537071033	47.9289421623486	47.7464336939199	44.8536224168028
Kcnj12	2.40720948350772	2.79097636824195	2.75629235504235	11.3664511313812	9.54106133377934	3.60767108876828	2.81092735829694	3.95841709822969	11.1770564708479	11.8817542825968
Usp22	183.279348139243	189.803728297398	195.220360998494	169.909353475557	156.409410950401	199.41712949295	200.262958015555	196.251900675474	261.396755202152	263.317954524317
Aldh3a1	0.38375803360268	0.658739763932882	0.646537712911169	0.969232267017006	1.19263266672242	0.58054477290524	0.583007155794921	0.684699173747838	4.4353398693841	2.51344802131855
Aldh3a2	28.206215469797	27.3377002032146	27.6139660014428	54.9231617976303	56.8391275798927	24.2792117525727	24.9027342260973	24.0072647795336	36.9242044126227	35.6224133203238
Slc47a2	0.837290255133119	0.693410277824086	0.71459431427024	1.38042171363028	0.872658048821281	0.663479740463131	0.853689049556849	0.791683419645937	0.310473790856887	0.571238186663306
Slc47a1	1.53503213441072	1.35215004175697	1.85454238703467	4.02378244185848	4.15967003271477	1.78310180249466	1.7698431515203	1.71174793436959	0.776184477142218	0.41129149439758
Mfap4	2.23277401368832	2.84298213907875	2.58615085164468	0.499301470887548	0.814480845566529	1.84530302816308	1.95723830874009	1.66895423601035	0.665300980407616	1.27957353812581
Mapk7	51.0049313751925	51.936429809024	51.8421160852719	57.7721172491651	54.8320140676038	60.1485852213607	61.1741079901956	63.8695948011655	47.0146026154715	38.1130118141758
B9d1	15.9259583945112	16.6245114108325	16.5547682805939	11.8070112527526	12.1299468786158	13.6842696470521	13.0135525847081	13.7153803241364	12.1084778434186	10.602180744471
Epn2	75.6701068076557	72.1666746645418	78.8946151255024	88.1707656237894	79.1209964264628	74.2889971899812	70.6896176401342	72.7064935123485	117.95786382627	96.7905983482305
Grap	0.627967691349839	0.104011541673613	0.306254706115817	0.469930796129457	0.232708813019008	1.11962206203153	0.707937260608118	0.599111777029358	0.155236895428444	0.137097164799193
Fam83g	5.68659631611243	7.15946111853369	6.72058938420821	2.46713667967965	2.32708813019008	9.33018385026278	8.34949533834869	9.75696322590669	6.65300980407616	13.5497697876536
Prpsap2	67.5937445550174	67.278132205882	67.1548513910628	51.8979822975469	52.1849513195126	68.6701531379341	65.9422736572327	67.1005190272881	63.4697135308865	51.2743396348983
Ulk2	11.6871764778998	11.0598939312942	10.2255043542003	3.23077422339002	4.33420164247903	6.63479740463131	7.70402313014717	9.13645459969771	12.3967749349286	15.8575720617734
Akap10	38.6723436589609	37.9122069400319	38.7582344739906	41.6476168069731	39.3277894002124	42.1724310031878	45.3496280471906	41.65966535272	44.1094550010249	50.9315967229004
Specc1	17.44354698194	18.5140544179031	15.5339192602078	6.5790311458124	5.61410011408357	23.9060043985622	22.6956357077309	22.6164695828583	20.0477362096162	33.7944511230012
Adora2b	3.6631448662074	3.60573344468525	2.75629235504235	1.29230968935601	1.51260728462355	2.30144534973149	3.33146946168526	3.80863915397235	1.53019225493752	1.23387448319274
Zswim7	11.5476281020443	11.9786625494111	12.0630325908952	10.9846323595261	9.8319473500531	16.8565321561414	15.6995498381918	16.496970717487	13.5499633009684	14.16670702925
Ttc19	22.7114981704859	23.4025968765629	24.1260651817905	25.1119269181679	31.3575125543114	24.2792117525727	23.9657584399984	25.5478379204662	30.7147285954849	37.4046764627133
Ncor1	298.842846894596	349.825485162251	356.259293964394	449.341953124035	532.845004610274	311.690341824445	302.434962068615	300.155000291708	343.29530589033	302.253549327288
Pigl	32.0786828997876	33.4917164189034	34.2835129346317	42.3818836759254	41.3930801157561	25.5025025240516	26.4851822203978	25.2482820319515	36.0149597393989	25.6371698174492
Cenpv	18.6297081767119	22.6398455709564	22.3395793961149	32.3958542581745	29.7285508631783	27.7002791643357	25.7147799073831	28.4578094088945	29.8276606216081	24.9516839934532
Ubb	186.017985015408	179.818620296731	176.045413565575	211.55697028253	175.724242430979	125.397670947532	134.362327726594	137.153803241364	22.9085304253689	26.9395928830415
Gm1821	59.7964790540903	50.7749675936687	50.2938284043531	18.062964976226	16.9586547487602	28.8199012263673	28.5257072656801	29.6988266613125	25.658441144387	28.6304579155649
Trpv2	4.02945935282814	4.97521874338782	4.28756588562144	2.17342993209874	2.44344253669959	3.08932754153145	2.9775008313812	3.89422655069083	1.02012816995834	1.59946692265726
2410006H16Rik	29.8110217921354	33.0063292244265	32.9393950577901	44.4672015837499	53.8720902139004	45.0544211258245	44.308543840414	41.0819504248703	89.0838012765797	136.320280865331
Snord49b	0.872177349096999	0.953439132008118	1.05487732106559	0.646154844678004	0.58177203254752	1.24402451336837	1.04108420677664	0.984255062262517	3.65915539224189	4.93549793277096
Snord49a	2.07578209085086	2.91232316686116	1.48023107955978	2.70210207774438	4.27602443922428	2.50878276862621	2.24874188663755	2.16108176714161	5.58852823542397	5.23254178983588
Snord65	0.3488709396388	0.312034625020839	0.374311307474887	0.616784169919913	0.58177203254752	0.207337418894729	0.249860209626395	0.149777944257339	1.39713205885599	1.16532590079314
Lrrc75a	2.93051589296592	3.224357791882	2.62017915232421	6.2559537234734	5.8177203254752	3.42106741176302	3.89365493334465	2.33225656057857	15.5680429415382	18.5766658302907
Mmgt2	5.11095926570842	6.31003352819918	4.40666493799981	5.05175605839167	5.26503689455506	4.87242934402612	4.10187177469998	5.34921229490498	4.67928356220023	3.83872061437742
Zfp287	3.78524969508098	3.2590283057732	3.70908477406934	0.82237889322655	2.67615134971859	2.50878276862621	3.18571767273653	2.20387546550085	1.57454565363136	1.21102495572621
Zfp286	3.00029008089368	3.62306870163085	3.26671686523538	10.9258910100099	12.5953645046538	4.49922199001561	3.37311282995633	3.05974943268565	5.47764473868937	4.9583474602375
Trim16	5.54704794025692	5.58195273648389	4.98514604955191	6.81399654387713	5.84680892710258	3.75280728199459	3.78954651266699	3.63746436053539	8.16102535966675	4.29571116370806
Fbxw10	0.59308059738596	0.72808079171529	0.595495261891866	1.46853373790455	1.83258190252469	0.87081715935786	0.957797470234513	0.920064514723657	2.86079421575275	2.21640416425363
Tvp23b	29.3749331175869	24.2000186960606	26.0146358695047	46.4937781420582	43.7783454492009	21.6460265326097	17.1778894118146	20.3698004189982	28.5192353601398	28.8132541352971
Pmp22	10.2568056253807	7.38481945882652	6.78864598556728	0.528672145645639	0.523594829292768	5.43224037504189	5.76760650554261	5.96972092111396	1.41930875820291	1.96505936212177
Hs3st3b1	6.34945110142615	6.83009123656725	7.55428275085682	11.5720458546879	8.4938716751938	6.30305753439975	8.32867365421316	7.87404049810013	4.47969326807794	4.15861399890887
Cox10	31.5030458493836	34.6878491481499	33.8751733264773	22.6447902384882	18.1221988138553	29.2138423222672	29.8791167344897	31.1966061038859	28.4748819614459	25.8199660371814
9630013K17Rik	0.40120158058462	1.02278015979053	0.646537712911169	0.587413495161822	0.669037837429649	0.663479740463131	0.728758944743651	1.00565191144214	0.776184477142218	0.662636296529435
2810001G20Rik	3.15728200373114	2.28825391681948	1.75245748499606	1.58601643693692	2.03620211391632	2.69538644563147	2.35285030731522	2.33225656057857	1.48583885624367	1.43952023039153
Elac2	124.913239937672	122.35224352206	109.928425345239	70.6952141427252	66.8746951413375	107.400782987469	104.628962781053	108.09688205544	59.5666144458285	45.0135691090685
Arhgap44	10.7277813938931	10.7478593062733	11.127254322208	38.5343252826155	27.459639936243	12.626848810689	14.4918921583309	13.0734748487478	14.9027419611306	20.221831807881
Map2k4	86.1187914498377	80.9556499359621	83.1651668607841	80.2113127643467	81.5935275647897	63.362315214229	67.6080083880753	63.3132767224954	70.1227233349627	75.1063967824915
Zkscan6	6.97741879277599	6.96877329213206	7.91157990799194	7.63637543710368	6.95217578894287	8.27276301389967	7.68320144601164	8.40896172759063	8.84850303942129	12.6586382164589
Shisa6	0.55819350342208	0.329369881966441	0.748622614949775	0.117482699032364	0	1.03668709447364	0.999440838505579	1.47638259339377	0.310473790856887	0.319893384531451
Pirt	4.77953187305156	3.98710909748849	4.01533948018516	1.29230968935601	0.58177203254752	5.12123424669979	4.16433682710658	3.83003600315197	7.60660787599374	1.55376786772419
Tmem220	1.6571369632843	1.42149106953938	1.32710372650187	2.73147275250247	1.83258190252469	1.09888832014206	1.62409136257157	1.32660464913644	2.66120392163046	1.32527259305887
Adprm	18.298280784055	15.1336793135107	15.0405089003546	14.186035908158	16.4059713178401	17.0224020912572	16.1992702574446	16.8821140027201	16.6325245101904	11.4704627881992
Sco1	30.9099652519977	29.1579021825028	30.0299753496898	45.5539165497993	38.1933339367447	36.7194568862564	36.9168459722998	38.8352812610102	42.978443334332	41.814635263754
Myh3	2.02345144990504	2.20157763209147	2.21183954416979	5.43357483024685	3.57789800016725	2.65391896185252	1.99888167701116	2.93136833760793	1.81848934644748	1.32527259305887
Myh13	3.59337067827964	3.15501676409959	2.51809425028561	32.8364143795458	29.786728066433	3.85647599144195	4.18515851124211	4.02260764576855	16.6547012095373	10.6935788543371
Gas7	11.0940958805138	10.3318131395789	10.106405301822	11.2195977575908	9.25017531750557	9.30945010837331	7.8497749190959	8.87969240954227	3.77003888897649	7.24330020689072
Usp43	7.74493485998135	8.56361693112746	6.85670258692635	6.40280709726385	4.62508765875279	9.64118997860487	11.7434298524406	13.2018559438255	6.96348359493304	10.2365883050064
Cfap52	0.767516067205359	0.797421819497699	0.442367908833958	2.23217128161492	0.785392243939153	0.953752126915751	0.999440838505579	0.599111777029358	0.199590294122285	0.365592439464516
Stx8	13.954837585552	11.0078881604574	14.0196598799685	17.9454822771936	16.1150853015663	8.85330778680491	9.11989765136341	8.34477118005177	9.33639042505354	10.5336321620714
Ntn1	90.8808797759073	106.94120009742	98.1546333101194	144.180642387469	119.117823664105	125.128132302969	121.223845037073	124.850614963082	10.2456350982773	16.1317663913718
Pik3r5	2.33743529557996	2.4442712293299	3.45387251897283	0.82237889322655	0.232708813019008	3.1307950253104	3.95611998575125	3.83003600315197	0.44353398693841	0.913981098661289
Myh10	164.213551287983	177.027643928489	166.704645029043	94.2798659734724	108.645927078249	201.324633746781	203.094707057988	199.440031203237	222.432294449613	259.205039580342
Ndel1	30.2645540136659	31.5675028979415	33.534890319682	29.8993469037367	32.5501452210338	32.8629808948145	29.5459697883212	32.4590202054834	26.7672761117331	42.2716258130846
Arhgef15	9.69861212195863	10.6611830215453	8.14977801274869	16.3888365150148	14.1079717892774	11.6938304256627	10.2234469105467	10.6342340422711	14.7031516670083	8.02018414075281
Slc25a35	3.43637875544218	2.77364111129634	2.96046215911956	4.55245458750412	3.40336639040299	2.50878276862621	2.04052504528222	2.93136833760793	4.16921947722106	3.56452628477903
Rangrf	34.3986746483857	35.0518895440076	33.3817629666241	37.6825757146309	35.4880939853987	45.075154867714	50.7216225541581	50.7961199524177	18.3179536605564	13.2755754580552
Pfas	225.457844741574	240.665372175795	219.856850690477	178.720555902984	179.040343016499	342.293344853307	353.82287851511	348.019751906518	397.716926087673	303.898715304879
Ctc1	104.451959327857	110.68561559767	105.096406648745	124.707885022855	134.476605323359	145.53013432221	140.234042652814	144.10777922474	159.095641114808	194.061036773258
Aurkb	84.9326302550658	77.8526389426993	83.8797611750543	68.9623443319979	63.3840629460524	86.4389699372123	89.5332417827914	84.5175542594987	105.782855884811	103.485509895924
2310047M10Rik	5.30283828250976	4.52450206280216	4.49173568969865	5.52168685452112	7.33032761009876	7.09093972619971	5.83007155794921	5.4775933899827	4.79016705893483	4.47850738344032
Tmem107	10.8324426757847	10.1064547992861	9.13659873245521	10.632184262429	9.27926391913295	10.1180660420628	9.32811449271874	9.39321678985315	10.0682215035019	9.87099586554192
Vamp2	18.594821082748	19.3981525221288	20.5190653097597	14.3622599567065	19.3148314805777	13.8708733240573	14.0962801597558	16.4327801699481	23.8621284972865	26.5054518611774
Per1	33.3171747355054	35.381259425974	32.582097900655	16.6531725878376	20.2456667326537	37.6524752712827	34.5431739808491	38.7924875626509	23.6847149025111	36.6963411112508
Aloxe3	0.627967691349839	0.710745534769688	0.646537712911169	0.587413495161822	0.552683430920144	1.09888832014206	1.14519262745431	1.24101725241796	0.975774771264503	2.0564574719879
Alox12b	0.12210482887358	0.173352569456022	0.289240555776049	0.0587413495161822	0.29088601627376	0.165869935115783	0.166573473084263	0.599111777029358	1.15318836603987	2.55914707625161
Cntrob	30.9274087989796	32.2262426618744	32.9734233584696	27.5496929230894	34.8481447495965	46.3813806067508	47.3068663559307	48.9345940737908	55.3308648705667	45.1278167464012
Trappc1	27.316594573718	24.4600475502446	24.602461391304	30.5455017484147	39.7350298229956	20.5678719543571	19.2392361412324	20.6479594583332	24.7713731705102	19.7419917310838
Kcnab3	1.95367726197728	1.82020197928823	2.22885369450956	1.52727508742074	1.59987308950568	3.42106741176302	4.18515851124211	3.27371792448185	5.25587774522016	2.37635085651935
Chd3os	2.68630623521876	2.47894174322111	3.18164611353654	1.99720588355019	3.75242960993151	1.94897173761045	1.74902146738476	2.18247861632123	1.41930875820291	2.19355463678709
Chd3	48.6500525326306	58.4891569344617	50.5660548097893	21.1762565005837	13.4389339518477	56.2091742623609	57.3429181092576	52.7860269261224	16.6768779088842	28.9275017726298
Cyb5d1	5.1458463596723	5.87665210455913	5.63168376246308	14.9203027771103	12.4208328948896	7.87882191799968	7.74566649841824	7.1893413243523	6.00988552301546	5.75808092156612
Naa38	4.67487059115992	6.72607969489364	5.07021680125075	21.4699632481646	19.4602744887146	10.8644807500838	9.95276501678472	10.8054088357081	11.8645341506025	8.61427185488265
Tmem88	8.89620896078939	8.66762847280108	8.81332987599962	0.998602941775097	0.872658048821281	7.79588695044179	8.34949533834869	9.09366090133847	2.66120392163046	1.89651077972218
Kdm6b	72.2337280522135	82.4638172902294	73.4841153174563	58.682608166666	53.8139130106456	103.647975705475	99.8399754298802	99.4525549868734	186.08468422001	154.142912289226
Dnah2	3.38404811449636	3.41504561828362	3.31775931625468	7.63637543710368	7.7666566345094	3.48326863743144	2.9775008313812	3.59467066217615	5.87682532693394	8.11158225061894
Efnb3	8.25079772245761	7.57550728522814	6.22717902435495	4.55245458750412	4.27602443922428	5.47370785882083	5.41363787523855	5.6915618817789	3.85874568636417	10.7392779092702
Wrap53	34.1893520846024	32.9196529396985	33.2286356135661	35.9497059039035	29.6121964566688	28.8613687101462	27.6511965319877	27.6447291400689	24.837903268551	22.9409255763984
Trp53	488.890291262832	493.58677101213	503.823019861199	300.63822682382	263.542730744027	460.496407365192	457.806369087962	469.5110615484	367.090904289575	217.367554789121
Atp1b2	12.8210070317259	14.0935638967745	12.6074854017678	11.3077097818651	10.1519219679542	13.5598671957152	13.1176610053857	13.9935393634714	35.5936024518074	34.3428397821979
Sat2	1.86645952706758	1.31747952786576	1.08890562174513	2.08531790782447	3.37427778877562	1.74163431871572	1.6449130467071	1.45498574421415	2.50596702620202	1.75941361492298
Fxr2	176.947340584799	189.214329561247	175.637073957421	140.450566693192	164.234244788165	250.339199573495	254.336871715534	256.997555496415	213.561614710845	259.182190052875
Sox15	12.1755957933941	13.4001536189505	12.8626976568643	5.75665225258585	8.63931468333068	17.1260708007046	14.6792873155507	17.3528446846718	7.22960398709609	8.24867941541814
Mpdu1	84.3744367516437	81.2850198179285	83.1311385601045	69.8434645747406	57.7990514335962	69.5617040391814	72.2512439502991	70.0532842140756	61.1855134981537	55.1359097767423
Cd68	21.6648853515695	22.657180827902	22.6628482525705	12.3356833983983	15.6496676755283	18.0590891857309	17.3444628848989	20.1130382288427	16.9208216017004	31.8750908158125
Eif4a1	2372.25261535591	2212.62019076582	2296.14465910334	2017.20731306045	2385.78892827413	2070.26412766386	2062.7209605707	2071.45036592818	1946.00536769228	1518.76239164546
Senp3	321.065925749587	304.892499159251	305.863380658002	329.157152013927	390.223590831249	337.46238299306	356.238193874832	349.560325047451	215.003100168394	153.503125520164
Tnfsf13	0.750072520223419	0.589398736150473	0.527438660532796	0.293706747580911	1.42534147974142	0.704947224242077	0.687115576472585	0.534921229490498	0.532240784326093	0.594087714129838
Tnfsf12	2.25021756067026	2.54828277100352	2.92643385844003	0.587413495161822	1.01810105695816	2.52951651051569	2.33202862317968	2.20387546550085	2.41726022881434	2.49059849385201
Polr2a	631.369183011318	715.010007978306	702.088913770511	496.893075557385	513.064755503658	566.528763387956	563.039160708945	555.569188948831	795.54473567208	653.816378927353
Slc35g3	0.03488709396388	0.173352569456022	0	1.85035250975974	1.62896169113306	0.207337418894729	0.374790314439592	0	0.510064084979172	0.274194329598387
Zbtb4	9.85560404479609	10.4011541673613	8.03067896037031	5.28672145645639	4.47964465061591	6.90433604919446	7.7873098666893	8.83689871118303	8.22755545770751	6.99195540475886
Chrnb1	2.05833854386892	2.3922654584931	1.75245748499606	1.40979238838837	3.08339177250186	2.674652703742	2.33202862317968	2.84578094088945	6.18729911779083	7.0148049322254
Fgf11	2.19788691972444	1.42149106953938	2.29691029586863	4.96364403411739	5.14868248804556	2.15630915650518	2.14463346595989	2.09689121960275	3.77003888897649	6.35216863569596
Nlgn2	39.5794081020218	43.5981712181894	38.3158665651567	16.6825432625957	24.2308051556042	43.4164555165561	40.3940672229338	38.6855033167528	48.7222084651844	42.0659800658858
Tmem256	11.9488296826289	12.0653388341391	13.3561080167176	25.9049351366363	31.4156897575661	12.19144023101	13.28423447847	12.3459819766407	16.3442274186804	18.5081172478911
Plscr3	13.9722811325339	14.3535927509586	12.3182448459918	8.48812500508832	10.442807984228	14.6794892577468	12.8678007957593	14.7424290847581	7.5622544772999	6.28362005329636
Tnk1	8.09380579962015	10.7651945632189	8.79631572565986	7.19581531573231	7.12670739870713	17.146804542594	17.740074883474	18.3157028977547	10.7556991832565	7.90593650342015
Kctd11	6.40178174237197	6.39670981292719	5.34244320668703	1.3216803641141	2.93794876436498	4.64435818324192	5.93417997862687	5.71295873095852	1.59672235297828	1.64516597759032
Acap1	12.7163457498342	12.1693503758127	14.5470985405013	7.87134083516841	5.73045452059308	15.6747088684415	16.4283087829355	15.6624935994818	9.62468751656351	11.1277198762012
2810408A11Rik	5.11095926570842	4.31647897945494	5.20633000396889	3.73007569427757	5.20685969130031	7.96175688555757	7.62073639360504	6.9753728325561	6.5864797060354	5.94087714129838
Neurl4	86.624654312314	93.679728534034	83.0630819587455	84.8812500508832	81.3899073533981	108.499671307611	105.524295198881	102.619288665457	77.4632108187934	61.4652288849717
Gps2	15.5073132669446	16.1737947302468	15.4828768091885	13.5692517382381	15.0388070413534	16.4625910602414	18.1773302503202	16.5825581142054	15.1466856539467	12.3844438868605
Eif5a	1358.1022373729	1318.20760865748	1381.37886608573	1212.95012615965	1022.6097902104	1603.94153882773	1619.21908848385	1655.73098321735	1082.84387571144	904.795588619743
Ybx2	7.69260421903553	8.91032207003951	7.36712709711938	5.02238538363357	10.4718965858554	17.6651480898309	19.301701193639	14.7210322355785	8.4271457518298	10.9220741290024
Slc2a4	0.697741879277599	1.04011541673613	0.816679216308845	1.23356833983983	2.87977156111023	1.65869935115783	2.24874188663755	1.96851012452503	1.24189516342755	2.74194329598387
Cldn7	12.4721360920871	12.1346798619215	12.8626976568643	0.646154844678004	0.785392243939153	20.4642032449097	21.7586599216319	19.5567201501726	3.74786218962957	11.4476132607327
Elp5	65.9366075917332	60.0319948026203	59.7366818429241	64.7917085163489	65.1875562469497	52.663704399261	53.8656968586236	57.4933337456387	38.232629674091	30.2299248382221
Ctdnep1	44.6554802737664	44.0662231557207	46.1423757214498	37.3007569427757	31.2993353510566	34.1070054081828	37.354101339146	36.0964845660188	31.3356761771987	30.7554639699524
Gabarap	73.0535747603647	66.5673866711123	69.55384658897	61.0616328220714	70.0744413203488	48.3510860862507	48.1189120372165	50.0900239294902	33.4646393145031	57.6493577980608
Phf23	102.358733690024	98.2042305968362	90.9916760170772	96.7176319783939	95.381524736166	91.0211268947858	94.4263375546417	92.5841664002154	80.7010089234438	88.7018656250781
Dvl2	95.4162019912117	98.4642594510202	93.492756117023	70.284024696112	79.7027684590103	112.708620911174	119.891257252398	113.916825032296	101.236632518692	119.685824869696
Acadvl	32.6717634971736	30.284693883967	30.0129611993501	27.402839549299	28.7977156111023	24.9841589768148	26.8391508507019	25.6120284680051	17.3200021899449	25.545771707583
Dlg4	17.8970792034704	16.6071761538869	17.7627729547174	0.675525519436095	0.58177203254752	20.2775995679044	18.1565085661847	17.844972215803	0.731831078448377	2.67339471358427
Mgl2	0.03488709396388	0	0	1.70349913596928	1.10536686184029	0	0	0.12838109507772	0	0
Slc16a11	0.837290255133119	1.17879747230095	0.952792419026986	0.117482699032364	0.261797414646384	2.21851038217359	2.31120693904415	1.54057314093263	0.465710686285331	0.936830626127822
Slc16a13	6.89020105786629	6.17135147263437	5.95495261891866	2.70210207774438	3.34518918714824	8.04469185311546	6.329791977202	7.72426255384279	3.4595650981196	3.15323479038145
Bcl6b	12.1581522464122	10.5918419937629	10.395645857598	0.440560121371366	0.698126439057025	18.5981664748571	17.7817182517451	17.1174793436959	0.975774771264503	0.594087714129838
0610010K14Rik	34.1719085376204	31.3421445576487	37.2099467930718	21.5580752724389	21.3801221961214	33.7545317960618	37.000132708842	37.0379459299221	30.2711946085465	31.4637993214149
Rnasek	31.7123684131669	29.6432893769797	30.7275555136203	32.0140354863193	31.1829809445471	20.4020020192413	19.0310192998771	21.1828806878237	20.6908604906768	23.0780227411976
Alox12	1.5699192283746	1.33481478481137	0.850707516988381	4.34685986419748	3.37427778877562	1.20255702958943	2.06134672941776	1.11263615734024	2.17331653599821	2.14785558185403
Pelp1	280.405017734685	265.28143703855	255.008085292437	174.16810131548	126.506328477458	230.87021593928	226.394171605649	230.465462513686	175.750342324345	148.270583730328
Arrb2	44.1147303173262	35.4506004537564	40.5106919589867	24.7007374715546	25.5979694320909	46.6509192513139	47.8898735117257	47.6721799721932	36.4584937263373	34.7998303315286
Med11	19.5018855258089	15.6884075357699	16.8099805356904	14.0098118596094	13.3516681469656	16.9602008655888	15.2414727872101	15.7480809962003	12.2193613401532	10.8763750740693
Cxcl16	5.18073345363618	6.17135147263437	5.88689601755959	0.82237889322655	0.814480845566529	5.92985018038924	4.49748377327511	6.48324530142484	1.26407186277447	2.83334140585
Zmynd15	1.9187901680134	2.23624814598268	2.33093859654816	0.234965398064729	0.901746650448657	2.75758767129989	3.74790314439592	3.18813052776337	0.909244673223741	2.83334140585
Tm4sf5	1.744354698194	0.988109645899323	1.82051408635513	0.851749567984641	0.814480845566529	3.48326863743144	3.99776335402232	3.48768641627805	0.975774771264503	0.594087714129838
Gltpd2	0.33142739265686	0.450716680585656	0.187155653737444	0.146853373790455	0.14544300813688	0.165869935115783	0.957797470234513	0.727492872107077	0.399180588244569	0.182796219732258
Psmb6	178.273050155427	171.809731587863	176.41972487305	180.570908412744	158.707410478964	180.590891857309	181.127830295001	196.572853413168	206.287657325055	165.362030275294
Pld2	8.70432994398805	8.0435592227594	7.94560820867147	3.99441176710039	5.41047990269194	9.47532004348909	10.743989013935	10.0351222652417	10.1569283008896	13.8925126996516
Mink1	66.547131736101	66.7234039836227	68.3458419148465	46.9930796129457	52.5921917422958	84.4899981996019	85.2647965350072	85.2236502824262	65.1107892825587	56.8267748092657
Gp1ba	0.645411238331779	1.24813850008335	0.884735817667916	0.616784169919913	0.14544300813688	1.76236806060519	1.81148651979136	1.73314478354921	3.70350879093573	6.35216863569596
Slc25a11	62.9537610578214	57.7610761427464	57.6439413511327	56.2448421617444	69.4635806861739	49.9683179536296	50.1386153983632	50.6035483098011	65.4656164721094	51.7998787666286
Rnf167	45.5625447168272	45.7477430794441	45.0704842500444	64.0868123221547	77.666566345094	46.6509192513139	44.620869102447	44.3128746509929	44.4421054912287	46.5673369767927
[truncated: 12,656 more rows]
