# Supplementary material for: Integrative Analysis Reveals Conserved R-Loop Features in Mouse Embryonic Stem Cells
Source: Epigenomes. 2026 Mar 2;10(1):16. doi: 10.3390/epigenomes10010016 (PMC13025856; doi:10.3390/epigenomes10010016)
Supplement: Supplementary file 1 [file epigenomes-10-00016-s001.zip › supplement table 2. R-loop-associated gene DAVID analysis.xlsx]

## Sheet: FABP
Category	Term	Count	%	PValue	Genes	List Total	Pop Hits	Pop Total	Fold Enrichment	Bonferroni	Benjamini	FDR
UP_KW_BIOLOGICAL_PROCESS	KW-0804~Transcription	1120	14.4423	6.60948e-12	ATF1, ATF2, SCX, RBPJ, ALKBH4, ZFP281, GPBP1, BBX, PWWP2A, PKNOX1, SAMD11, MEF2A, HES6, DAXX, SAP30BP, CSNK2A1, CSNK2A2, DNTTIP1, RFX2, DNTTIP2, BHLHA15, RFX1, SND1, EID1, EID2, EID3, ZFP292, RFX7, EWSR1, DDIT3, RFX5, ZFP296, TBPL1, ATF7, ATF5, CLOCK, ATF3, CGGBP1, SF1, URI1, ZBTB8A, MEAF6, AIRE, FLII, CDCA7, BAZ2A, BAZ2B, DEDD2, ZBTB7B, ZBTB7A, PPARGC1B, HEXIM1, MCTS2, HEXIM2, JUN, CREBBP, MTERF…	4401	1674	7364	1.1195	1.28885e-09	1.28885e-09	1.18971e-09
UP_KW_BIOLOGICAL_PROCESS	KW-0805~Transcription regulation	1080	13.9265	1.01056e-10	ATF1, ATF2, SCX, RBPJ, ALKBH4, ZFP281, GPBP1, BBX, PWWP2A, PKNOX1, SAMD11, MEF2A, HES6, DAXX, SAP30BP, CSNK2A1, CSNK2A2, DNTTIP1, RFX2, DNTTIP2, BHLHA15, RFX1, SND1, EID1, EID2, EID3, ZFP292, RFX7, EWSR1, DDIT3, RFX5, ZFP296, TBPL1, ATF7, ATF5, CLOCK, ATF3, CGGBP1, SF1, URI1, ZBTB8A, MEAF6, AIRE, FLII, CDCA7, BAZ2A, BAZ2B, DEDD2, ZBTB7B, ZBTB7A, PPARGC1B, HEXIM1, MCTS2, HEXIM2, JUN, CREBBP, MTERF…	4401	1621	7364	1.11482	1.97059e-08	9.85293e-09	9.09501e-09
UP_KW_BIOLOGICAL_PROCESS	KW-0507~mRNA processing	252	3.24952	1.78076e-09	EIF4A3, HNRNPU, WDR83, ADARB1, CCAR2, PNN, LGALS3, LSM11, SNRPD2, SNRPD1, HABP4, ARL6IP4, LUC7L, SNRPD3, SRRM2, DDX17, AQR, MBNL2, RBFOX2, CRNKL1, SRRM1, JMJD6, DDX39B, XRN2, CD2BP2, DUS3L, SF1, SLBP, DHX9, CSTF3, PRKRIP1, TRMT2A, HTATSF1, CSTF1, SYMPK, SRPK2, ZRSR2, PRPF38B, ZRANB2, LARP7, SRPK1, HNRNPM, CPEB1, HNRNPK, HNRNPF, RNPS1, CDK12, HNRNPC, CDK13, SUGP2, SUGP1, PRPF19, SYNCRIP, RSRC1, PC…	4401	335	7364	1.25869	3.47248e-07	1.15749e-07	1.06846e-07
UP_KW_BIOLOGICAL_PROCESS	KW-0508~mRNA splicing	205	2.64346	1.97058e-08	EIF4A3, HNRNPU, WDR83, CCAR2, PNN, LGALS3, SNRPD2, SNRPD1, HABP4, ARL6IP4, LUC7L, SNRPD3, SRRM2, DDX17, AQR, MBNL2, RBFOX2, CRNKL1, SRRM1, JMJD6, DDX39B, CD2BP2, SF1, DHX9, PRKRIP1, HTATSF1, SRPK2, ZRSR2, PRPF38B, ZRANB2, LARP7, SRPK1, HNRNPM, HNRNPK, HNRNPF, RNPS1, CDK12, HNRNPC, CDK13, SUGP2, SUGP1, PRPF19, SYNCRIP, RSRC1, C1QBP, DHX15, DHX16, PRPF40B, PRPF40A, RPUSD4, GCFC2, SCNM1, PRPF18, HNR…	4401	270	7364	1.27044	3.84262e-06	9.60657e-07	8.8676e-07
UP_KW_BIOLOGICAL_PROCESS	KW-0227~DNA damage	278	3.58478	6.30298e-08	ATF2, MDC1, ANKLE1, TONSL, SMC5, SMC6, SMC3, CCAR2, ALKBH3, ALKBH2, ZFYVE26, HERC2, KAT5, ALKBH1, ZC3H12A, CHEK1, EPC2, KAT7, FBXO6, NFRKB, RNF111, FAAP100, TIPIN, DDX11, METTL3, NSMCE1, REV1, EID3, NEIL2, PSME4, NEIL1, CLOCK, ASF1A, EXD2, PIF1, PAXIP1, PRKDC, TEX264, XPA, XPC, HTATSF1, NTHL1, RAD21, SWI5, ZBTB7A, BARD1, PLK3, XRCC6, XRCC4, XRCC5, GADD45A, XRCC2, INTS3, XRCC3, SETD1A, XRCC1, INO8…	4401	382	7364	1.21771	1.22907e-05	2.45816e-06	2.26907e-06
UP_KW_BIOLOGICAL_PROCESS	KW-0234~DNA repair	232	2.99162	1.83126e-07	MDC1, ANKLE1, TONSL, SMC5, SMC6, SMC3, ALKBH3, ALKBH2, ZFYVE26, HERC2, KAT5, ALKBH1, CHEK1, EPC2, KAT7, FBXO6, NFRKB, RNF111, FAAP100, DDX11, NSMCE1, REV1, EID3, NEIL2, PSME4, NEIL1, EXD2, PIF1, PAXIP1, PRKDC, TEX264, XPA, XPC, HTATSF1, NTHL1, RAD21, SWI5, ZBTB7A, BARD1, XRCC6, XRCC4, XRCC5, XRCC2, INTS3, XRCC3, XRCC1, INO80, SETX, TDP2, TDP1, SPRTN, MMS19, SETD2, SMG1, FEN1, OGG1, BRCA1, PRPF19,…	4401	315	7364	1.23237	3.57089e-05	5.95159e-06	5.49377e-06
UP_KW_BIOLOGICAL_PROCESS	KW-0131~Cell cycle	407	5.24823	9.78918e-07	RB1, MDC1, ANKLE2, HNRNPU, SMC5, SMC3, SMC4, MTBP, ZFYVE26, CDK20, TSPYL2, CSNK2A1, PRKCE, PRKCD, CSNK2A2, KNSTRN, EML3, HCFC1, EML4, DYNC1LI1, EID1, BIN3, PARD3, PSME3, DDIT3, JTB, ANAPC13, CDCA2, SEH1L, ANAPC15, CDCA3, ANAPC16, CDCA5, CDCA8, SKA3, ARPP19, ANAPC10, SKA2, RAD21, MCMBP, PLK4, PLK3, PLK1, INCA1, CDC6, INO80, SASS6, CDKN1C, LIN54, CDKN1A, CDKN1B, CLTC, CLTA, ING1, TRIOBP, PHF8, ING4…	4401	589	7364	1.15622	0.000190871	2.72699e-05	2.51722e-05
UP_KW_BIOLOGICAL_PROCESS	KW-0810~Translation regulation	89	1.14765	0.000101901	DDX3X, FMR1, TACO1, EIF4A3, CASC3, BZW2, BZW1, EIF4ENIF1, MTG1, AKT2, ZFP385A, ALKBH1, NCK2, HABP4, AKT1, PELO, NCK1, EIF2A, NANOS1, MRPS27, CNOT6L, DAPK1, NCBP2, NANOS3, IFRD2, NGDN, RPL13A, LARP4B, MIF4GD, IMPACT, PKM, THRAP3, SARNP, EIF4E2, GAPDH, PPP1R15A, PPP1R15B, DHX9, POLDIP3, ZFP706, NEURL1A, CTIF, LARP1, UNK, MKNK1, MKNK2, DHX36, IGF2BP1, EIF4EBP1, EIF4EBP2, IGF2BP3, EIF4EBP3, IGF2BP2, …	4401	115	7364	1.29495	0.0196756	0.00248384	0.00229277
UP_KW_BIOLOGICAL_PROCESS	KW-0833~Ubl conjugation pathway	416	5.36428	0.000205951	DCAF8, DCAF7, DCAF6, MTBP, RNF114, CDK5RAP3, RNF111, ATG3, WSB1, WSB2, RC3H2, WDR77, RNF123, RNF126, RNF125, RBCK1, ANAPC13, CDCA3, ANAPC16, NEDD4L, ANAPC10, RNF217, BRAP, BARD1, IRF2BP1, MEX3C, CYLD, WDR5B, DZIP3, RNF220, LRSAM1, PHF23, DDA1, TRIM8, TRIM6, TRIM7, UBL7, RING1, JOSD2, LRRC41, RNF168, DDB1, RNF169, PELI1, RNF166, URM1, WDR24, NEURL1A, RNF139, RNF138, USP1, SPOP, ZSWIM8, RNF130, MBD…	4401	625	7364	1.11372	0.0393687	0.00446227	0.00411902
UP_KW_BIOLOGICAL_PROCESS	KW-0698~rRNA processing	70	0.902643	0.000286048	POP7, SUV39H1, CHD7, EIF4A3, RRP1, FCF1, NAT10, WDR43, RRP8, RRP9, FBL, RPP38, DDX17, NSUN5, DIMT1, DDX56, WDR75, DDX51, IMP4, TFB2M, UTP18, RPUSD4, NSA2, DKC1, FRG1, C1D, NHP2, NAF1, RPP25, DDX27, HEATR1, NOP2, TSR3, DDX21, NOL8, NOL9, AK6, MRM1, RBFA, RPF1, EXOSC7, EXOSC6, EXOSC5, EXOSC10, PDCD11, ERI1, PES1, EXOSC8, GAR1, RRP36, UTP20, EXOSC2, DCAF13, EXOSC1, UTP6, NOP14, KRR1, WDR18, RPP40, P…	4401	89	7364	1.31604	0.0542598	0.00557794	0.00514887
UP_KW_BIOLOGICAL_PROCESS	KW-0509~mRNA transport	67	0.863959	0.000357279	AHCTF1, NXT1, NUP107, NUP188, ZC3H3, FMR1, EIF4A3, CETN3, CASC3, NXT2, BICD2, GLE1, ZFP36, KHSRP, NUP62, ALYREF2, RBM33, NUP214, NDC1, PCID2, NUP210, NUP133, NCBP2, SUPT6, THOC3, NUTF2, SENP2, THOC5, THOC7, THOC6, NUP93, DDX39B, THRAP3, ZC3H11A, SARNP, NUP50, SRSF3, NUP54, NUP98, SRSF7, FYTTD1, POM121, ENY2, SEH1L, DHX9, TNKS, POLDIP3, SRSF1, IWS1, ZFP36L1, NXF1, NUP85, HSF1, TPR, IGF2BP1, G3BP2,…	4401	85	7364	1.31892	0.0673095	0.00610947	0.00563951
UP_KW_BIOLOGICAL_PROCESS	KW-0235~DNA replication	69	0.889749	0.000375967	FEN1, MCM7, DSCC1, MCM10, CHTF18, CHAF1B, CHAF1A, REV3L, POLI, KAT7, POLL, POLK, POLE, POLG, RFC5, RFC3, RMI2, RFC4, RFC1, LIG1, DDX11, WRNIP1, LIG3, DBF4, POLG2, CINP, SDE2, MCM3, RBMS1, MCM4, MCM5, MCM6, DTL, MCM2, PRIM2, BLM, PCNA, NFIX, SAMHD1, POLD3, ORC4, POLD4, CDC45, ORC6, CHTF8, RECQL5, RBBP4, POLD1, ORC3, POLD2, ORC2, MCMBP, RBBP6, RBBP7, GINS1, GINS2, CDT1, GINS4, RPA1, RPA2, CDC6, LRW…	4401	88	7364	1.31198	0.0707035	0.00610947	0.00563951
UP_KW_BIOLOGICAL_PROCESS	KW-0132~Cell division	238	3.06899	0.000776722	ANKLE2, CCNK, CCNF, HNRNPU, SMC5, SMC3, SMC4, GOLGA2, CDC20, ZFYVE26, CDC26, CDK20, RCC1, FBXO5, PELO, TIPIN, PRKCE, KNSTRN, EML3, EML4, DYNC1LI1, BIN3, PARD3, ZW10, JTB, KIF20B, LLGL2, ANAPC13, ANAPC15, CDCA2, SEH1L, CDCA3, ANAPC16, CDCA5, CDCA8, SKA3, ARPP19, ANAPC10, SKA2, DSN1, SPAST, RACGAP1, RAD21, MCMBP, SNX9, RAB11FIP3, PLK4, RCC2, PLK1, MICAL3, INO80, CDC6, ZWINT, ANLN, TPX2, STAG1, STAG…	4401	349	7364	1.14107	0.140599	0.0116508	0.0107546
UP_KW_BIOLOGICAL_PROCESS	KW-0090~Biological rhythms	96	1.23791	0.000959035	TOP2A, KDM5A, GSK3B, SUV39H2, KDM5B, CRTC1, SUV39H1, HNRNPU, UBE3A, CCAR2, PPP1CB, PPP1CC, DBP, SIN3A, NAMPT, EP300, DNM1L, BTRC, PRKCG, KLF10, NCOA2, PRMT5, USP7, KDM2A, CSNK2A1, FBXW11, FBXW7, METTL3, CSNK1D, SIRT1, DDB1, KAT2B, SFPQ, NCOR1, CREB1, THRAP3, CRY2, TIMELESS, SIK1, TOP1, DTL, CLOCK, DDX5, PRKAA1, HDAC2, PRKAA2, KMT2A, PRKDC, DHX9, ROCK2, HDAC1, CIPC, MYCBP2, CREM, TWIST1, CIART, RE…	4401	130	7364	1.23564	0.170641	0.013358	0.0123305
UP_KW_BIOLOGICAL_PROCESS	KW-0254~Endocytosis	84	1.08317	0.00235468	LMBR1L, ITSN2, APP, SH3GL3, DGKD, TFRC, FKBP15, USP33, ITSN1, STON1, STAB2, AP2A1, STON2, PIK3CB, FNBP1L, CLINT1, AP2A2, RAB22A, MRC2, PSTPIP1, RINL, MRC1, ANKFY1, DNM1L, SH3GL2, AP2M1, SH3GL1, FNBP1, APLP1, MAGI2, EPS15L1, GAPVD1, EPN1, DNM1, EPN2, NME1, DNM2, ARC, LMBRD1, RABEP1, FCHSD2, RABEP2, CTTN, BIN1, RIN1, RNASEK, LRP1, LRP5, LRP4, LRP2, LRP8, EHBP1, LRP6, FCHO1, MICALL1, FCHO2, AP2S1, A…	4401	114	7364	1.23293	0.36853	0.0306109	0.0282562
UP_KW_BIOLOGICAL_PROCESS	KW-0498~Mitosis	176	2.2695	0.00304539	DCLRE1A, ANKLE2, ERCC6L, CCNK, ZFP207, CCNF, HNRNPU, BUB1B, SMC5, SMC3, SMC4, GOLGA2, CDC20, CCND3, CDC26, RUVBL1, NUSAP1, NEK1, RCC1, NEK2, FBXO5, NEK3, TXNL4A, TIPIN, BORA, ANAPC7, VRK1, KNSTRN, CDC25A, KLHL42, EML3, EML4, DYNC1LI1, ZW10, TIMELESS, JTB, ANAPC5, KIF20B, ANAPC1, ARL8A, MAD1L1, ANAPC13, BRSK2, CDCA2, ANAPC15, SEH1L, CDCA3, ANAPC16, TNKS, CDCA5, CUL3, CDCA8, PDS5B, PDS5A, SKA3, ARP…	4401	257	7364	1.14589	0.448303	0.0371157	0.0342606
UP_KW_BIOLOGICAL_PROCESS	KW-0879~Wnt signaling pathway	116	1.49581	0.00649698	CTNND1, DIXDC1, FZD10, CCAR2, TMEM88, ADGRA2, FAM53B, BTRC, FBXW4, PIAS4, TLE4, CSNK1G3, TLE3, TLE1, CSNK2A1, FBXW11, CTNNBIP1, CSNK2A2, CSNK1D, ZBTB33, HIC1, SHISA6, PYGO2, SFRP4, SFRP2, DAAM1, DDIT3, CSNK2B, ROR2, CSNK1G2, CSNK1G1, MACF1, 2210016L21RIK, TNKS, TCF7, KLHL12, RTF1, APCDD1, NLK, GRK6, DVL1, DVL2, DVL3, MARK2, ZBED3, MARK1, FZD3, ZRANB1, FZD2, FZD5, FZD7, FZD6, FZD9, FZD8, UBAC2, TM…	4401	166	7364	1.16926	0.719462	0.0745242	0.0687916
UP_KW_BIOLOGICAL_PROCESS	KW-0653~Protein transport	360	4.64217	0.00746434	IPO13, VPS29, IPO11, NUP107, KDELR1, ITSN1, PHAX, GOLGA2, GLE1, SCAMP5, SCAMP4, RINL, AP1S1, VPS35, AP1S3, SEC62, VPS36, CCDC93, VPS39, SEC63, NUP214, GABARAPL2, VPS18, ATG3, COG8, COG7, NUP210, COG5, COG4, COG3, COG2, AP1B1, COG1, ACTN4, SCAMP3, SCAMP2, NUP93, ZW10, PREB, KDELR2, NUP98, KDELR3, KIF20A, BLZF1, VPS28, UNC119B, POM121, SEH1L, SAR1A, STXBP1, STXBP2, AGAP1, PIK3R2, NMD3, PIK3R1, VPS2…	4401	555	7364	1.08536	0.767997	0.0808637	0.0746434
UP_KW_BIOLOGICAL_PROCESS	KW-0690~Ribosome biogenesis	63	0.812379	0.0114119	LTV1, DDX3X, NVL, FCF1, WDR43, C1QBP, RIOK2, RIOK1, UTP14B, DDX56, WDR75, DDX51, IMP4, GNL2, NSA2, DKC1, CINP, FRG1, SDE2, SBDS, NHP2, NAF1, ZFP622, DDX27, PRKDC, NIP7, HEATR1, NOP2, TSR3, NOL7, SDAD1, AK6, TMA16, RPF1, DHX30, BMS1, PES1, ZNHIT6, RRS1, GAR1, DROSHA, RRP36, HEATR3, DCAF13, NOP56, NOP14, NOP58, MTERF3, RIOK3, XRCC5, KRR1, ERAL1, WDR12, BYSL, RCL1, BOP1, GNL3L, MYBBP1A, EIF6, ZFP593…	4401	86	7364	1.22576	0.893341	0.117123	0.108113
UP_KW_BIOLOGICAL_PROCESS	KW-0233~DNA recombination	51	0.65764	0.0122998	MUS81, SWSAP1, HMGB2, SMC5, BRCA1, SMC6, HMGB1, 4930447C04RIK, YY1, EME1, EME2, SNAPC3, RUVBL2, RUVBL1, POGZ, NFRKB, LIG1, ACTL6A, NSMCE1, LIG4, LIG3, ACTR8, SPIDR, UCHL5, MORF4L1, EID3, INO80C, INO80B, PIF1, PAXIP1, INO80D, PSMC3IP, TFPT, ZSWIM7, XRCC6, XRCC4, XRCC5, XRCC2, MCRS1, NONO, XRCC3, RPA1, RPA2, MND1, INO80, PALB2, RAD52, SETX, RAD51, PAGR1A, APEX1	4401	68	7364	1.25494	0.910484	0.119923	0.110698
UP_KW_BIOLOGICAL_PROCESS	KW-0648~Protein biosynthesis	75	0.967118	0.027367	EIF4A2, EIF4A1, GFM2, PARS2, YARS2, FARS2, PTMS, EFTUD2, DENR, EIF2D, EARS2, EIF2A, RARS2, EIF5A, EIF5B, TSFM, EIF1AX, SECISBP2, TRNAU1AP, TUFM, EEF1A1, EEF1G, LARS2, SARS2, EEF1D, ETF1, TARS2, EIF1A, EIF4E2, CARS2, MTRF1L, EIF1B, AARS2, GSPT2, GSPT1, TCEAL5, PDF, EIF4H, EIF2S3X, VARS2, EIF4E, EIF4B, EEFSEC, EIF2B5, EIF2B4, EIF2B3, EIF2B2, GATC, EIF2AK3, EIF2S2, LARP4, EIF2S1, EIF1, AIMP1, ABTB1,…	4401	107	7364	1.17284	0.995533	0.244148	0.225367
UP_KW_BIOLOGICAL_PROCESS	KW-0517~Myogenesis	21	0.270793	0.0275449	UNC45A, ITGB1, UNC45B, SRPK3, CD164, XBP1, ZFHX3, ZFP609, TWIST1, FOXK1, CHD2, SIRT1, COPRS, FXR1, EID2, NPHS1, ADGRB1, FRG1, ID3, PAXBP1, PRR14	4401	25	7364	1.40554	0.995689	0.244148	0.225367
UP_KW_BIOLOGICAL_PROCESS	KW-0053~Apoptosis	285	3.67505	0.0339811	CYFIP2, APP, ARL6IP1, GHITM, CCAR2, CCAR1, TIAL1, LGALS1, RASSF5, PEG10, AKT2, ZC3H12A, AKT1, CHAC1, MEF2A, DAXX, CSNK2A1, DAPK1, MAP1S, UNC5B, CSNK2A2, PRKCD, SIAH1A, MFSD10, NISCH, PSME3, DDIT3, DDIT4, JTB, VDAC1, TRIB3, EPHA2, BEX2, CDCA7, BCL10, NRADD, GABARAP, DEDD2, SGPL1, PDCD10, RAD21, INPP5D, HMOX1, FADD, PEA15A, FIS1, PLK3, XBP1, PRELID1, CRADD, DNASE2A, SIAH2, RASSF7, GADD45G, XKR8, AI…	4401	444	7364	1.07405	0.998819	0.288101	0.265939
UP_KW_BIOLOGICAL_PROCESS	KW-0746~Sphingolipid metabolism	22	0.283688	0.0395499	CERS5, ASAH1, GAL3ST1, SAMD8, ASAH2, SGMS1, ST8SIA1, TECR, SGMS2, GBA2, ACER2, SMPD3, SMPD2, UGCG, SGPL1, SPTLC2, ACER3, B4GALNT1, SPTSSA, KDSR, B4GALT6, B4GALT5	4401	27	7364	1.36339	0.999618	0.306134	0.282586
UP_KW_BIOLOGICAL_PROCESS	KW-0811~Translocation	51	0.65764	0.0408179	AHCTF1, NUP107, NUP188, CETN3, BICD2, TOMM22, SEC61A2, GLE1, CHCHD4, SEC61A1, SEC61G, NUP62, SEC62, NUP214, NDC1, PCID2, NUP210, NUP133, PAM16, TIMM22, TIMM8A2, NUTF2, TIMM21, SENP2, NUP93, NUP50, PEX5, NUP54, NUP98, POM121, ENY2, SEH1L, TNKS, TIMM13, RRBP1, TIMM50, NXF1, ZMAT3, NUP85, TPR, NUP88, DNAJC19, TIMM8B, NUP155, RANBP17, TIMM44, PEX14, TIMM10B, PARP11, MCM3AP, NUP37	4401	71	7364	1.20192	0.999704	0.306134	0.282586
UP_KW_BIOLOGICAL_PROCESS	KW-0346~Stress response	51	0.65764	0.0408179	HSP90AB1, HSPB6, HSPB8, HSPB1, FMN2, CASC3, PARK7, TM7SF3, RBM3, RPS6KA3, RPS6KA5, SUMO1, ZC3H12A, CHORDC1, MAP3K9, MAP3K7, IER5, MAP3K5, MAP4K2, HSP90AA1, CIRBP, AHSA2, AHSA1, IMPACT, DDIT3, SGK1, PPP1R15A, MAPKAP1, PIK3R2, PIK3R1, HIGD1A, HSP90B1, DNAJB1, HSPH1, HSF2, HSF1, MAP2K7, HSPA8, XBP1, HSPA4, IDH2, DAB2IP, EIF2AK3, HSPE1, MAPK14, MAPK12, MAPK13, MANF, MAPK11, CREBRF, HSPA1B	4401	71	7364	1.20192	0.999704	0.306134	0.282586
UP_KW_BIOLOGICAL_PROCESS	KW-0866~Nonsense-mediated mRNA decay	22	0.283688	0.0699851	UPF2, UPF1, SMG1, NCBP2, EIF4A3, SMG9, CASC3, SMG7, GSPT2, SMG8, GSPT1, SMG5, SMG6, PNRC2, CTIF, EXOSC10, THRAP3, ETF1, RNPS1, PABPC1, DCP2, DCP1B	4401	28	7364	1.3147	0.999999	0.505448	0.466567

## Sheet: FACC
Category	Term	Count	%	PValue	Genes	List Total	Pop Hits	Pop Total	Fold Enrichment	Bonferroni	Benjamini	FDR
UP_KW_CELLULAR_COMPONENT	KW-0539~Nucleus	2918	37.6273	1.77465e-56	ATF1, ATF2, POP7, NUP107, POP1, POP4, ITSN1, TESK2, SCX, ALKBH6, ALKBH8, ALKBH3, ALKBH2, ALKBH5, ENDOV, ALKBH4, RAVER1, ALKBH1, AKT2, RAVER2, ZC3H12A, AKT3, GPBP1, BBX, PWWP2A, AKT1, PRKACA, PKNOX1, PRKACB, SAP30BP, SECISBP2, BHLHA15, EWSR1, DDIT3, UNC50, ATF7, ATF5, CLOCK, ATF3, SF1, RABL6, SLBP, EXD2, URI1, CDCA2, SET, CRABP2, SHMT2, CDCA5, MEPCE, CDCA7, CDCA8, BAZ2A, BAZ2B, DEDD2, PDGFC, AFMID…	6614	4353	11445	1.15997	1.11803e-54	1.11803e-54	9.22816e-55
UP_KW_CELLULAR_COMPONENT	KW-0963~Cytoplasm	2846	36.6989	4.31537e-28	TSKS, ITSN2, ATF2, SCOC, POP7, ITSN1, TESK1, SPINT2, ALKBH6, ALKBH8, FAM110A, ALKBH3, ENDOV, ALKBH4, CAPNS1, RAVER1, DPYSL5, DPYSL2, AKT2, FAM110B, RAVER2, ZC3H12A, DPYSL3, AKT3, AKT1, ANKFY1, PRKACA, GTSE1, PRKACB, ATG3, FNBP1, SECISBP2, RC3H1, RC3H2, SPINT1, MTHFD1, EWSR1, DDIT3, DDIT4, JTB, ATF5, CLOCK, SKAP2, RABL6, SLBP, URI1, SET, CRABP2, CDCA3, SAR1A, SHMT2, CDCA5, SHMT1, CDCA7, CDCA8, PLA…	6614	4442	11445	1.10868	2.71868e-26	1.35934e-26	1.122e-26
UP_KW_CELLULAR_COMPONENT	KW-0158~Chromosome	321	4.13926	3.81982e-11	MDC1, NUP107, EHMT2, TONSL, HNRNPU, EHMT1, HSF2BP, SMC5, SMC6, SMC3, MKI67, SMC4, CDC20, RASSF2, KAT5, PPP2R1A, CHEK1, KAT8, RCC1, KAT7, UBAP2L, TMPO, DDX18, DAXX, NGDN, TINF2, NSMCE1, ZFP618, ESCO2, KNSTRN, DYNC1LI1, CFDP1, EID3, THAP7, WDR82, GRWD1, ZW10, ATF7, FLYWCH1, NEIL1, TELO2, ASF1A, PRR14, EXD2, PAXIP1, SEH1L, MEAF6, ANAPC16, TEX264, CDCA5, CDCA8, XPC, HTATSF1, SKA3, ZBTB4, SKA2, MBTD1,…	6614	441	11445	1.25956	2.40649e-09	8.02162e-10	6.62102e-10
UP_KW_CELLULAR_COMPONENT	KW-0747~Spliceosome	105	1.35397	1.11627e-05	EIF4A3, HNRNPU, CWC25, WDR83, CASC3, EFTUD2, PNN, LGALS3, SNRPD2, RBMX2, SNRPD1, CWC22, SNIP1, SNRPD3, SNRNP35, TXNL4A, SRRM2, AQR, PRPF4B, CRNKL1, SRRM1, PRPF4, PRPF6, DDX39B, PRPF3, SNRPG, PPIE, PPIH, SNRNP25, SREK1, SNRPF, SNRNP200, SNRPA, SF1, SNRPB, ZCCHC8, DDX5, PRKRIP1, HTATSF1, PRPF8, ZMAT2, ZMAT5, HSPA8, ZRSR2, PRPF38B, CWC15, LSM5, LSM4, LSM2, HNRNPM, LSM7, HNRNPK, LSM6, HNRNPF, HNRNPC,…	6614	138	11445	1.31662	0.000703006	0.000175812	0.000145115
UP_KW_CELLULAR_COMPONENT	KW-0206~Cytoskeleton	697	8.98775	0.000251422	TSKS, WIPF2, TESK1, ARPC5L, HNRNPU, FNBP1L, TPGS1, FAM110A, ZFYVE26, MPRIP, DPYSL2, CSPP1, STMN1, FAM110B, RTTN, CEP97, GTSE1, CDK5RAP3, CDK5RAP2, RSPH6A, MAP1S, FNBP1, PRKCE, DDX11, ARMC9, WDR73, KNSTRN, EML2, EML3, EML4, DYNC1LI1, EML5, EML6, DYNC1LI2, BIN3, DAAM1, MAP1B, PARD3, MAP1A, JTB, ATF5, CDC42SE1, FLII, CDCA8, SLAIN2, WDR62, SLAIN1, SKA3, GABARAP, SKA2, RRP7A, PPP4C, NUP85, PLK4, PLK3,…	6614	1110	11445	1.08658	0.0157168	0.00316792	0.00261479
UP_KW_CELLULAR_COMPONENT	KW-0647~Proteasome	41	0.528691	0.000354098	USP14, PSMD12, PSMD11, PSMD14, PSMD13, UBE3A, PSMB10, PSMD8, PSMB6, PSMB7, PSMB4, PSMD6, PSMB5, PSMD7, PSMB2, PSMD4, PSMB3, PSMD2, PSMB1, PSMD3, UBQLN1, PSMD1, PSMF1, TXNL1, ADRM1, RAD23A, RAD23B, UCHL5, PSMA6, PSMA4, PSMC6, PSMA1, PSMC3, PSMA2, PSMC4, PSMC1, PSME3, PSME4, PSMC2, PSME1, PSME2	6614	49	11445	1.4479	0.022065	0.00371803	0.00306885
UP_KW_CELLULAR_COMPONENT	KW-0995~Kinetochore	67	0.863959	0.000946391	PHF2, ERCC6L, AHCTF1, NUP107, ZFP207, PINX1, FBXO28, BUB1B, HNRNPU, PHF6, CDC20, PPP1CB, PPP1CC, NUDCD2, RASSF2, KAT5, CHAMP1, NEK2, SPDL1, NDEL1, NUP133, PRPF4B, TEX14, RANGAP1, CKAP5, KNSTRN, DYNC1LI1, CFDP1, INCENP, ZW10, CENPC1, BIRC5, KIF2C, MAD1L1, DCTN6, SEH1L, MEAF6, ANAPC16, DCTN3, SKA3, SKA2, DSN1, NUP85, HSF1, TPR, BUB3, TRP53BP1, CLASP1, CLASP2, CENPU, CDT1, CENPV, CENPW, SPAG5, BOD1,…	6614	89	11445	1.30268	0.0579066	0.00851752	0.00703033
UP_KW_CELLULAR_COMPONENT	KW-0137~Centromere	93	1.19923	0.00145378	SUV39H2, PHF2, ERCC6L, AHCTF1, NUP107, ZFP207, FMR1, SUV39H1, PINX1, FBXO28, BUB1B, HNRNPU, CTCF, SMC3, PHF6, CDC20, PPP1CB, PPP1CC, NUDCD2, RASSF2, KAT5, MIS18BP1, PPP2R1A, CHAMP1, KAT7, NEK2, SPDL1, NDEL1, DAXX, NUP133, NGDN, PPP2R5A, PRPF4B, TEX14, PPP2R5C, RANGAP1, CKAP5, KNSTRN, DYNC1LI1, CFDP1, INCENP, ZW10, CENPC1, BIRC5, KIF2C, FLYWCH1, MAD1L1, ZFP330, DCTN6, SEH1L, MEAF6, ANAPC16, DCTN3,…	6614	130	11445	1.23792	0.0875796	0.0112558	0.00929054
UP_KW_CELLULAR_COMPONENT	KW-0168~Coated pit	41	0.528691	0.00160798	APP, DGKD, LRP1, CLTC, ITSN1, CLTB, CLTA, LRP3, AP2A1, LRP2, ARRB2, AP2A2, FCHO1, AP1G1, FCHO2, AP2S1, SH3BP4, AP1S1, CCDC32, AP1S3, DNM1L, LDLR, AP2M1, REPS1, AMN, FNBP1, TNK2, AP2B1, EPS15L1, EPN1, DNM1, DNM2, ATAT1, DAB2, FCHSD2, CTTN, RAB35, AAK1, LRP10, LRP12, PICALM	6614	51	11445	1.39112	0.0964141	0.0112558	0.00929054
UP_KW_CELLULAR_COMPONENT	KW-0906~Nuclear pore complex	30	0.386847	0.00721081	POM121, AHCTF1, NUP107, SEH1L, NUP188, TNKS, CETN3, BICD2, GLE1, NXF1, NUP85, NUP62, TPR, NUP88, NUP214, NDC1, PCID2, NUP155, NUP210, NUP133, RANBP17, NUTF2, SENP2, NUP93, PARP11, MCM3AP, NUP50, NUP54, NUP98, NUP37	6614	37	11445	1.40304	0.36614	0.0454281	0.0374962
UP_KW_CELLULAR_COMPONENT	KW-0965~Cell junction	208	2.68214	0.0111621	VEZT, TES, DIXDC1, F11R, PNN, BAIAP2L2, GJA1, CPNE3, TNS3, TNS2, EPHA4, CXADR, ACTN1, SCRIB, ACTN4, CLDN6, CLDN4, CLDN9, PARD3, RUFY3, SPATA13, ADGRB1, CLDN7, TLN2, TLN1, EPHA2, GRB7, FLII, FBF1, WNK4, PRKCZ, MTDH, SYMPK, PIP5K1C, VASP, WWTR1, YES1, JUP, PARVB, PTK2, HNRNPK, PARVG, GJB3, PTK7, TRIP6, CCDC88C, ADA, FERMT2, FERMT3, CLIC4, TGFB1I1, PTPRJ, FMN1, SH3PXD2A, SH3PXD2B, PRX, GIT1, GAK, EN…	6614	323	11445	1.11433	0.506961	0.0639284	0.0527663
UP_KW_CELLULAR_COMPONENT	KW-9994~DNA-directed RNA polymerase	24	0.309478	0.0252637	POLR2M, CRCP, POLRMT, RPAP1, PRIMPOL, POLR2A, POLR3B, POLR2B, POLR3C, POLR1A, POLR1B, POLR2C, POLR3D, POLR1C, POLR3E, POLR1D, POLR2E, POLR2F, POLR1E, POLR3H, POLR2H, POLR2I, POLR2J, POLR2K	6614	30	11445	1.38434	0.800524	0.122432	0.101055
UP_KW_CELLULAR_COMPONENT	KW-0240~DNA-directed RNA polymerase	24	0.309478	0.0252637	POLR2M, CRCP, POLRMT, RPAP1, PRIMPOL, POLR2A, POLR3B, POLR2B, POLR3C, POLR1A, POLR1B, POLR2C, POLR3D, POLR1C, POLR3E, POLR1D, POLR2E, POLR2F, POLR1E, POLR3H, POLR2H, POLR2I, POLR2J, POLR2K	6614	30	11445	1.38434	0.800524	0.122432	0.101055
UP_KW_CELLULAR_COMPONENT	KW-1000~Mitochondrion outer membrane	82	1.05738	0.0315135	ATF2, MTCH1, SLC27A1, SLC44A1, SLC44A2, CISD2, MTFR1L, TOMM20, HK2, TOMM22, DNM1L, SLC25A47, BOK, SH3GLB1, BNIP3L, CPT1A, VPS13C, SLC11A2, VPS13A, NME3, ACSL5, MUL1, ACSL3, TOMM40L, ARMC1, QTRT1, ARMCX1, VDAC3, VDAC2, VDAC1, PGAM5, MGARP, LETMD1, PPP1R15A, EXD2, TOMM40, ABCB6, MIEF1, PLD6, FOXO3, AKAP1, SNN, RHOT2, PGRMC1, RHOT1, SAMM50, CYB5R3, MSTO1, UBB, CNR1, UBC, MFN2, GPAT2, BAK1, BID, VAT1…	6614	122	11445	1.16307	0.866987	0.141811	0.11705
UP_KW_CELLULAR_COMPONENT	KW-0493~Microtubule	157	2.0245	0.0473113	ZFP207, TPGS1, GOLGA2, TUBB6, RASSF1, TUBB5, RASSF3, RUSC1, TUBB3, KIF5C, RASSF5, KIF5B, CSPP1, STMN1, KIF5A, TEKT2, NUSAP1, NEK2, KIF21B, GTSE1, DYNC2H1, MAP1S, MTUS2, KNSTRN, EML2, TUBA4A, EML3, EML4, DYNC1LI1, CLIP2, EML5, EML6, DYNC1LI2, KATNAL2, CEP57L1, MAP1B, MAP1A, KIF20A, KIF20B, FKBP4, MACF1, AKNA, TUBGCP2, KLC1, SKA3, NDRG1, CAMSAP1, GABARAP, SKA2, KIF19A, SPAST, KLC2, MAP7, MAP6, MAP4…	6614	247	11445	1.0999	0.952803	0.198708	0.164013
UP_KW_CELLULAR_COMPONENT	KW-0796~Tight junction	54	0.696325	0.075884	F11R, MAGI1, PDCD6IP, CXADR, MAGI3, LSR, FRMD4B, TGFBR1, CLDN6, CLDN4, TRAF4, SAPCD2, CLDN15, CLDN9, PARD3, CLDN12, CLDN7, ARHGEF2, YAP1, USP53, WNK4, ILDR1, PARD6G, ARHGAP17, LIN7B, MTDH, CYTH3, CYTH2, PARD6B, PARD6A, MARVELD2, SH3BP1, CCDC85C, EPCAM, MARVELD3, UBN1, SYMPK, ECT2, JAM2, CYTH1, JAM3, VASP, WWTR1, TBCD, MAPK15, MPP7, TJAP1, TJP1, VAPA, RAB13, ESAM, EPPK1, TJP3, TJP2	6614	80	11445	1.16803	0.993069	0.298793	0.246623

## Sheet: FAMF
Category	Term	Count	%	PValue	Genes	List Total	Pop Hits	Pop Total	Fold Enrichment	Bonferroni	Benjamini	FDR
UP_KW_MOLECULAR_FUNCTION	KW-0678~Repressor	383	4.93875	8.04337e-16	RB1, TCERG1, HNRNPU, CCNC, RBPJ, BACH1, PHB2, CCAR2, BACH2, RRP8, IKZF5, ELK3, CCAR1, ELK4, ZFP281, TRIM28, SOX15, SAP130, TRIM24, CPNE1, TRIM27, IER5, SAMD11, HES6, DAXX, SAP30BP, SFMBT1, SFMBT2, NGDN, SOX13, CIRBP, RC3H1, BHLHA15, RC3H2, EID1, EID2, EID3, EWSR1, DDIT3, BCORL1, ZFPM1, ATF3, SF1, L3MBTL1, GRB7, URI1, CTBP2, ANP32A, CTBP1, ZFP746, PRDM15, TWIST1, BAZ2A, ZBTB4, MED12L, LARP1, MIER3…	4512	503	7580	1.27918	8.85958e-14	9.16944e-14	8.44554e-14
UP_KW_MOLECULAR_FUNCTION	KW-0156~Chromatin regulator	210	2.70793	3.08881e-11	RB1, SMARCB1, TRRAP, EHMT2, TONSL, HNRNPU, JMJD1C, EHMT1, RCBTB1, RRP8, ALKBH4, KAT5, TRIM28, EPC1, KAT8, EPC2, KAT7, ATXN7L3, TSPYL2, SMARCC1, DAXX, SMARCC2, SFMBT1, JMJD6, HCFC1, BCORL1, ASF1A, L3MBTL1, NAA60, L3MBTL3, L3MBTL2, MEAF6, BAZ2A, MBTD1, ZNHIT1, HLTF, BANP, SETDB1, SETD1B, SETD1A, SMARCA5, SMARCA4, ANP32E, EZH1, RCOR1, BAP1, EZH2, SETD5, SUV39H2, PHF2, SETD2, PHF20, PHF1, SUV39H1, SE…	4512	267	7580	1.32132	3.52125e-09	1.76062e-09	1.62163e-09
UP_KW_MOLECULAR_FUNCTION	KW-0694~RNA-binding	443	5.71244	6.52298e-11	RPL5, HNRNPU, PHAX, ADARB1, RPL8, ALKBH8, RRP9, RPL7, ENDOV, LSM11, RAVER1, ZC3H12A, RAVER2, RPL37, EARS2, DDX17, DDX18, MBNL2, RBFOX2, SECISBP2, DDX11, RPL22, RC3H1, DDX10, DICER1, RC3H2, DDX39B, EWSR1, SARNP, UNC50, SF1, SLBP, BAZ2A, TEX19.1, RNPC3, RRP7A, LARP1, GAR1, PPARGC1B, PNO1, SETD1B, SETD1A, LARP7, PA2G4, LARP4, MEX3D, MEX3C, HNRNPL, DHFR, MOV10, HNRNPM, CPEB1, HNRNPK, AGO3, HNRNPF, AG…	4512	618	7580	1.20425	7.4362e-09	1.86673e-09	1.71936e-09
UP_KW_MOLECULAR_FUNCTION	KW-0687~Ribonucleoprotein	214	2.75951	6.54994e-11	RPL5, RPL3, RPL32, RPL31, RPL34, HNRNPU, HNRNPR, RPL8, RPL9, RPL6, RPL7, RRP9, RPS15, RPS14, RPS17, RPS16, LSM11, RPL18A, RAVER1, RPS19, SNRPD2, RPS18, SNRPD1, RPS6KA2, RPS6KA1, RPL36, RPL35, RPL38, RPL37, SNRPD3, RPS11, RPS10, RPL39, RPS13, RPL21, RPL23, RPL22, MRPS18B, MRPS18A, IMP4, RPL24, RPL27, AURKAIP1, RPL29, UBA52, RPL28, SLBP, MAPKAP1, MRPL17, MRPL15, MRPL12, HNRNPLL, MRPL13, MRPL11, PCB…	4512	274	7580	1.31209	7.46694e-09	1.86673e-09	1.71936e-09
UP_KW_MOLECULAR_FUNCTION	KW-0010~Activator	404	5.20954	2.1672e-08	ATF1, ATF2, TRRAP, MAML1, HNRNPU, SCX, RBPJ, BACH1, SOX21, BACH2, ELK3, ELK4, CREB3L3, CREB3L4, ZMIZ1, SOX15, MYC, ZXDC, GPBP1, PKNOX1, IER5, MEF2A, MED1, DDX11, SOX11, SOX12, RFX1, MED4, MED7, DDIT3, RFX5, ATF7, MAML3, ATF5, CLOCK, MEAF6, AIRE, FLII, PRDM15, HIF1A, RAD21, ZSCAN10, RREB1, PPARGC1B, NFE2, JUN, CREBBP, SETD1B, SETD1A, PBX3, NFATC3, PBX2, NFATC2, IRF2BP2, NR1D2, NR1D1, PBX4, NFATC4,…	4512	574	7580	1.18241	2.4706e-06	4.94121e-07	4.55112e-07
UP_KW_MOLECULAR_FUNCTION	KW-0689~Ribosomal protein	131	1.68923	5.62565e-06	RPL5, RPL3, RPL32, RPL31, RPL34, RPL8, RPL10A, RPL9, RPL6, RPL7, RPS15, RPS14, RPS17, RPS16, RPL18A, RPS19, RPS18, RPS6KA2, RPS6KA1, RPL36, RPL35, RPL38, RPL37, RPS11, RPS10, CHCHD1, RPL39, RPS13, RPS9, RPS7, RPL21, RPS8, RPS5, RPL23, RPS6, RPL22, MRPS18B, MRPS18A, RPSA, RPL7L1, RPL24, RPL27, AURKAIP1, RPL29, UBA52, RPL28, DAP3, MAPKAP1, MRPL17, MRPL15, MRPL12, MRPL13, MRPL11, RPL41, MRPL27, MRPL…	4512	172	7580	1.27951	0.000641121	0.000106887	9.84489e-05
UP_KW_MOLECULAR_FUNCTION	KW-0238~DNA-binding	823	10.6125	1.25178e-05	ATF1, ATF2, SCX, RBPJ, ENDOV, ZFP281, ZC3H12A, GPBP1, BBX, PKNOX1, MEF2A, WDHD1, DNTTIP1, RFX2, BHLHA15, RFX1, ZFP292, RFX7, DDIT3, RFX5, TBPL1, ATF7, ATF5, CLOCK, ATF3, CGGBP1, PIF1, ZBTB8A, SET, AIRE, BAZ2A, DEDD2, HMGXB4, ZBTB7B, HMGXB3, ZBTB7A, CTC1, JUN, MTERF3, PBX3, PBX2, PBX4, NR2F6, ZFAT, NANOG, LIN54, CTCF, TFCP2L1, MECP2, NKRF, RMI2, FOS, POU5F1, DDB1, PLSCR1, PPARD, TMF1, MYRF, CENPA,…	4512	1268	7580	1.09039	0.00142602	0.000203861	0.000187766
UP_KW_MOLECULAR_FUNCTION	KW-0347~Helicase	102	1.31528	1.43295e-05	EIF4A2, SMARCAL1, EIF4A1, ERCC6L, DQX1, EIF4A3, HELB, DHX57, RUVBL2, RUVBL1, SMARCAD1, DDX17, DDX18, AQR, DDX11, RECQL, DDX10, DICER1, DHX40, DDX39B, RAD54L2, SNRNP200, D1PAS1, DDX6, PIF1, BLM, DDX5, DHX9, DDX1, YTHDC2, DHX30, DHX32, DHX33, DHX34, DHX35, HLTF, G3BP1, DHX36, DHX37, EP400, DHX38, XRCC6, HELQ, FANCM, XRCC5, SMARCA5, HELZ, SMARCA4, SETX, MOV10, DHX29, DDX49, DDX3X, MCM7, DDX46, CHD9,…	4512	131	7580	1.30806	0.00163224	0.000204196	0.000188075
UP_KW_MOLECULAR_FUNCTION	KW-0723~Serine/threonine-protein kinase	232	2.99162	0.000638394	TRIO, ARAF, TESK1, TESK2, RPS6KA3, RPS6KA6, RPS6KA5, RPS6KA2, AKT2, RPS6KA1, AKT3, CHEK1, CDK20, AKT1, PRKACA, PRKACB, PRKCG, PRKCI, CSNK2A1, DAPK1, PRKCE, CSNK2A2, PRKCD, CSNK1D, BCR, SIK3, PRKD2, ALPK3, ULK1, SIK1, SIK2, PRKDC, WNK4, NLK, PRKCZ, TRPM7, SRPK2, PLK4, CDK17, CDK18, SRPK3, PLK3, CDK19, DMPK, PLK2, PLK1, DCLK3, EIF2AK3, DCLK2, BRAF, SRPK1, WNK1, WNK2, ADCK5, CDK10, ATM, CDK12, CDK13…	4512	340	7580	1.14633	0.0702133	0.00808632	0.00744792
UP_KW_MOLECULAR_FUNCTION	KW-0418~Kinase	382	4.92585	0.00179691	TSKS, PANK2, TRIO, PANK3, CERK, TRRAP, PANK1, ZMYND8, ARAF, TESK1, TESK2, RPS6KA3, RPS6KA6, RPS6KA5, RPS6KA2, AKT2, RPS6KA1, AKT3, CHEK1, CDK20, AKT1, PIP4K2B, PIP4K2C, EPHB2, SEPHS1, SKP2, PRKACA, SEPHS2, PRKACB, EPHB4, XYLB, PDK2, EPHB3, PRKCG, EPHA4, PRKCI, CSNK2A1, DAPK1, PRKCE, CSNK2A2, PRKCD, CSNK1D, MAPK8IP2, MAPK8IP3, BCR, PRKAR1B, PRKAR1A, SIK3, TYRO3, PRKD2, ALPK3, ULK1, SIK1, SIK2, PI4…	4512	584	7580	1.09888	0.185379	0.0204848	0.0188676
UP_KW_MOLECULAR_FUNCTION	KW-0396~Initiation factor	38	0.490006	0.00213589	EIF4A2, EIF4A1, EIF4H, DENR, EIF2S3X, EIF2D, EIF4E, EIF4B, EIF2A, EIF2B5, EIF2B4, EIF5B, EIF2B3, EIF2B2, EIF1AX, EIF2AK3, EIF2S2, EIF2S1, EIF1, EIF5, EIF6, EIF3K, EIF3L, EIF3I, EIF3G, EIF3H, EIF3E, DHX29, EIF3F, EIF3C, EIF1A, EIF4E2, EIF4G3, EIF1B, EIF3A, EIF4G2, EIF4G1, EIF3B	4512	46	7580	1.3878	0.216318	0.0221356	0.0203881
UP_KW_MOLECULAR_FUNCTION	KW-0808~Transferase	988	12.7402	0.00347752	TSKS, EHMT2, TESK1, ARAF, TESK2, EHMT1, ALKBH8, NDST2, NDST1, COMTD1, AKT2, AKT3, AKT1, PRKACA, PRKACB, XYLB, ATG3, HEMK1, CSNK2A1, CSNK2A2, RC3H1, RC3H2, BCR, PRKAR1B, PRKAR1A, RBCK1, CLOCK, SHMT2, SHMT1, MEPCE, PRKAR2A, RNF217, PIP5K1A, PIP5K1C, B3GALNT2, B3GALNT1, CREBBP, GSTM1, TIPARP, EIF2AK3, CS, UCK2, UCK1, B4GAT1, FASN, NMT2, DZIP3, EZH1, RNF220, EZH2, LRSAM1, PIGO, PIGP, QPRT, PIGV, IKBK…	4512	1579	7580	1.05117	0.327752	0.0330364	0.0304283
UP_KW_MOLECULAR_FUNCTION	KW-0009~Actin-binding	150	1.93424	0.00392256	FHOD3, CYFIP1, WIPF2, FHOD1, FBXO25, DIXDC1, INPPL1, ARPC5L, ESPN, EPS8, ALKBH4, MAEA, MPRIP, CFL1, COTL1, PLS3, TMSB10, ACTN3, TPM4, TPM3, ACTN2, ACTN1, TMOD3, TPM2, TPM1, ACTN4, DAAM1, FSCN1, FSCN2, UTRN, PFN1, VCL, PFN2, MACF1, SPTBN4, FLII, KLHL17, TWF2, TWF1, CORO1A, ACTR3B, CORO1B, CNN3, CORO1C, CNN2, MICAL1, MYH14, MYH10, SPTBN1, SPTBN2, VASP, MYH7B, RDX, MICAL3, DSTN, MYO5A, INO80, ARPC5,…	4512	218	7580	1.15594	0.361128	0.0343979	0.0316822
UP_KW_MOLECULAR_FUNCTION	KW-0195~Cyclin	25	0.322373	0.0289494	CCNK, CCNJ, CCNT2, CCNI, CCNT1, CCNF, CCNC, CCNB2, CCNB1, CCND3, CCND2, CCND1, CCNL2, CCNL1, PTGIS, CABLES2, CCNA2, CCNE2, CDK4, CCNE1, CCNG2, CCNG1, CCNYL1, CCNJL, CDK5R1	4512	31	7580	1.35481	0.964879	0.235731	0.21712
UP_KW_MOLECULAR_FUNCTION	KW-0143~Chaperone	128	1.65055	0.0858981	PARK7, CLU, CCT6B, PSMD9, IPO9, PSMD5, CHORDC1, SACS, COTL1, SEC63, WDR83OS, DAXX, TIMM8A2, TSC1, DNAJB14, CNPY3, PDIA6, SCO1, CDC37, DNAJB11, PPIH, SNRNP200, FKBP4, ASF1A, FKBP5, SET, COX17, HSP90B1, BAG6, BAG5, BAG2, GRPEL1, GRPEL2, DNAJC21, BAG1, MDN1, BTF3, DNAJC19, HSPA9, HSPA8, TRAP1, HSPA5, ST13, DNAJC11, TBCD, DNAJC14, TBCA, TOR1B, DNAJC17, TIMM10B, NPLOC4, NACA, ANP32E, PSMG3, PSMG4, PSM…	4512	197	7580	1.09155	0.999964	0.620226	0.571261
UP_KW_MOLECULAR_FUNCTION	KW-0413~Isomerase	87	1.12186	0.0870493	FKBP11, TOP2A, FKBP10, TOP2B, PUS10, FKBP15, ECI1, CWC27, GPI1, DSE, PGM3, KIF1B, TOP3B, PDIA3, PTGIS, TPI1, PUS1, DDX11, PGAM1, GLCE, PGAM2, ECH1, TOP3A, ITPK1, RECQL, MIF, PUS7, PDIA6, LSS, RENBP, PDIA5, FAHD2A, PDIA4, RPUSD4, THAP4, KATNAL2, DKC1, RPUSD2, RPUSD3, FKBP8, PPIF, PPIE, PPIH, PPIG, FKBP9, TOP1, CRELD1, FKBP4, PPIB, FKBP3, PPIA, FKBP5, PPIC, TRUB2, ISYNA1, BLM, RPE, HSD17B4, MRI1, H…	4512	131	7580	1.1157	0.999969	0.620226	0.571261

## Sheet: FAPTM
Category	Term	Count	%	PValue	Genes	List Total	Pop Hits	Pop Total	Fold Enrichment	Bonferroni	Benjamini	FDR
UP_KW_PTM	KW-0597~Phosphoprotein	4378	56.4539	4.4687e-62	ITSN2, NUP107, TFRC, ITSN1, ZC3H12C, ALKBH5, CAPNS1, DPYSL5, DPYSL2, ZC3H12A, FAM110B, DPYSL3, GPBP1, ANKFY1, BBX, PWWP2A, PRKACA, PRKACB, FNBP4, PRKAB2, SAP30BP, CXADR, UNC5B, FNBP1, CACNA2D1, RC3H1, BHLHA15, PRKAB1, RC3H2, BCR, SIGIRR, MTHFD1, EWSR1, DDIT3, ZC3H11A, DDIT4, UNC50, ORAI3, ORAI1, CLOCK, SF1, SLBP, URI1, SET, SAR1A, SHMT2, AASDH, NPRL3, MEPCE, PRPSAP1, LARP1, PRPSAP2, HLCS, D5ERTD5…	5771	6578	9458	1.09076	1.65342e-60	1.65342e-60	1.65342e-60
UP_KW_PTM	KW-0007~Acetylation	2048	26.4088	3.41955e-55	ATF2, NUP107, GMFG, ALKBH5, ALKBH4, CAPNS1, RAVER1, LURAP1L, AKT2, AKT3, AKT1, ANKFY1, FNBP4, WDR83OS, ATG3, FNBP1, BCR, LARS2, MTHFD1, EWSR1, UNC50, ATF5, SF1, RABL6, UNC119B, URI1, SET, SHMT2, MEPCE, BAZ2A, PRPSAP1, RNF214, LARP1, PRPSAP2, LTA4H, PIP5K1C, RDH13, JUN, CREBBP, PRPF38B, JUP, LARP7, LNPEP, LARP4, DHFR, MOV10, TBL3, PPFIBP1, AGO3, FASN, SFXN1, LIN54, MTMR14, SNX12, ARHGAP1, DDA1, ME…	5771	2810	9458	1.19446	1.26523e-53	6.32616e-54	6.32616e-54
UP_KW_PTM	KW-1017~Isopeptide bond	1113	14.352	1.18303e-44	ATF1, MDC1, EHMT2, EHMT1, PSMD8, ALKBH5, LSM11, PSMD7, PSMD4, ZFP281, PSMD3, BBX, PWWP2A, AKT1, FNBP4, MEF2A, ATG3, WDHD1, DAXX, SAP30BP, 2310022A10RIK, DNTTIP2, SND1, SCAMP3, DDX39B, B230219D22RIK, ZC3H11A, ZFP296, ATF7, CLOCK, ATF3, SLBP, ZBTB8A, CDCA2, SET, MEAF6, CRABP2, NPRL2, MEPCE, CDCA7, CDCA8, BAZ2A, GIGYF2, LARP1, PIP5K1A, ZBTB7B, ZBTB7A, JUN, CREBBP, FN1, LARP7, SETX, MLLT10, TBL3, PPF…	5771	1444	9458	1.26321	4.37719e-43	1.45906e-43	1.45906e-43
UP_KW_PTM	KW-0832~Ubl conjugation	1576	20.3224	3.50323e-43	ATF1, ALKBH3, ALKBH5, AKT2, ZC3H12A, AKT3, BBX, PWWP2A, AKT1, FNBP4, ATG3, SAP30BP, 2310022A10RIK, FRS2, B230219D22RIK, DDIT3, ZC3H11A, DDIT4, ORAI1, ATF7, ATF5, CLOCK, ATF3, SLBP, CDCA2, SET, CRABP2, CDCA3, CDCA5, NPRL2, MEPCE, CDCA7, CDCA8, BAZ2A, RHOT2, RHOT1, LARP1, PDGFC, PIP5K1A, SFN, JUN, CREBBP, LARP7, MOV10, TBL3, PPFIBP1, AGO3, FASN, AGO1, AGO2, RNF220, LIN54, SHB, MED15, NEFL, DLGAP1, …	5771	2144	9458	1.2047	1.2962e-41	3.24049e-42	3.24049e-42
UP_KW_PTM	KW-0488~Methylation	643	8.29142	1.05404e-21	RB1, NUP107, RPL3, EHMT2, WIPF2, TESK1, HNRNPU, DCAF8, SLC4A2, SLC4A3, 1110038F14RIK, RRP9, ALKBH5, LSM11, DPYSL5, DPYSL2, ZMIZ2, STMN1, GPBP1, DDX17, RBFOX2, WDR74, SCRIB, HCFC1, BCR, RNF123, DYNC1LI2, EID2, PRKAR1B, ARMC6, EWSR1, MAP1B, RPL29, UBA52, SET, CTBP2, NPRL2, MEPCE, NOLC1, SLAIN2, SLAIN1, GIGYF2, PPP4C, LARP1, ZSCAN10, PIP5K1C, PSMF1, VTI1B, BTF3, ABCA2, CREBBP, PRRT3, PRRT2, H3F3B, H…	5771	848	9458	1.24269	3.89994e-20	7.79988e-21	7.79988e-21
UP_KW_PTM	KW-0013~ADP-ribosylation	61	0.786589	0.000164786	GLP1R, GSK3B, CCNT1, NUMA1, HNRNPU, CASC3, HMGB1, YY1, TRIM28, TNKS1BP1, HMGN2, HMGN1, PARP3, KDM2A, SMARCC2, PARP1, PARP2, RPS6, AXIN1, AXIN2, PARP9, TERF1, RPL24, KXD1, UBA52, GAPDH, BLZF1, KPNB1, NFAT5, TNKS, CTBP1, CENPA, CENPB, RAP1B, UBB, TNKS2, UBC, STAT6, BUB3, RPS27A, XRCC6, NPM1, SMAD3, H3F3B, XRCC5, TIPARP, H3F3A, HMGA1, RPA1, EIF2AK3, TMA7, PARP16, DEK, PARP14, CHFR, PARP11, GLUD1, H1…	5771	74	9458	1.35097	0.00607903	0.00101618	0.00101618
UP_KW_PTM	KW-0702~S-nitrosylation	45	0.580271	0.0072272	TXN1, RYR1, TRIM72, HDAC2, ACADVL, HSP90AB1, PRKDC, HDAC1, IRS1, ODC1, XIAP, KEAP1, HIF1A, RELA, IKBKB, PANX1, GJA1, RASD1, DPYSL2, GPC1, CASP3, DNM1L, HRAS, EGLN1, PTPN1, HSP90AA1, PARP1, S100A1, KCNJ14, SIRT1, NFKB1, PKM, DDAH1, RILPL1, APEX1, FASN, MAP1B, PPIF, CTNNB1, ATG4B, VIM, EZR, SLC25A4, GAPDH, PTPN2	5771	57	9458	1.29386	0.235381	0.0382009	0.0382009

## Sheet: FAseqfeature
Category	Term	Count	%	PValue	Genes	List Total	Pop Hits	Pop Total	Fold Enrichment	Bonferroni	Benjamini	FDR
UP_SEQ_FEATURE	CROSSLNK:Glycyl lysine isopeptide (Lys-Gly) (interchain with G-Cter in SUMO2)	800	10.3159	1.66953e-53	ATF1, MDC1, EHMT2, EHMT1, PSMD8, ALKBH5, LSM11, PSMD4, ZFP281, BBX, PWWP2A, FNBP4, WDHD1, DAXX, SAP30BP, 2310022A10RIK, DNTTIP2, SND1, B230219D22RIK, ZC3H11A, ZFP296, ATF3, SLBP, ZBTB8A, CDCA2, MEPCE, CDCA7, CDCA8, BAZ2A, GIGYF2, LARP1, ZBTB7A, JUN, LARP7, SETX, MLLT10, TBL3, PPFIBP1, EIF5, TDP2, FASN, EZH1, RNF220, EZH2, LIN54, CTCF, SHB, NKRF, NSUN2, ACTL6A, BAZ1A, FOS, BAZ1B, DDB1, LIN37, SRRT…	7355	1005	12812	1.38662	2.16388e-49	2.16388e-49	2.16104e-49
UP_SEQ_FEATURE	REGION:Disordered	5388	69.4778	3.17381e-41	ITSN2, SCOC, NUP107, 2810408A11RIK, ITSN1, SCX, ALKBH8, FAM110A, ALKBH3, ALKBH2, ZC3H12C, ALKBH5, LURAP1L, CAPNS1, DPYSL2, ALKBH1, ZC3H12A, FAM110B, DPYSL3, GPBP1, BBX, PWWP2A, SMCO4, PRKACA, FNBP4, WDR83OS, PRKAB2, SAP30BP, CXADR, FNBP1, SECISBP2, RC3H1, BHLHA15, PRKAB1, RC3H2, BCR, SIGIRR, LARS2, SCO1, SPINT1, EWSR1, DDIT3, ZC3H11A, DDIT4, UNC50, ORAI3, ORAI1, CLOCK, SF1, UNC119B, SLBP, URI1, S…	7355	8779	12812	1.0691	4.11357e-37	2.05679e-37	2.05409e-37
UP_SEQ_FEATURE	COMPBIAS:Basic and acidic residues	2545	32.8175	7.92234e-37	ATF1, ITSN2, ATF2, SLC4A1AP, 2810408A11RIK, POP1, ITSN1, TESK2, SCX, ISM2, ZC3H12C, ALKBH5, ENDOV, RAVER1, ZC3H12A, DPYSL3, AKT3, GPBP1, BBX, PWWP2A, FNBP4, PRKAB2, SAP30BP, CXADR, FNBP1, SECISBP2, BHLHA15, PRKAB1, EWSR1, DDIT3, ZC3H11A, ATF7, ATF5, ATF3, SKAP2, RABL6, SLBP, URI1, CDCA2, SET, CDCA3, AASDH, TEX21, NPRL3, CDCA7, BAZ2A, BAZ2B, LARP1, D5ERTD579E, PDGFC, PIP5K1C, JAG2, HEXIM1, HEXIM2,…	7355	3873	12812	1.14465	1.02681e-32	3.42271e-33	3.41823e-33
UP_SEQ_FEATURE	COMPBIAS:Polar residues	3037	39.1618	1.19676e-25	TSKS, ATF1, ITSN2, ATF2, SLC4A1AP, 2810408A11RIK, POP1, ITSN1, ISM2, FAM110A, ALKBH3, ZC3H12C, ALKBH5, RAVER1, LURAP1L, DPYSL2, ALKBH1, RAVER2, ZC3H12A, DPYSL3, GPBP1, BBX, PWWP2A, GTSE1, FNBP4, CXADR, FNBP1, 2310022A10RIK, SECISBP2, RC3H1, FRS2, BHLHA15, FRS3, PRKAB1, BCR, EWSR1, B230219D22RIK, DDIT3, ZC3H11A, DDIT4, UNC50, CLOCK, ATF3, SF1, RABL6, SLBP, URI1, CDCA2, CDCA3, CDCA5, TEX21, NPRL3, …	7355	4804	12812	1.10122	1.55112e-21	3.8778e-22	3.87271e-22
UP_SEQ_FEATURE	CROSSLNK:Glycyl lysine isopeptide (Lys-Gly) (interchain with G-Cter in SUMO2); alternate	237	3.05609	1.95438e-24	EIF4A1, RPL5, MDC1, RPL3, HNRNPU, EHMT1, MKI67, CCAR2, CCAR1, PNN, RPS17, KAT5, TRIM28, RPS18, MYC, PSMD3, HABP4, TRIM24, RPL38, JUNB, NFRKB, FNBP4, DDX17, WDHD1, SMARCC1, SRRM1, MED7, DDX39B, SUB1, CSNK2B, RPL24, NUP98, PFN1, L3MBTL2, MEAF6, RPN1, NOLC1, LDHA, PRDX1, SYMPK, RREB1, JUN, SETDB1, KNOP1, XRCC1, FOSL2, HNRNPM, HNRNPK, HNRNPF, SPRTN, INTS4, CALM3, HNRNPC, CALM1, CALM2, TOP2A, RPLP0, T…	7355	276	12812	1.4958	2.53307e-20	5.06615e-21	5.0595e-21
UP_SEQ_FEATURE	COMPBIAS:Pro residues	898	11.5796	3.78608e-20	MDC1, SCX, NDST2, ZC3H12A, PWWP2A, SAMD11, FNBP4, MEF2A, RBFOX2, FNBP1, RC3H1, RFX1, SCAMP3, BCR, RFX7, EWSR1, AKIP1, RFX5, ATF5, SF1, EXD2, NYAP1, AGAP3, GIGYF2, GABARAP, LARP1, RNF217, PIP5K1C, ZBTB7B, ABCA2, JUN, CREBBP, PRRT3, PRRT2, PBX4, GRIN2C, GRIN2D, RNF225, FAT1, ARHGAP8, KCNC3, MED19, CTCF, MED15, JPH4, MECP2, SHF, MED12, MMP25, NHSL1, NKRF, DLGAP1, NELFA, DLGAP3, SS18, EPS15L1, RBSN, …	7355	1300	12812	1.20328	4.90714e-16	8.17857e-17	8.16785e-17
UP_SEQ_FEATURE	COMPBIAS:Acidic residues	561	7.23404	1.02343e-19	MDC1, SLC4A1AP, CHIC1, EHMT2, RRP1, RAPH1, HNRNPU, EHMT1, GPATCH3, SLC4A3, ZDBF2, NYNRIN, NUB1, EVA1B, MYC, PSMD1, BBX, RSPH6A, TSPYL2, FNBP4, DAXX, SAP30BP, UNC13A, DNTTIP2, WDR75, SCRIB, SOX12, RFX1, DICER1, NISCH, EML5, EID3, WDR81, DDX39B, MAP1B, SARNP, ZSCAN29, URI1, ANAPC15, SET, SRCAP, CDCA7, BAZ2B, TEX19.1, RNPC3, PRDM10, WDR70, PRKAR2A, RAD21, SSR1, RREB1, PPARGC1B, ZBTB7C, HEXIM1, ST13,…	7355	772	12812	1.26584	1.32647e-15	1.89496e-16	1.89247e-16
UP_SEQ_FEATURE	COMPBIAS:Basic residues	341	4.39716	5.09669e-14	EHMT2, RRP1, EHMT1, GPATCH1, SLC4A3, SLC4A4, RPL6, RRP8, PNN, LIPE, ZFYVE26, SNRPD1, ZMIZ1, ADGRA2, 4921524J17RIK, RPL36, ARL6IP4, LUC7L, ATXN7L1, CCNL1, ATXN7L3, RNF111, SEC63, TSPYL2, SRRM2, MED1, SRRM3, SCAF11, SFMBT1, SFMBT2, NGDN, DDX10, SRRM1, FAM133B, SFRP4, FAM76B, FLYWCH1, RPL29, PRR13, LLGL2, TSPYL5, L3MBTL1, OSER1, URI1, L3MBTL2, SET, CDCA2, CTBP2, MEAF6, PPP1R35, MYCBP2, CDCA8, MRPL15…	7355	460	12812	1.29131	6.60483e-10	7.97769e-11	7.96722e-11
UP_SEQ_FEATURE	CROSSLNK:Glycyl lysine isopeptide (Lys-Gly) (interchain with G-Cter in SUMO1); alternate	131	1.68923	5.53963e-14	RPL5, MDC1, RPL3, NAB2, HNRNPU, EHMT1, ZBTB20, PRDM1, RPL10A, MKI67, CCAR1, EFTUD2, PNN, RPS17, TRIM28, KAT5, SALL4, KHSRP, PSMD3, RUVBL1, TRIM24, HABP4, SNIP1, JUNB, NFRKB, GTF2I, FNBP4, DDX17, WDHD1, MORC3, PRPF4B, SRRM1, MED7, HNRNPUL1, DKC1, NCL, SUB1, NHP2, PHIP, ZFP451, DDX5, PSMD12, L3MBTL2, MEAF6, NOLC1, STIP1, RAI1, HMBOX1, NACC1, SAFB2, SYMPK, RREB1, ZFP462, NFE2, HSPA8, ZFHX3, UBE2I, S…	7355	152	12812	1.50128	7.18041e-10	7.97769e-11	7.96722e-11
UP_SEQ_FEATURE	DOMAIN:RRM	149	1.92134	3.68369e-09	MSI1, HNRNPR, MSI2, ALKBH8, RDM1, TIAL1, RAVER1, RBMX2, RAVER2, CPNE1, RBM12B2, SNRNP35, ABT1, RBFOX2, CIRBP, LARP4B, RBMXL2, MARF1, RBMXL1, EWSR1, NCL, SRSF2, SRSF3, PPIE, MATR3, SRSF4, SRSF5, SREK1, SRSF6, SRSF7, SNRPA, SRSF9, TRMT2A, RNPC3, HNRNPLL, RRP7A, HNRNPDL, G3BP1, G3BP2, SAFB2, PPARGC1B, ZRSR2, CPSF7, CPSF6, RBPMS, ZFP638, FUS, NONO, SETD1B, SETD1A, LARP7, LARP4, DNAJC17, HNRNPL, HNRNP…	7355	191	12812	1.3589	4.77432e-05	4.77443e-06	4.76817e-06
UP_SEQ_FEATURE	MOTIF:Nuclear localization signal	258	3.32689	1.88339e-08	TCERG1, ANKLE1, FOXI3, THYN1, PHAX, RRP9, GOLGA2, NUB1, RAVER1, DAG1, TRIM24, FAM53B, KAT8, FAM53A, SKP2, TMPO, DAXX, SECISBP2, METTL3, TINF2, REV1, DNTTIP1, TALDO1, CRNKL1, SND1, EWSR1, NSMF, CLOCK, CGGBP1, SF1, PAXIP1, CRABP2, AIRE, XPA, CDCA7, XPC, HIF1A, DEDD2, SPAST, ZNHIT1, DHX36, SYMPK, SURF6, HIVEP2, XRCC4, TIPARP, INCA1, NFATC3, NFATC2, NFATC4, NET1, SPRTN, GTF2IRD1, HNRNPC, ANP32B, EZH1…	7355	360	12812	1.24839	0.000244076	2.21914e-05	2.21623e-05
UP_SEQ_FEATURE	DOMAIN:RRM 2	73	0.941328	9.71145e-07	RBM28, DAZAP1, RBM26, CELF1, CELF3, CELF4, MSI1, MSI2, ELAVL1, ELAVL2, ELAVL3, TIAL1, PTBP1, RBM4, SYNCRIP, SART3, RAVER1, RAVER2, RBM12B2, RBM34, RBM5, RBM15, RBM19, TRNAU1AP, PTBP2, PTBP3, SFPQ, HNRNPH1, ESRP2, ESRP1, NCL, RBMS1, MATR3, SRSF4, PABPC1, SRSF5, SRSF6, RBMS2, SNRPA, SRSF9, SF3B4, SRSF1, RBM4B, HTATSF1, RNPC3, HNRNPLL, RBM15B, HNRNPDL, PUF60, U2AF2, DND1, IGF2BP1, SNRPB2, IGF2BP3, I…	7355	88	12812	1.44502	0.0125081	0.000968232	0.000966962
UP_SEQ_FEATURE	DOMAIN:RRM 1	73	0.941328	9.71145e-07	RBM28, DAZAP1, RBM26, CELF1, CELF3, CELF4, MSI1, MSI2, ELAVL1, ELAVL2, ELAVL3, TIAL1, PTBP1, RBM4, SYNCRIP, SART3, RAVER1, RAVER2, RBM12B2, RBM34, RBM5, RBM15, RBM19, TRNAU1AP, PTBP2, PTBP3, SFPQ, HNRNPH1, ESRP2, ESRP1, NCL, RBMS1, MATR3, SRSF4, PABPC1, SRSF5, SRSF6, RBMS2, SNRPA, SRSF9, SF3B4, SRSF1, RBM4B, HTATSF1, RNPC3, HNRNPLL, RBM15B, HNRNPDL, PUF60, U2AF2, DND1, IGF2BP1, SNRPB2, IGF2BP3, I…	7355	88	12812	1.44502	0.0125081	0.000968232	0.000966962
UP_SEQ_FEATURE	DOMAIN:Helicase C-terminal	82	1.05738	4.51387e-06	EIF4A2, SMARCAL1, EIF4A1, ERCC6L, DDX49, DDX3X, DDX46, CHD9, DQX1, CHD8, CHD7, EIF4A3, CHD6, DDX42, CHD5, DDX43, CHD4, CHD3, DDX41, CHD2, CHD1, DHX57, DHX15, SMARCAD1, DHX16, DDX17, HELLS, DDX18, DDX55, DDX56, ATRX, RECQL, DDX10, DDX54, DDX51, CHD1L, DICER1, DDX50, DHX40, SUPV3L1, DDX19A, DDX39B, RAD54L2, D1PAS1, DDX6, DDX5, BLM, DDX27, SRCAP, DDX24, DHX9, DDX1, YTHDC2, DDX23, DDX20, DDX21, DDX60…	7355	103	12812	1.38679	0.0568259	0.00417888	0.0041734
UP_SEQ_FEATURE	CROSSLNK:Glycyl lysine isopeptide (Lys-Gly) (interchain with G-Cter in ubiquitin)	176	2.2695	1.08859e-05	IFITM3, APP, KDM1A, NR3C1, TOMM20, IGF1R, CCAR1, PYCARD, CDC20, ALKBH5, PSMD7, TUBB5, CREB3L3, SALL2, CCND1, PEG10, CHEK1, SESN2, AKT1, KAT7, MACROD2, NBN, EPHB2, RPS10, MAP3K7, RPS13, TLE3, ARID5A, MUL1, CYBA, WRNIP1, TSC1, TICAM1, ILF2, HCFC1, EEF1A1, ARC, ILF3, RRAGB, ZFP42, VDAC3, FKBP8, VDAC2, VDAC1, UBA52, IFNAR1, BLM, SET, NOTCH1, RPN2, INSIG1, NPRL2, ITPR1, WNK4, UBR2, BCL10, HIF1A, SOCS2…	7355	248	12812	1.23622	0.131592	0.00940617	0.00939384
UP_SEQ_FEATURE	DOMAIN:Helicase ATP-binding	85	1.09607	1.28942e-05	EIF4A2, SMARCAL1, EIF4A1, ERCC6L, DDX49, DDX3X, DDX46, CHD9, DQX1, CHD8, CHD7, EIF4A3, CHD6, DDX42, CHD5, DDX43, CHD4, CHD3, DDX41, CHD2, CHD1, DHX57, DHX15, SMARCAD1, DHX16, DDX17, HELLS, DDX18, DDX55, DDX11, DDX56, ATRX, RECQL, DDX10, DDX54, DDX51, CHD1L, DICER1, DDX50, DHX40, SUPV3L1, DDX19A, DDX39B, RAD54L2, SNRNP200, D1PAS1, DDX6, DDX5, BLM, DDX27, SRCAP, DDX24, DHX9, DDX1, YTHDC2, DDX23, DD…	7355	109	12812	1.3584	0.153905	0.0104451	0.0104314
UP_SEQ_FEATURE	CROSSLNK:Glycyl lysine isopeptide (Lys-Gly) (interchain with G-Cter in SUMO1)	49	0.63185	3.60885e-05	NAB2, GRIK3, MKI67, FGF2, AKAP12, MRC2, ALKBH5, ING2, KAT5, SUMO1, LRRFIP1, RRP12, IKBKE, CAP1, FNBP4, ADSL, DAXX, TPI1, METTL3, AHSA1, SCAMP3, EEF1G, ILF3, NR5A2, CREB1, CTTN, ATF7, CCDC43, FKBP4, CLOCK, FYTTD1, NOLC1, GPS2, RRBP1, LPP, RAI1, SCAF8, PRDX1, SYMPK, RPL19, ZFHX3, CREBBP, BCL11A, KCNIP3, WDR12, SETX, NASP, ACIN1, UBA2	7355	58	12812	1.47164	0.373591	0.0275143	0.0274782
UP_SEQ_FEATURE	REGION:Leucine-zipper	78	1.0058	5.73167e-05	ATF1, CREBZF, ATF2, TCF20, IFI35, BACH1, BACH2, IKBKB, DBP, CREB3L3, CREB3L4, MYC, MLX, NEK2, IKBKE, JUNB, SREBF1, TSC22D4, CHUK, TSC22D1, TCF12, TFE3, TFEB, PAWR, FOS, FOXP4, UTF1, RENBP, SREBF2, TSN, FOXP1, CREB3, MYCN, CREB1, EEF1D, DDIT3, ATF7, ATF5, ATF3, CREB5, CEBPB, CEBPD, ATF6B, PRKDC, MAX, CEBPG, CREM, RELB, MNT, NFIL3, E2F1, E2F3, E2F4, E2F5, E2F6, MLXIP, NFE2, XBP1, JUN, JUND, XRCC5, …	7355	101	12812	1.34526	0.524269	0.0412712	0.0412171
UP_SEQ_FEATURE	DOMAIN:PHD-type	56	0.722115	7.83806e-05	KDM5A, PHF3, KDM5B, ZMYND8, PHF1, JADE1, CHD5, CHD4, TCF20, RSF1, JADE3, CHD3, JADE2, PHF6, ING1, PHF8, ING2, DNMT3L, ING3, TRIM28, DPF1, TRIM24, DNMT3B, BRD1, KDM2A, KDM2B, ATRX, BAZ1A, PYGO2, KAT6B, KAT6A, MTF2, G2E3, ZMYND11, KMT2D, KMT2A, AIRE, KMT2B, CXXC1, BAZ2A, BAZ2B, PHF21A, MLLT6, PHF21B, RAI1, NSD1, BPTF, KDM4A, KDM4B, KDM4C, BRPF1, BRPF3, PHF12, MLLT10, PHF14, TRIM33	7355	69	12812	1.41375	0.637935	0.0533435	0.0532735
UP_SEQ_FEATURE	DOMAIN:UBA	42	0.541586	8.23139e-05	RNF31, USP13, BRSK1, BRSK2, UBXN1, FAF1, FAF2, CBL, NUB1, DHX57, UBR5, UBQLN1, UBXN7, UBAP2L, UBASH3A, MARK4, MARK3, UBQLN4, MARK2, UBL7, MARK1, USP24, RHBDD3, TNK2, VPS13D, HUWE1, RAD23A, NPM3, RAD23B, TDRD3, UBAC2, TNRC6C, LATS1, LATS2, NACA, SIK3, UBAP1, SIK1, UBAP2, SIK2, UBE2K, SQSTM1	7355	49	12812	1.4931	0.655931	0.0533435	0.0532735
UP_SEQ_FEATURE	DOMAIN:SANT	24	0.309478	0.000171544	RERE, SMARCC1, SMARCC2, SMARCA5, MYSM1, TRERF1, TADA2B, NCOR2, DNAJC2, DNAJC1, TADA2A, MTA1, NCOR1, MIS18BP1, MIER3, MIER2, MIER1, SNAPC4, DMAP1, MTA2, RCOR3, MTA3, RCOR2, RCOR1	7355	25	12812	1.67227	0.891779	0.105876	0.105737
UP_SEQ_FEATURE	CROSSLNK:Glycyl lysine isopeptide (Lys-Gly) (interchain with G-Cter in SUMO); alternate	50	0.644745	0.000283694	ADAR, CTCF, NR3C1, TRIM28, SUMO3, TRPS1, SUMO2, TRIM24, PAPOLA, SNIP1, DNM1L, DDX17, MEF2A, PIAS4, FOS, RANGAP1, HIC1, ZEB1, NHP2, TOP1, SNRNP200, DDX5, CEBPB, HDAC1, SATB2, NR2C1, POLD3, ATXN7, LMNA, HSF1, BEND3, MEF2D, SUZ12, ESRRA, NFE2, NOP58, NPM1, HIPK1, KLF3, HIPK3, PML, HIPK2, NFKBIA, HNRNPK, SP1, SP3, UBA2, HDGF, HNRNPC, UBE2K	7355	62	12812	1.40479	0.974713	0.167134	0.166915
UP_SEQ_FEATURE	ZN_FING:C3H1-type	43	0.554481	0.000696158	RBM27, RBM26, PPP1R10, ZC3H4, PRR3, ZC3H3, LENG9, ZC3HAV1L, U2AF1, ZC3H6, ZFP36L2, ZFP36L1, U2AF1L4, ZC3H12C, ZFP36, UNK, ZC3H7B, DHX57, ZC3H12A, ZMAT5, RNF113A2, ZC3H18, TRMT44, ZC3H13, ZC3H14, UNKL, ZRSR2, CPSF4, ZC3H10, ZGPAT, MBNL2, TIPARP, RC3H1, TRMT1, HELZ, RC3H2, PAN3, ZC3H11A, MKRN1, MKRN2, CPSF4L, DUS3L, RBM22	7355	53	12812	1.41328	0.99988	0.378384	0.377888
UP_SEQ_FEATURE	MOTIF:Bipartite nuclear localization signal	34	0.438427	0.000700657	OGFR, ZFP326, RB1, NUFIP1, TRRAP, AKAP8, GLIS3, CCDC106, TOB1, DEDD2, ING4, STIP1, SYNCRIP, RCC1, CMTR1, DACT1, CDADC1, EGLN2, NPM2, DYRK1A, DYRK1B, MSL1, SETX, ILF3, SCNM1, STK24, NOVA1, TRP53, FRG1, NF1, NCAPD2, HDGF, TACC1, NAA15	7355	40	12812	1.48065	0.999887	0.378384	0.377888
UP_SEQ_FEATURE	ACT_SITE:Glycyl thioester intermediate	53	0.68343	0.000798596	UBE3C, UBE2D3, UBE2D1, UBE3A, UBE3B, UBE2Z, UBE2D2A, UBE2D2B, HERC4, HERC3, HERC2, HERC1, UBE2Q1, UBE2Q2, ATG3, AREL1, UBE2E3, UBE2E1, UBE2E2, CDC34, UBE2R2, BIRC6, UBA6, UBA5, NEDD4L, UBE2J2, UBE2J1, HECTD1, HECTD3, UBR5, UBE2F, UBE2H, UBE2I, SMURF2, UBE2B, UBE2C, SMURF1, HUWE1, UBE2G1, WWP2, UBE2A, UBE2G2, UBE2S, NEDD4, UBE2T, UBA3, UBE2N, UBA2, UBE2O, TRIP12, UBA1, UBE2K, UBE2M	7355	68	12812	1.35769	0.999968	0.414024	0.413481
UP_SEQ_FEATURE	DOMAIN:Chromo	23	0.296583	0.00104694	CBX7, SUV39H2, SMARCC1, CBX6, CBX5, SMARCC2, CBX3, CHD9, CBX2, SUV39H1, CBX1, CHD6, CHD5, CHD4, CDYL, CHD3, CHD2, CHD1, CDYL2, MORF4L1, KAT5, KAT8, MPHOSPH8	7355	25	12812	1.60259	0.999999	0.512414	0.511742
UP_SEQ_FEATURE	REPEAT:HEAT 5	28	0.361057	0.00111615	IPO13, VAC14, IPO11, COPB1, LTN1, HTT, IPO4, IPO5, NIPBL, PPP4R1, CAND1, PPP2R1B, PPP2R1A, SYMPK, TNPO1, TNPO2, SF3B1, CLASP1, CLASP2, AP3D1, DNAAF5, CKAP5, MTOR, PSME4, INTS4, COPG2, EIF4G3, KPNB1	7355	32	12812	1.5242	0.999999	0.512414	0.511742
UP_SEQ_FEATURE	DOMAIN:SAP	20	0.257898	0.00113571	PIAS4, PIAS3, XRCC6, SF3B2, MAMSTR, HNRNPU, DEK, SAFB, PIAS2, CCAR1, PIAS1, SLTM, HNRNPUL1, ERI1, HNRNPUL2, DPPA2, SARNP, SDE2, SAFB2, ACIN1	7355	21	12812	1.65899	1	0.512414	0.511742
UP_SEQ_FEATURE	DOMAIN:SH3	124	1.59897	0.00114652	ITSN2, SH3GL3, TRIO, NCF1, NCF2, ITSN1, FNBP1L, CRKL, EPS8, BAIAP2L2, RUSC2, RUSC1, UBASH3A, MAP3K9, SH3GL2, SH3GL1, SH3GLB1, SH3GLB2, MIA, FNBP1, MATK, MAPK8IP2, MAPK8IP1, CACNB1, CACNB3, OBSCN, BIN1, SPATA13, AMPH, STAM2, SKAP2, MACF1, ARHGEF26, PIK3R2, PIK3R1, ARHGAP12, NCKIPSD, FUT8, CASKIN2, CASKIN1, PLCG2, ABL1, ABL2, SNX9, PLCG1, SRGAP3, SRGAP2, PACSIN1, YES1, TNK2, TNK1, NEB, ARHGAP27, ST…	7355	179	12812	1.20671	1	0.512414	0.511742
UP_SEQ_FEATURE	DOMAIN:PCI	22	0.283688	0.00162001	PSMD12, PCID2, PSMD11, PSMD13, GPS1, COPS7B, LENG8, COPS7A, COPS4, PSMD8, PSMD6, MCM3AP, EIF3K, EIF3L, DDRGK1, COPS2, PSMD3, EIF3E, COPS8, EIF3C, EIF3A, SAC3D1	7355	24	12812	1.59678	1	0.699897	0.698979
UP_SEQ_FEATURE	DOMAIN:Protein kinase	270	3.48162	0.00189872	TRIO, ARAF, TESK1, TESK2, RPS6KA3, RPS6KA6, RPS6KA5, RPS6KA2, AKT2, RPS6KA1, AKT3, CHEK1, CDK20, AKT1, EPHB2, PRKACA, PRKACB, EPHB4, EPHB3, PRKCG, EPHA4, PRKCI, CSNK2A1, DAPK1, PRKCE, CSNK2A2, PRKCD, CSNK1D, SIK3, TYRO3, PRKD2, ULK1, SIK1, TRIB3, SIK2, TRIB1, EPHA2, EPHA10, WNK4, NLK, PRKCZ, SRPK2, PLK4, CDK17, CDK18, SRPK3, PLK3, CDK19, YES1, DMPK, PLK2, PLK1, DCLK3, EIF2AK3, DCLK2, BRAF, PTK2, …	7355	418	12812	1.12518	1	0.793848	0.792806
UP_SEQ_FEATURE	DOMAIN:Myb-like	24	0.309478	0.00206548	SMARCC1, MYPOP, SMARCC2, CHD6, CDC5L, MSANTD3, TERF1, PRDM11, TERF2, TADA2B, NCOR2, DNAJC2, DNAJC1, TADA2A, ZZZ3, NCOR1, DMTF1, MSANTD2, MIS18BP1, SNAPC4, EP400, TERF2IP, BDP1, MYBL1	7355	27	12812	1.54839	1	0.832916	0.831824
UP_SEQ_FEATURE	DOMAIN:UBC core	31	0.399742	0.00212069	UBE2D3, UBE2D1, UBE2J2, UBE2D2A, UBE2Z, UBE2J1, UBE2D2B, UBE2Q1, UBE2Q2, UBE2F, UBE2H, UBE2I, UBE2B, UBE2C, UBE2E3, UBE2E1, UBE2E2, UBE2G1, UBE2A, UBE2G2, CDC34, UBE2R2, UBE2S, UBE2T, UBE2N, UBE2V2, UBE2O, BIRC6, UBE2V1, UBE2K, UBE2M	7355	37	12812	1.45947	1	0.832916	0.831824
UP_SEQ_FEATURE	REPEAT:HEAT 4	33	0.425532	0.00228995	IPO13, VAC14, SCYL3, IPO11, COPB1, LTN1, HTT, IPO4, IPO5, NIPBL, PPP4R1, CAND1, PPP2R1B, PPP2R1A, SYMPK, HEATR6, TNPO1, TNPO2, SF3B1, CLASP1, CLASP2, AP3D1, TBCD, DNAAF5, CKAP5, MTOR, PSME4, INTS4, MMS19, COPG2, COPG1, EIF4G3, KPNB1	7355	40	12812	1.4371	1	0.87167	0.870527
UP_SEQ_FEATURE	REPEAT:HEAT 3	35	0.451322	0.00242112	IPO13, VAC14, SCYL3, IPO11, PRKDC, COPB1, LTN1, HTT, IPO4, IPO5, NIPBL, PPP4R1, CAND1, PPP2R1B, PPP2R1A, SYMPK, HEATR6, TNPO1, TNPO2, SF3B1, CLASP1, CLASP2, SCYL1, AP3D1, TBCD, DNAAF5, CKAP5, MTOR, PSME4, INTS4, MMS19, COPG2, COPG1, EIF4G3, KPNB1	7355	43	12812	1.41786	1	0.87167	0.870527
UP_SEQ_FEATURE	CROSSLNK:Glycyl lysine isopeptide (Lys-Gly) (interchain with G-Cter in ubiquitin); alternate	35	0.451322	0.00242112	PCNA, HIF1A, GLI3, MTA1, TUBB5, RBBP4, G3BP1, SUMO2, RPS2, RBBP7, ZBTB7B, USP7, UBE2I, SETDB1, RPA1, WRNIP1, PML, SMAD7, NFKBIA, ACLY, TUBB2B, TUBB2A, SPRTN, VDAC3, VDAC2, CALM3, RPS20, VDAC1, MAPT, PFN1, CALM1, PPIA, CALM2, SQSTM1, RAN	7355	43	12812	1.41786	1	0.87167	0.870527
UP_SEQ_FEATURE	REPEAT:HEAT 6	24	0.309478	0.00527206	IPO13, VAC14, IPO11, COPB1, AP3D1, LTN1, DNAAF5, CKAP5, IPO4, MTOR, IPO5, PPP4R1, CAND1, PPP2R1B, PPP2R1A, PSME4, INTS4, COPG2, TNPO1, TNPO2, SF3B1, CLASP1, KPNB1, CLASP2	7355	28	12812	1.4931	1	1	0.998765
UP_SEQ_FEATURE	ZN_FING:PHD-type 1	28	0.361057	0.00611556	KDM5A, KDM5B, KMT2D, KMT2A, AIRE, PHF1, KMT2B, JADE1, CHD5, CHD4, JADE3, JADE2, PHF6, NSD1, DPF1, KDM4A, KDM4B, BRD1, KDM4C, BRPF1, BRPF3, PHF12, MLLT10, KAT6B, KAT6A, MTF2, PHF14, G2E3	7355	34	12812	1.43454	1	1	0.998765
UP_SEQ_FEATURE	REPEAT:WD	112	1.44423	0.00757513	WDR83, PWP2, DCAF4, DCAF7, EDC4, CDC20, HERC1, KIF21B, BTRC, FBXW4, TLE4, WDHD1, TLE3, WSB1, TLE1, WSB2, FBXW8, FBXW7, FBXW11, FBXW9, WDR75, EML2, THOC6, WDR77, EML3, EML4, PRPF4, EML5, WDR81, TBL1XR1, WDR82, DMWD, GRWD1, WDFY1, WDFY3, PREB, PHIP, LLGL1, NSMAF, LLGL2, ZFP106, COPA, WDR62, CORO1A, TAF5L, CORO1B, CIAO1, CORO1C, WDR70, VPS8, CSTF1, STXBP5, DPH7, WDTC1, NBEAL1, NBEAL2, CORO2A, CORO2B…	7355	166	12812	1.17529	1	1	0.998765
UP_SEQ_FEATURE	REPEAT:HEAT 8	18	0.232108	0.00879847	IPO13, IPO11, AP3D1, LTN1, DNAAF5, CKAP5, MTOR, IPO5, PPP4R1, CAND1, PPP2R1B, PPP2R1A, INTS4, TNPO1, TNPO2, SF3B1, KPNB1, CLASP2	7355	20	12812	1.56775	1	1	0.998765
UP_SEQ_FEATURE	DOMAIN:BRCT	18	0.232108	0.00879847	BARD1, MDC1, CTDP1, RFC1, PARP1, REV1, XRCC1, LIG4, LIG3, BRCA1, PES1, TERF2IP, POLL, TOPBP1, TRP53BP1, ECT2, MCPH1, ENGASE	7355	20	12812	1.56775	1	1	0.998765
UP_SEQ_FEATURE	DOMAIN:Bromo	29	0.373952	0.00882211	KMT2A, ZMYND8, BAZ2A, BAZ2B, CECR2, TRIM28, TRIM24, EP300, BRD9, BRD7, BRD4, BPTF, BRD3, BRD2, BRD1, CREBBP, BRPF1, BRPF3, ATAD2, BAZ1A, BAZ1B, SMARCA4, KAT2B, KAT2A, PHIP, ZMYND11, BRWD1, TRIM33, TAF1	7355	36	12812	1.40323	1	1	0.998765
UP_SEQ_FEATURE	DOMAIN:C3H1-type	33	0.425532	0.00891943	RBM26, PPP1R10, ZC3H4, PRR3, ZC3H3, ZC3HAV1L, U2AF1, ZC3H6, ZFP36L2, ZFP36L1, U2AF1L4, ZC3H12C, ZFP36, UNK, ZC3H7B, RNF113A2, TRMT44, ZC3H13, ZC3H14, UNKL, ZRSR2, CPSF4, ZC3H10, MBNL2, TIPARP, RC3H1, TRMT1, RC3H2, ZC3H11A, MKRN1, MKRN2, CPSF4L, DUS3L	7355	42	12812	1.36867	1	1	0.998765
UP_SEQ_FEATURE	DOMAIN:Cyclin-like	20	0.257898	0.0101165	RB1, CCNK, CCNT2, CCNI, CCNT1, CCNC, RBL2, CCNA2, CCNB2, CCNB1, CCND3, RBL1, CCND2, CCNE2, CCND1, CCNE1, CCNG2, CCNG1, CCNL2, CCNL1	7355	23	12812	1.51473	1	1	0.998765
UP_SEQ_FEATURE	DOMAIN:Ubiquitin-like	38	0.490006	0.0112556	HERPUD2, GGNBP1, USP14, TBCEL, MIDN, ZFAND4, UHRF2, UHRF1, UBFD1, BAG6, SHARPIN, UBL3, SUMO1, UBB, SUMO3, DDI2, UBC, SUMO2, BAG1, UBQLN1, UBTD2, SACS, NFATC2IP, UBTD1, RPS27A, UBQLN4, UBL7, UBL4A, SF3A1, USP48, RAD23A, RAD23B, TMUB2, KXD1, FAU, SNRNP25, RBCK1, UBA52	7355	50	12812	1.32388	1	1	0.998765
UP_SEQ_FEATURE	MOTIF:DEAD box	26	0.335268	0.0120117	EIF4A2, DDX6, EIF4A1, DDX5, DDX49, DDX3X, DDX27, DDX46, DDX24, DDX1, EIF4A3, DDX20, DDX42, DDX21, DDX41, SMARCAD1, DDX17, DDX18, DDX55, DDX56, DDX31, DDX10, DDX54, DDX51, DDX19A, D1PAS1	7355	32	12812	1.41533	1	1	0.998765
UP_SEQ_FEATURE	DOMAIN:RRM 3	32	0.412637	0.0120576	RBM28, CELF1, CELF3, CELF4, HNRNPLL, ELAVL1, ELAVL2, ELAVL3, TIAL1, PTBP1, SYNCRIP, RBM15B, RAVER1, U2AF2, RAVER2, RBM12B2, SPEN, RBM39, RBM15, RBM19, PTBP2, PTBP3, HNRNPL, HNRNPM, HNRNPH1, ESRP2, HNRNPF, ESRP1, NCL, PABPC1, RBM45, GRSF1	7355	41	12812	1.35957	1	1	0.998765
UP_SEQ_FEATURE	DOMAIN:BRCT 2	12	0.154739	0.0126389	BARD1, MDC1, PAXIP1, DBF4, XRCC1, LIG4, TOPBP1, TRP53BP1, NBN, BRCA1, ECT2, MCPH1	7355	12	12812	1.74194	1	1	0.998765
UP_SEQ_FEATURE	DOMAIN:BRCT 1	12	0.154739	0.0126389	BARD1, MDC1, PAXIP1, DBF4, XRCC1, LIG4, TOPBP1, TRP53BP1, NBN, BRCA1, ECT2, MCPH1	7355	12	12812	1.74194	1	1	0.998765
UP_SEQ_FEATURE	REPEAT:HEAT 2	39	0.502901	0.014241	IPO13, VAC14, SCYL3, IPO11, PRKDC, COPB1, LTN1, HTT, IPO4, IPO5, NIPBL, PPP4R1, CAND1, PPP2R1B, PPP2R1A, SYMPK, HEATR3, UTP20, HEATR6, TNPO1, TNPO2, SF3B1, CTNNBL1, CLASP1, CLASP2, SCYL1, TANGO6, AP3D1, TBCD, DNAAF5, CKAP5, MTOR, PSME4, INTS4, MMS19, COPG2, COPG1, EIF4G3, KPNB1	7355	52	12812	1.30646	1	1	0.998765
UP_SEQ_FEATURE	REPEAT:HEAT 1	39	0.502901	0.014241	IPO13, VAC14, SCYL3, IPO11, PRKDC, COPB1, LTN1, HTT, IPO4, IPO5, NIPBL, PPP4R1, CAND1, PPP2R1B, PPP2R1A, SYMPK, HEATR3, UTP20, HEATR6, TNPO1, TNPO2, SF3B1, CTNNBL1, CLASP1, CLASP2, SCYL1, TANGO6, AP3D1, TBCD, DNAAF5, CKAP5, MTOR, PSME4, INTS4, MMS19, COPG2, COPG1, EIF4G3, KPNB1	7355	52	12812	1.30646	1	1	0.998765
UP_SEQ_FEATURE	CROSSLNK:Glycyl lysine isopeptide (Lys-Gly) (interchain with G-Cter in SUMO)	62	0.799484	0.014304	CHD8, PTPRN, CTCF, PARK7, NR3C1, SOX2, GJA1, TRIM28, ZXDC, PAPOLA, PDE4A, EP300, DNM1L, NCOA1, PIAS4, PDE4D, AXIN1, SAFB, ETV4, TGFBR1, POU5F1, IRF1, MAPKAPK2, ZFP131, RARA, IRF7, SNRNP200, STX1A, HDAC4, CEBPD, CRABP2, CTBP1, SATB2, LEF1, HIF1A, ARHGAP21, RXRA, SAFB2, HNRNPA1, ZFP146, SUZ12, ESRRA, TCF7L2, TFAP2C, KCNB1, CPSF3, RPA1, HIPK1, KLF3, PTK2, HIPK3, HIPK2, KLF1, KLF8, WT1, TRP53, HNRNPF…	7355	88	12812	1.22728	1	1	0.998765
UP_SEQ_FEATURE	MOTIF:Nuclear export signal	48	0.618956	0.0144712	HDAC4, ATF2, HDAC5, PANK2, CRTC2, DDX3X, CRTC1, TRADD, FMR1, OLA1, ATN1, DCAF8, HTT, NMD3, PHAX, CASC3, TOB1, BACH2, NXF1, LGALS3, EIF4ENIF1, HELB, SPAST, PRX, HCFC1R1, ABL1, RIOK2, DACT1, CDADC1, USP21, SPHK2, DTNBP1, NFATC3, TFEB, SENP2, DGKZ, SIRT1, PATL1, SENP1, MLLT11, NFKBIA, ITPKC, TTC5, NEDD4, TRP53, ID1, MDM2, IRF5	7355	66	12812	1.26687	1	1	0.998765
UP_SEQ_FEATURE	DOMAIN:bZIP	37	0.477112	0.0147942	ATF1, CREBZF, ATF2, CEBPB, CEBPD, ATF6B, CEBPG, CREM, BACH1, BACH2, DBP, CREB3L3, NFIL3, CREB3L4, JUNB, NFE2, JUN, XBP1, JUND, FOS, MAFA, FOSL2, FOSL1, CREB3, CREB1, TEF, DDIT3, MAFF, CREBRF, FOSB, MAFK, ATF7, ATF5, ATF3, NFE2L1, NFE2L2, CREB5	7355	49	12812	1.31535	1	1	0.998765
UP_SEQ_FEATURE	MOTIF:Q motif	29	0.373952	0.0165011	EIF4A2, DDX6, EIF4A1, DDX5, DDX49, DDX3X, DDX27, DDX46, DDX24, DDX1, EIF4A3, DDX23, DDX20, DDX42, DDX21, DDX43, DDX41, DDX17, DDX18, DDX55, DDX56, DDX31, DDX10, DDX54, DDX51, DDX50, DDX19A, DDX39B, D1PAS1	7355	37	12812	1.36531	1	1	0.998765
UP_SEQ_FEATURE	ZN_FING:PHD-type 2	25	0.322373	0.0166597	KDM5A, KDM5B, KMT2A, AIRE, PHF1, KMT2B, JADE1, CHD5, CHD4, JADE3, JADE2, PHF6, NSD1, DPF1, KDM4A, KDM4B, BRD1, KDM4C, BRPF1, BRPF3, MLLT10, KAT6B, KAT6A, MTF2, PHF14	7355	31	12812	1.40479	1	1	0.998765
UP_SEQ_FEATURE	REGION:Basic motif	36	0.464217	0.0193277	ATF1, CREBZF, ATF2, CEBPB, CEBPD, ATF6B, CEBPG, CREM, BACH1, BACH2, DBP, CREB3L3, NFIL3, CREB3L4, JUNB, NFE2, JUN, XBP1, JUND, MAFA, FOSL2, FOSL1, CREB3, CREB1, TEF, DDIT3, MAFF, CREBRF, FOSB, MAFK, ATF7, ATF5, ATF3, NFE2L1, NFE2L2, CREB5	7355	48	12812	1.30646	1	1	0.998765
UP_SEQ_FEATURE	REPEAT:HEAT 9	16	0.206319	0.0197054	IPO13, IPO11, AP3D1, LTN1, DNAAF5, CKAP5, MTOR, IPO5, PPP4R1, CAND1, PPP2R1B, PPP2R1A, TNPO1, TNPO2, SF3B1, KPNB1	7355	18	12812	1.54839	1	1	0.998765
UP_SEQ_FEATURE	DOMAIN:ELM2	11	0.141844	0.0203798	RERE, MTA1, MIER3, MIER2, MIER1, RCOR3, MTA2, MTA3, RCOR2, TRERF1, RCOR1	7355	11	12812	1.74194	1	1	0.998765
UP_SEQ_FEATURE	DOMAIN:Chromo 1	11	0.141844	0.0203798	CBX5, CBX3, CHD9, CHD8, CHD7, CBX1, CHD6, CHD5, CHD4, CHD2, CHD1	7355	11	12812	1.74194	1	1	0.998765
UP_SEQ_FEATURE	DOMAIN:BZIP	30	0.386847	0.0216055	ATF1, ATF2, CEBPB, CEBPD, ATF6B, CEBPG, CREM, BACH1, BACH2, DBP, JUNB, NFE2, JUN, XBP1, JUND, FOS, FOSL1, CREB3, CREB1, TEF, DDIT3, MAFF, CREBRF, FOSB, MAFK, ATF7, ATF5, ATF3, NFE2L1, CREB5	7355	39	12812	1.33996	1	1	0.998765
UP_SEQ_FEATURE	DOMAIN:WW 1	22	0.283688	0.0229025	YAP1, MAGI1, FNBP4, WWOX, TCERG1, SMURF2, SMURF1, WWC1, MAGI3, WWC2, MAGI2, WBP4, NEDD4L, PRPF40B, PRPF40A, WWP2, ARHGAP39, ARHGAP27, PLEKHA7, SAV1, ARHGAP12, NEDD4	7355	27	12812	1.41936	1	1	0.998765
UP_SEQ_FEATURE	DOMAIN:WW 2	22	0.283688	0.0229025	YAP1, MAGI1, FNBP4, WWOX, TCERG1, SMURF2, SMURF1, WWC1, MAGI3, WWC2, MAGI2, WBP4, NEDD4L, PRPF40B, PRPF40A, WWP2, ARHGAP39, ARHGAP27, PLEKHA7, SAV1, ARHGAP12, NEDD4	7355	27	12812	1.41936	1	1	0.998765
UP_SEQ_FEATURE	REPEAT:HEAT 11	13	0.167634	0.025862	IPO13, IPO11, LTN1, MTOR, IPO5, PPP4R1, CAND1, PPP2R1B, PPP2R1A, TNPO1, TNPO2, SF3B1, KPNB1	7355	14	12812	1.61752	1	1	0.998765
UP_SEQ_FEATURE	MOTIF:DEAH box	33	0.425532	0.0262936	ERCC6L, BLM, DHX9, CHD9, YTHDC2, CHD8, CHD7, CHD6, CHD5, CHD4, CHD2, CHD1, DHX30, WRN, RECQL5, DHX32, DHX33, DHX34, DHX36, DHX15, POLQ, HELLS, HELQ, FANCM, ERCC6L2, DDX11, SMARCA5, CHD1L, DHX40, ERCC2, DHX29, RAD54L2, SNRNP200	7355	44	12812	1.30646	1	1	0.998765
UP_SEQ_FEATURE	DOMAIN:PDZ	80	1.03159	0.0277803	MAST4, MAST3, MAST2, MAST1, PPP1R9A, SIPA1L2, SIPA1L3, PPP1R9B, RIMS2, PREX2, GRIP1, PSMD9, PREX1, DEPTOR, RGS3, SIPA1L1, PRX, MYO18A, SNTA1, MAGI1, ARHGEF11, MAGI3, MAGI2, SHROOM3, SCRIB, SHROOM4, TIAM2, CNKSR1, PARD3, CNKSR3, PICK1, RAPGEF2, RAPGEF6, SHANK3, PDZRN4, SHANK2, SHANK1, INTU, AHNAK, STXBP4, PARD6G, HTRA2, LIN7B, PDLIM1, SDCBP, ARHGAP21, PDZD4, PARD6B, PDLIM2, PARD6A, PDZD2, SNX27, D…	7355	119	12812	1.17105	1	1	0.998765
UP_SEQ_FEATURE	ZN_FING:C2HC pre-PHD-type	15	0.193424	0.0291287	KDM4A, KDM4B, BRD1, KDM4C, BRPF1, KMT2A, BRPF3, KMT2B, JADE1, JADE3, JADE2, MLLT10, RAI1, PHF14, G2E3	7355	17	12812	1.53701	1	1	0.998765
UP_SEQ_FEATURE	DOMAIN:Importin N-terminal	15	0.193424	0.0291287	IPO13, IPO11, CSE1L, RANBP17, XPO7, IPO4, IPO5, IPO8, IPO9, XPOT, XPO6, XPO5, TNPO1, TNPO2, KPNB1	7355	17	12812	1.53701	1	1	0.998765
UP_SEQ_FEATURE	ZN_FING:C2H2-type 1; atypical	15	0.193424	0.0291287	ZFP106, ZBTB1, ZBTB43, PRDM14, ZBTB4, REPIN1, SALL1, ZIC2, SALL2, SALL3, ZIC3, SALL4, TRPS1, POGZ, ZFP592	7355	17	12812	1.53701	1	1	0.998765
UP_SEQ_FEATURE	MOTIF:LXXLL motif 2	19	0.245003	0.0316502	NCOA1, MED1, NCOA2, KMT2D, AIRE, NCOA6, CHD9, NCOA3, NR0B1, MED13L, ASXL1, CREB3, MED24, MED13, DGKQ, NRIP1, RAD54L2, PPARGC1B, CCDC62	7355	23	12812	1.439	1	1	0.998765
UP_SEQ_FEATURE	MOTIF:LXXLL motif 1	19	0.245003	0.0316502	NCOA1, MED1, NCOA2, KMT2D, AIRE, NCOA6, CHD9, NCOA3, NR0B1, MED13L, ASXL1, CREB3, MED24, MED13, DGKQ, NRIP1, RAD54L2, PPARGC1B, CCDC62	7355	23	12812	1.439	1	1	0.998765
UP_SEQ_FEATURE	REPEAT:HEAT 7	19	0.245003	0.0316502	IPO13, IPO11, AP3D1, LTN1, DNAAF5, CKAP5, MTOR, IPO5, PPP4R1, CAND1, PPP2R1B, PPP2R1A, INTS4, TNPO1, TNPO2, SF3B1, CLASP1, KPNB1, CLASP2	7355	23	12812	1.439	1	1	0.998765
UP_SEQ_FEATURE	DOMAIN:Sm	21	0.270793	0.0317174	LSM5, LSM4, EDC3, LSM2, ATXN2L, LSM12, LSM7, ATXN2, LSM11, LSM6, SNRPD2, SNRPD1, SNRPG, NAA38, GEMIN6, GEMIN7, SNRPD3, SNRPF, LSM14B, LSM14A, SNRPB	7355	26	12812	1.40695	1	1	0.998765
UP_SEQ_FEATURE	REGION:Transactivation domain	10	0.128949	0.0326444	DDX17, YAP1, MLXIP, NFE2, DDX5, SIX4, ZMIZ1, CARM1, HSF1, ATF7	7355	10	12812	1.74194	1	1	0.998765
UP_SEQ_FEATURE	ZN_FING:CXXC-type	10	0.128949	0.0326444	DNMT1, KDM2A, KMT2A, KDM2B, FBXL19, KMT2B, TET3, CXXC1, TET1, CXXC5	7355	10	12812	1.74194	1	1	0.998765
UP_SEQ_FEATURE	DOMAIN:SET	30	0.386847	0.0358697	SUV39H2, KMT2D, SETD5, SETD2, SETD3, PRDM4, KMT2A, SMYD5, EHMT2, SUV39H1, SETD6, KMT2B, SETD7, PRDM5, PRDM15, PRDM14, EHMT1, PRDM2, PRDM1, PRDM11, PRDM10, NSD1, SMYD2, SMYD4, SMYD3, SETDB1, SETD1B, SETD1A, EZH1, EZH2	7355	40	12812	1.30646	1	1	0.998765
UP_SEQ_FEATURE	DOMAIN:PH	152	1.96003	0.0386765	ITSN2, PHLDB1, DGKD, RTKN, TRIO, PLEKHB2, IRS1, ITSN1, PLEKHB1, RAPH1, IRS2, CMIP, PREX2, PREX1, MPRIP, AKT2, OSBP, AKT3, GRB10, AKT1, SBF1, ARHGEF40, PHLDA1, SBF2, PLEKHJ1, PHLDA3, CADPS2, TBC1D2B, TIAM2, BCR, ACAP2, DOK2, OBSCN, DOK3, DOK4, SPATA13, PRKD2, ELMO3, PHLDB3, OSBP2, SKAP2, DGKH, SPTBN4, GRB7, ARHGEF26, ARHGEF25, AGAP2, AGAP1, RASAL1, RASAL2, AGAP3, PLD2, ARHGAP12, ARHGAP22, ARHGAP21…	7355	239	12812	1.10785	1	1	0.998765
UP_SEQ_FEATURE	DOMAIN:AGC-kinase C-terminal	35	0.451322	0.0390907	MAST4, MAST3, ROCK2, PKN3, MAST2, MAST1, PRKX, PRKCZ, RPS6KA3, RPS6KA6, RPS6KA5, AKT2, RPS6KA2, RPS6KA1, GRK6, AKT3, AKT1, PRKACA, PRKACB, PRKCG, PRKCI, DMPK, PRKCE, CDC42BPG, PRKCD, CDC42BPB, CDC42BPA, CIT, LATS1, LATS2, RPS6KB1, RPS6KB2, PKN2, PKN1, SGK1	7355	48	12812	1.27017	1	1	0.998765
UP_SEQ_FEATURE	REPEAT:HEAT 12	12	0.154739	0.039287	IPO13, IPO11, PPP4R1, CAND1, PPP2R1B, PPP2R1A, LTN1, TNPO1, TNPO2, KPNB1, MTOR, IPO5	7355	13	12812	1.60795	1	1	0.998765
UP_SEQ_FEATURE	DOMAIN:RanBP2-type	14	0.180529	0.0426546	RNF31, ZRANB1, ZRANB2, TAF15, FUS, NUP153, CAPN15, SHARPIN, NPLOC4, EWSR1, MDM2, TAB3, MDM4, RBM5	7355	16	12812	1.5242	1	1	0.998765
UP_SEQ_FEATURE	REPEAT:HEAT 10	14	0.180529	0.0426546	IPO13, IPO11, LTN1, CKAP5, MTOR, IPO5, PPP4R1, CAND1, PPP2R1B, PPP2R1A, TNPO1, TNPO2, SF3B1, KPNB1	7355	16	12812	1.5242	1	1	0.998765
UP_SEQ_FEATURE	DOMAIN:PWWP	14	0.180529	0.0426546	MBD5, BRD1, BRPF1, BRPF3, ZMYND8, DNMT3A, PSIP1, MSH6, NSD1, DNMT3B, PWWP2A, HDGF, ZMYND11, GLYR1	7355	16	12812	1.5242	1	1	0.998765
UP_SEQ_FEATURE	DOMAIN:RUN	14	0.180529	0.0426546	RUNDC3B, RUNDC3A, SGSM1, SNX29, RUSC2, RUSC1, SGSM3, RUFY3, SGSM2, RUFY2, RUNDC1, PLEKHM1, PLEKHM2, DENND5A	7355	16	12812	1.5242	1	1	0.998765
UP_SEQ_FEATURE	DOMAIN:SOCS box	20	0.257898	0.0435371	WSB1, WSB2, TULP4, ASB14, ASB16, SPSB3, SOCS2, SPSB2, SOCS3, SOCS1, NEURL2, RAB40C, ASB6, ASB7, SOCS6, ASB3, SOCS7, SOCS4, SOCS5, ASB1	7355	25	12812	1.39356	1	1	0.998765
UP_SEQ_FEATURE	DOMAIN:DEAD-box RNA helicase Q	20	0.257898	0.0435371	DDX17, EIF4A2, EIF4A1, DDX5, DDX49, DDX3X, DDX27, DDX24, DDX55, DDX1, DDX56, EIF4A3, DDX23, DDX20, DDX43, DDX10, DDX54, DDX41, DDX39B, D1PAS1	7355	25	12812	1.39356	1	1	0.998765
UP_SEQ_FEATURE	MOTIF:Effector region	59	0.760799	0.0487215	RAB9, RAB7, RAB3A, DIRAS1, RND2, RND3, RAB22A, RAB43, NKIRAS2, RAC3, RAC1, HRAS, RAB8A, RAB8B, RHOG, RRAS2, RHOF, RHOC, RHOD, RHOB, RAP2C, RAP2B, RAB31, MRAS, RAB34, RAB35, ERAS, RAB5B, RALA, RAB1B, RASD2, RAP1B, RAB21, CDC42, NRAS, RAP1A, RASD1, RRAS, RAB25, RAB26, RAB23, RAB24, RAB6A, RAB6B, RAB4A, RAB4B, RASL10A, RASL10B, RAB27A, RAB11B, RAB10, RAB14, RHEB, RAB12, RAB13, RAB18, KRAS, RHEBL1, R…	7355	87	12812	1.18132	1	1	0.998765
UP_SEQ_FEATURE	REPEAT:HAT 4	9	0.116054	0.0518807	XAB2, UTP6, PRPF39, SART3, PRPF6, PDCD11, CSTF3, NRDE2, CRNKL1	7355	9	12812	1.74194	1	1	0.998765
UP_SEQ_FEATURE	ZN_FING:PHD-type	30	0.386847	0.0561476	DIDO1, PHF2, UHRF2, UHRF1, PHF20, PHF23, CXXC1, TCF20, BAZ2A, BAZ2B, PHRF1, ING1, PHF21A, PHF21B, PHF8, ING4, ING5, RAI1, ING2, ING3, TRIM28, TRIM24, KDM2A, KDM2B, FBXL19, BAZ1A, BAZ1B, ZMYND11, TRIM33, KDM7A	7355	41	12812	1.27459	1	1	0.998765
UP_SEQ_FEATURE	DOMAIN:JmjC	21	0.270793	0.0569027	KDM5A, KDM6B, JMJD4, KDM4A, PHF2, KDM5B, KDM3A, KDM4B, KDM4C, KDM3B, KDM2A, TYW5, KDM2B, JMJD1C, HSPBAP1, JMJD8, JMJD6, PHF8, HIF1AN, JARID2, KDM7A	7355	27	12812	1.35485	1	1	0.998765
UP_SEQ_FEATURE	REPEAT:WD 5	129	1.66344	0.0574068	DCAF8, PPP2R2A, WDR83, WDR89, PWP2, RRP9, DCAF6, CDC20, WDR91, KIF21B, BTRC, TLE4, WDHD1, TLE3, WSB1, TLE1, WSB2, FBXW8, FBXW7, FBXW11, WDR74, WDR75, THOC3, KCTD3, EML2, THOC6, WDR77, EML3, EML4, PRPF4, EML5, EML6, WDR81, TBL1XR1, WDR82, DMWD, GRWD1, WDFY1, WDFY3, PHIP, LLGL1, NSMAF, LLGL2, ZFP106, COPA, SEH1L, WDR62, CORO1A, TAF5L, CORO1B, CIAO1, CORO1C, WDR70, CSTF1, SCAP, STXBP5, SEC31A, WDTC1…	7355	203	12812	1.10695	1	1	0.998765
UP_SEQ_FEATURE	REPEAT:HEAT 13	11	0.141844	0.0590844	IPO13, IPO11, CAND1, PPP2R1B, PPP2R1A, LTN1, TNPO1, TNPO2, KPNB1, MTOR, IPO5	7355	12	12812	1.59678	1	1	0.998765
UP_SEQ_FEATURE	DOMAIN:UIM	11	0.141844	0.0590844	ANKIB1, RNF138, HGS, HUWE1, STAM, USP28, MNAT1, STAM2, RBSN, OTUD1, RNF166	7355	12	12812	1.59678	1	1	0.998765
UP_SEQ_FEATURE	REPEAT:HEAT 14	11	0.141844	0.0590844	IPO13, IPO11, CAND1, PPP2R1B, PPP2R1A, LTN1, TNPO1, TNPO2, KPNB1, MTOR, IPO5	7355	12	12812	1.59678	1	1	0.998765
UP_SEQ_FEATURE	DOMAIN:HTH myb-type	11	0.141844	0.0590844	NCOR2, DNAJC2, ZZZ3, TADA2A, NCOR1, DMTF1, SNAPC4, CDC5L, TERF1, TERF2, MYBL1	7355	12	12812	1.59678	1	1	0.998765
UP_SEQ_FEATURE	REPEAT:ANK	89	1.14765	0.0609639	FANK1, ANKLE2, ANKRD13D, PPP1R13B, CLPB, ANKRD35, EHMT2, TONSL, ILK, EHMT1, ESPN, GABPB1, GLS, ANKRD9, PPP1R13L, ANKFY1, GIT1, ANKRD13A, DAPK1, PPP1R16A, TEX14, ZDHHC17, DGKZ, TANC2, TANC1, ACAP2, CLIP4, ANKS6, BCORL1, PPP1R12C, SHANK3, SHANK2, KANK3, SHANK1, RAI14, ANKRD17, NOTCH2, MTPN, NOTCH3, ANKS1, ANKRD11, ANKS3, NOTCH4, ANKRD12, AGAP2, AGAP1, ASB14, ASAP1, ASAP2, AGAP3, PLA2G6, ASB16, HECT…	7355	137	12812	1.13163	1	1	0.998765
UP_SEQ_FEATURE	DOMAIN:CCHC-type	13	0.167634	0.0618082	ZCCHC8, CPSF4, CNBP, ZCCHC9, RBM4B, ZCCHC17, ZCCHC14, RBM4, LIN28A, RBBP6, SRSF7, ZCCHC2, SF1	7355	15	12812	1.50969	1	1	0.998765
UP_SEQ_FEATURE	DOMAIN:CNH	13	0.167634	0.0618082	MAP4K1, MAP4K2, CDC42BPG, TGFBRAP1, MINK1, CDC42BPB, CDC42BPA, CIT, MAP4K5, MAP4K3, VPS39, MAP4K4, GARNL3	7355	15	12812	1.50969	1	1	0.998765
UP_SEQ_FEATURE	DOMAIN:K Homology	15	0.193424	0.0621102	ANKRD17, KHDRBS3, KRR1, HDLBP, ANKHD1, HNRNPK, FUBP3, PCBP3, PCBP4, NOVA1, KHSRP, FUBP1, PCBP2, IGF2BP1, EXOSC2	7355	18	12812	1.45162	1	1	0.998765
UP_SEQ_FEATURE	DOMAIN:DH	43	0.554481	0.0625652	ITSN2, TRIO, ARHGEF26, ARHGEF25, ITSN1, ARHGEF10L, FGD1, PREX2, FGD4, AKAP13, ABR, PREX1, MCF2L, ARHGEF40, ECT2, PLEKHG3, FARP2, ARHGEF11, ARHGEF10, PLEKHG1, PLEKHG2, ARHGEF15, ARHGEF39, MCF2, PLEKHG5, ARHGEF17, ARHGEF18, VAV2, TIAM2, BCR, NET1, ARHGEF9, OBSCN, DNMBP, SPATA13, ARHGEF3, ARHGEF4, ARHGEF1, ARHGEF2, ARHGEF7, SOS1, SOS2, ARHGEF5	7355	62	12812	1.20812	1	1	0.998765
UP_SEQ_FEATURE	REPEAT:ANK 1	104	1.34107	0.0633389	ANKRD13B, ANKLE1, CLPB, EHMT2, TONSL, EHMT1, GABPB1, ESPN, GLS, ANKFY1, ANKRD13A, ANKRD49, DAPK1, NFKBIL1, PPP1R16A, DGKZ, TANC2, CLIP3, TANC1, ACAP2, CLIP4, ANKS6, ANKRD40, BCORL1, RAI14, KANK3, ANKRD17, NOTCH2, NOTCH3, NOTCH1, TNKS, ANKRD11, YTHDC2, NOTCH4, AGAP2, AGAP1, AGAP3, PLA2G6, CASKIN2, CASKIN1, ANKRD10, CAMTA1, ANKRD28, BARD1, ACBD6, ZRANB1, ANKRD27, ANKRD23, RFXANK, NFKB1, NFKB2, ABTB…	7355	162	12812	1.11829	1	1	0.998765
UP_SEQ_FEATURE	REPEAT:ANK 2	104	1.34107	0.0633389	ANKRD13B, ANKLE1, CLPB, EHMT2, TONSL, EHMT1, GABPB1, ESPN, GLS, ANKFY1, ANKRD13A, ANKRD49, DAPK1, NFKBIL1, PPP1R16A, DGKZ, TANC2, CLIP3, TANC1, ACAP2, CLIP4, ANKS6, ANKRD40, BCORL1, RAI14, KANK3, ANKRD17, NOTCH2, NOTCH3, NOTCH1, TNKS, ANKRD11, YTHDC2, NOTCH4, AGAP2, AGAP1, AGAP3, PLA2G6, CASKIN2, CASKIN1, ANKRD10, CAMTA1, ANKRD28, BARD1, ACBD6, ZRANB1, ANKRD27, ANKRD23, RFXANK, NFKB1, NFKB2, ABTB…	7355	162	12812	1.11829	1	1	0.998765
UP_SEQ_FEATURE	DOMAIN:WW	31	0.399742	0.0665783	YAP1, TCERG1, SETD2, STXBP4, WWC1, CEP164, WBP4, NEDD4L, ARHGAP39, IQGAP3, ARHGAP12, APBB2, APBB3, CMTR1, MAGI1, FNBP4, WWTR1, SMURF1, MAGI3, PCIF1, MAGI2, PLEKHA5, PRPF40B, PRPF40A, WWP2, ARHGAP27, PLEKHA7, NEDD4, WAC, PIN1, UTRN	7355	43	12812	1.25582	1	1	0.998765
UP_SEQ_FEATURE	REPEAT:WD 2	144	1.85687	0.0673987	DCAF8, PPP2R2A, WDR83, WDR89, PWP2, DCAF7, RRP9, DCAF6, EDC4, CDC20, WDR91, KIF21B, BTRC, EIF2A, FBXW4, TLE4, WDHD1, TLE3, WSB1, TLE1, WSB2, FBXW8, FBXW7, FBXW11, WDR74, WDR75, THOC3, KCTD3, WDR73, EML2, THOC6, WDR77, EML3, EML4, PRPF4, EML5, EML6, WDR81, TBL1XR1, WDR82, DMWD, GRWD1, WDFY1, WDFY3, PREB, PHIP, LLGL1, NSMAF, LLGL2, ZFP106, COPA, SEH1L, WDR62, CORO1A, TAF5L, CORO1B, CIAO1, CORO1C, W…	7355	229	12812	1.09537	1	1	0.998765
UP_SEQ_FEATURE	REPEAT:WD 1	144	1.85687	0.0673987	DCAF8, PPP2R2A, WDR83, WDR89, PWP2, DCAF7, RRP9, DCAF6, EDC4, CDC20, WDR91, KIF21B, BTRC, EIF2A, FBXW4, TLE4, WDHD1, TLE3, WSB1, TLE1, WSB2, FBXW8, FBXW7, FBXW11, WDR74, WDR75, THOC3, KCTD3, WDR73, EML2, THOC6, WDR77, EML3, EML4, PRPF4, EML5, EML6, WDR81, TBL1XR1, WDR82, DMWD, GRWD1, WDFY1, WDFY3, PREB, PHIP, LLGL1, NSMAF, LLGL2, ZFP106, COPA, SEH1L, WDR62, CORO1A, TAF5L, CORO1B, CIAO1, CORO1C, W…	7355	229	12812	1.09537	1	1	0.998765
UP_SEQ_FEATURE	REPEAT:WD 3	142	1.83108	0.0711736	DCAF8, PPP2R2A, WDR83, WDR89, PWP2, DCAF7, RRP9, DCAF6, EDC4, CDC20, WDR91, KIF21B, BTRC, EIF2A, FBXW4, TLE4, WDHD1, TLE3, WSB1, TLE1, WSB2, FBXW8, FBXW7, FBXW11, WDR74, WDR75, THOC3, KCTD3, WDR73, EML2, THOC6, WDR77, EML3, EML4, PRPF4, EML5, EML6, WDR81, TBL1XR1, WDR82, DMWD, GRWD1, WDFY1, WDFY3, PREB, PHIP, LLGL1, NSMAF, LLGL2, ZFP106, COPA, SEH1L, WDR62, CORO1A, TAF5L, CORO1B, CIAO1, CORO1C, W…	7355	226	12812	1.0945	1	1	0.998765
UP_SEQ_FEATURE	DOMAIN:FHA	22	0.283688	0.0715136	TCF19, MDC1, PHLDB1, SLC4A1AP, MCRS1, PHF12, PNKP, FOXK2, FOXK1, MKI67, CHFR, SLMAP, KIF13A, PPP1R8, CEP170B, KIF1C, SNIP1, CEP170, KIF1B, RADIL, KIF1A, NBN	7355	29	12812	1.32147	1	1	0.998765
UP_SEQ_FEATURE	ZN_FING:C3H1-type 2	22	0.283688	0.0715136	ZRSR2, CPSF4, ZC3H10, MBNL2, ZC3H4, ZC3H3, ZC3HAV1L, U2AF1, ZC3H6, ZFP36L2, ZFP36L1, U2AF1L4, ZFP36, UNK, ZC3H11A, MKRN1, MKRN2, MKRN3, ZC3H14, DUS3L, UNKL, ZC3H15	7355	29	12812	1.32147	1	1	0.998765
UP_SEQ_FEATURE	ZN_FING:C3H1-type 1	22	0.283688	0.0715136	ZRSR2, CPSF4, ZC3H10, MBNL2, ZC3H4, ZC3H3, ZC3HAV1L, U2AF1, ZC3H6, ZFP36L2, ZFP36L1, U2AF1L4, ZFP36, UNK, ZC3H11A, MKRN1, MKRN2, MKRN3, ZC3H14, DUS3L, UNKL, ZC3H15	7355	29	12812	1.32147	1	1	0.998765
UP_SEQ_FEATURE	DOMAIN:Phorbol-ester/DAG-type	34	0.438427	0.0724017	DGKE, DGKD, ROCK2, DGKA, ARAF, PRKCZ, AKAP13, RASSF1, RASSF5, CHN2, CHN1, TNS3, TNS2, PRKCG, PRKCI, UNC13A, KSR1, CDC42BPG, PRKCD, NSMCE1, MYO9B, BRAF, CDC42BPB, KSR2, DEF8, CDC42BPA, MYO9A, DGKZ, CIT, VAV2, DGKQ, PRKD2, ARHGEF2, DGKH	7355	48	12812	1.23388	1	1	0.998765
UP_SEQ_FEATURE	REPEAT:4	47	0.606061	0.0738875	OGFR, PPP1R15A, PMEL, KMT2D, RYR2, DNMT1, RRBP1, FMN2, ZFP628, PTPN23, RPL7, COIL, BAG6, LGALS3, TCOF1, POLR2A, KHSRP, PRX, BAG1, NUP62, SNRPD3, APOE, HIVEP2, SNCB, BSN, NEFH, MUC6, NUP214, OVGP1, APC2, VEGFC, EPN1, EPN2, NISCH, ENAH, HNRNPM, PSRC1, EWSR1, NUP50, NCL, MAP1A, ALMS1, PLIN4, NANOG, NUP54, SRSF7, EIF3A	7355	69	12812	1.18654	1	1	0.998765
UP_SEQ_FEATURE	DOMAIN:HMG box	27	0.348162	0.0761897	LEF1, TCF7, HMGB2, HMGB3, HMGB1, SOX21, SOX2, HMGXB4, SOX15, UBTF, MAEL, BBX, HMG20B, HMG20A, HMGXB3, CIC, SOX4, SOX5, SMARCE1, WDHD1, TCF7L2, TCF7L1, SOX13, SOX11, SSRP1, TOX4, HBP1	7355	37	12812	1.27115	1	1	0.998765
UP_SEQ_FEATURE	REPEAT:WD 4	135	1.74081	0.0796514	DCAF8, PPP2R2A, WDR83, WDR89, PWP2, DCAF7, RRP9, DCAF6, EDC4, CDC20, WDR91, KIF21B, BTRC, FBXW4, TLE4, WDHD1, TLE3, WSB1, TLE1, WSB2, FBXW8, FBXW7, FBXW11, WDR74, WDR75, THOC3, KCTD3, EML2, THOC6, WDR77, EML3, EML4, PRPF4, EML5, EML6, WDR81, TBL1XR1, WDR82, DMWD, GRWD1, WDFY1, WDFY3, PHIP, LLGL1, NSMAF, LLGL2, ZFP106, COPA, SEH1L, WDR62, CORO1A, TAF5L, CORO1B, CIAO1, CORO1C, WDR70, CSTF1, SCAP, S…	7355	215	12812	1.09378	1	1	0.998765
UP_SEQ_FEATURE	DOMAIN:Chromo 2	8	0.103159	0.0816775	CHD9, CHD8, CHD7, CHD6, CHD5, CHD4, CHD2, CHD1	7355	8	12812	1.74194	1	1	0.998765
UP_SEQ_FEATURE	DOMAIN:MH1	8	0.103159	0.0816775	SMAD2, SMAD1, SMAD4, SMAD3, SMAD9, SMAD6, SMAD5, SMAD7	7355	8	12812	1.74194	1	1	0.998765
UP_SEQ_FEATURE	DOMAIN:MH2	8	0.103159	0.0816775	SMAD2, SMAD1, SMAD4, SMAD3, SMAD9, SMAD6, SMAD5, SMAD7	7355	8	12812	1.74194	1	1	0.998765
UP_SEQ_FEATURE	DOMAIN:Rap-GAP	10	0.128949	0.0878349	RALGAPB, SIPA1L1, RALGAPA1, RALGAPA2, TSC2, SIPA1L2, SIPA1L3, SIPA1, RAP1GAP, GARNL3	7355	11	12812	1.58359	1	1	0.998765
UP_SEQ_FEATURE	ZN_FING:C2H2-type 2; atypical	10	0.128949	0.0878349	ZFP106, ZBTB9, ZIC2, ZIC3, TRPS1, ZBTB1, GLIS3, ZFP592, ZBTB5, GLIS2	7355	11	12812	1.58359	1	1	0.998765
UP_SEQ_FEATURE	DOMAIN:RRM 4	10	0.128949	0.0878349	HNRNPL, SPEN, RBM28, PTBP1, NCL, RBM19, PABPC1, RBM12B2, PTBP2, PTBP3	7355	11	12812	1.58359	1	1	0.998765
UP_SEQ_FEATURE	CARBOHYD:N-linked (GlcNAc...) (high mannose) asparagine	12	0.154739	0.0885121	CTSA, ECM1, LAMP1, CTSL, SSR2, STT3A, TPP1, STT3B, LY6G6C, ICAM5, SLC12A7, CTSD	7355	14	12812	1.4931	1	1	0.998765
UP_SEQ_FEATURE	ZN_FING:Phorbol-ester/DAG-type	28	0.361057	0.0896153	ROCK2, ARAF, RASGRP2, PRKCZ, AKAP13, RASSF1, RACGAP1, RASSF5, CHN2, CHN1, PDZD8, TNS2, PRKCI, UNC13A, KSR1, CDC42BPG, STAC3, MYO9B, CDC42BPB, KSR2, GMIP, CDC42BPA, CIT, VAV2, STAC2, PLEKHM1, ARHGEF2, RAF1	7355	39	12812	1.25063	1	1	0.998765
UP_SEQ_FEATURE	DOMAIN:BTB	93	1.19923	0.0969843	KCNG1, ZBTB25, ZBTB24, KCNC3, ZBTB20, KEAP1, TNFAIP1, KLHL35, BACH1, RCBTB1, BACH2, RCBTB2, ENC1, ANKFY1, CCIN, ZBTB39, KCND1, ZBTB38, KCTD1, ZBTB34, KCTD2, KCTD3, ZBTB33, KCTD5, HIC1, KCTD6, KCTD7, KLHL42, HIC2, KCTD9, KCTD10, GAN, ZFP131, KCTD17, KCTD15, ZBTB8A, ZBTB49, KLHL17, ZBTB48, ZBTB1, ZBTB43, KLHL11, ZBTB45, KLHL12, ZBTB44, ZBTB5, ZBTB4, ZBTB3, ZBTB41, ZBTB2, RHOBTB2, KCTD20, BTBD3, NAC…	7355	146	12812	1.10959	1	1	0.998765
UP_SEQ_FEATURE	DOMAIN:HECT	19	0.245003	0.0994578	AREL1, SMURF2, UBE3C, SMURF1, HUWE1, NEDD4L, UBE3A, WWP2, UBE3B, HERC4, HERC3, HERC2, HECTD1, HERC1, HECTD3, NEDD4, UBR5, G2E3, TRIP12	7355	25	12812	1.32388	1	1	0.998765

## Sheet: GOBP
Category	Term	Count	%	PValue	Genes	List Total	Pop Hits	Pop Total	Fold Enrichment	Bonferroni	Benjamini	FDR
GOTERM_BP_DIRECT	GO:0006338~chromatin remodeling	554	7.14378	1.84263e-16	TRIO, CLPB, DQX1, TESK1, ARAF, TESK2, AKT2, MYC, AKT3, PWWP2A, AKT1, NFRKB, DDX17, DDX18, DAXX, CSNK2A1, DAPK1, PIH1D1, DDX11, PRKCD, CSNK2A2, DDX10, HCFC1, BCR, DDX39B, TYRO3, YME1L1, CLOCK, PIF1, MTMR3, MEAF6, SRCAP, PRKDC, BAZ2A, MTMR4, PPP4C, FIGNL1, PTPMT1, ZBTB7A, CREBBP, PHC1, DMPK, CHKA, SETD1B, EIF2AK3, BRAF, INO80, TADA2B, PPP5C, TADA2A, EZH1, EZH2, SETD5, PHF2, ZFP369, SMG1, SETD3, SET…	7569	779	13245	1.24447	2.17626e-12	1.80596e-12	1.79969e-12
GOTERM_BP_DIRECT	GO:0051726~regulation of cell cycle	175	2.25661	1.71765e-11	RB1, CCNK, CCNI, TRRAP, CCNF, JADE1, YEATS4, JADE3, JADE2, ADARB1, FGF2, ACTB, YY1, CCND3, RASSF1, CCND2, CCND1, KAT5, RUVBL2, RUVBL1, CDK20, EPC1, EPC2, KAT7, CCNL2, SKP2, PRKACA, CCNL1, BTRC, JUNB, NFRKB, CDKL2, NUP214, CDKL3, CSNK2A1, NANOS3, CSNK2A2, TSC2, TSC1, DICER1, VASH1, LEMD3, BCR, MORF4L1, MSH2, CCNE2, CCNE1, MORF4L2, DDIT3, MADD, INO80C, INO80B, KHDRBS1, INO80E, INO80D, MEAF6, CTBP1,…	7569	222	13245	1.37943	1.68347e-07	5.98999e-08	5.96921e-08
GOTERM_BP_DIRECT	GO:0000122~negative regulation of transcription by RNA polymerase II	544	7.01483	1.83348e-11	RB1, ATF2, EHMT2, HNRNPU, EHMT1, RBPJ, BACH1, SOX21, BACH2, ELK3, ELK4, ZFP281, SOX15, MYC, PRKACA, SAMD11, MEF2A, MED1, HES6, DAXX, RPL23, SOX13, SOX11, SOX12, DICER1, HCFC1, EID1, EID2, BIN1, SARNP, DDIT3, RFX5, ZFP296, ATF7, ATF3, CGGBP1, URI1, ZBTB8A, CTBP1, MEPCE, PRDM14, HIF1A, MTDH, SFN, ZBTB7B, RREB1, ZBTB7A, HEXIM1, HEXIM2, PLK3, JUN, CREBBP, JUND, PLK1, IRF2BP1, LARP7, NFATC2, IRF2BP2, …	7569	795	13245	1.19742	1.79699e-07	5.98999e-08	5.96921e-08
GOTERM_BP_DIRECT	GO:0045893~positive regulation of DNA-templated transcription	462	5.95745	3.33352e-11	TRRAP, SCX, GPATCH3, RBPJ, PSMD9, ZFP281, MYC, ZXDC, GPBP1, AKT1, PKNOX1, NFRKB, CDK5RAP2, MEF2A, MED1, SOX11, MED4, HCFC1, WDR77, RFX7, DDIT3, NUP98, ATF5, CLOCK, MEAF6, AIRE, PDGFB, NOLC1, XPC, BCL10, PRDM11, MRPL12, PRDM10, HIF1A, MTDH, NUP85, PPARGC1B, JUN, CREBBP, AFAP1L2, FZD2, JUP, FZD7, NFATC3, NFATC2, NR1D2, NR1D1, INO80, PBX4, FOSL2, MLLT11, TADA2B, TADA2A, ARL2BP, NANOG, MMS19, CDKN1C,…	7569	666	13245	1.2139	3.26718e-07	8.16797e-08	8.13963e-08
GOTERM_BP_DIRECT	GO:0006281~DNA repair	197	2.5403	8.08072e-11	SMARCAL1, MDC1, TRRAP, SMC3, BACH1, ALKBH3, ENDOV, PNP, HERC2, KAT5, TRIM28, ALKBH1, CHEK1, EPC2, KAT7, FBXO6, NFRKB, RNF111, WDHD1, DDX11, NSMCE1, RECQL, REV1, EID3, XRN2, PSME4, NEIL1, ASF1A, PIF1, PAXIP1, XPA, ZBTB1, XPC, NTHL1, RAD21, HLTF, SWI5, BARD1, XRCC2, INTS3, XRCC3, SMARCA5, XRCC1, INO80, POLA1, TDP1, MMS19, ATM, RPAIN, SMG1, FEN1, OGG1, BRCA1, CHAF1B, CHAF1A, REV3L, PRMT6, TOP3B, UPF…	7569	257	13245	1.34136	7.91992e-07	1.58398e-07	1.57849e-07
GOTERM_BP_DIRECT	GO:0002181~cytoplasmic translation	76	0.980013	4.17675e-10	RPL5, RPL3, RPL32, RPL31, RPL34, RPLP1, RPLP0, RPL10A, RPL8, RPL9, RPL6, RPL7, RPS4X, RPS15, RPL7A, RPS14, RPS17, RPS16, RPL18A, RPS19, RPS18, RPL36, RPL35, RPLP2, RPL38, RPL37, RPS11, RPS10, RPL39, RPS13, RPS9, RPS7, RPL21, RPS8, RPS5, RPL23, RPS6, RPL22, RPL13A, RPSA, CKAP5, FTSJ1, RPL37A, RPL24, RPL27, RPL29, UBA52, RPL28, RPL11, RPL36A, RPS15A, RPL14, RPL13, RPS2, RPL15, RPL18, RPS27A, RPL17,…	7569	85	13245	1.56462	4.09362e-06	6.82272e-07	6.79905e-07
GOTERM_BP_DIRECT	GO:0045944~positive regulation of transcription by RNA polymerase II	667	8.6009	3.64891e-09	RB1, ATF1, ATF2, MAML1, HNRNPU, SCX, GABPB1, RBPJ, BACH1, SOX21, DCAF6, ELK3, ELK4, PSMD9, CREB3L3, CREB3L4, ZMIZ1, SOX15, AKT2, MYC, ZMIZ2, ZC3H12A, GPBP1, NAMPT, AKT1, PKNOX1, JUNB, IER5, CDK5RAP3, IER2, DDX17, NKX2-9, MEF2A, MED1, DAXX, RFX2, SOX11, SOX12, DICER1, BHLHA15, HCFC1, HOXB9, ZFP292, RFX7, DDIT3, RFX5, PRKD2, ATF7, MAML3, RBCK1, ATF5, CLOCK, ATF3, CTBP2, AIRE, PRKDC, AGAP2, PRDM15, …	7569	1013	13245	1.15221	3.57623e-05	5.109e-06	5.09127e-06
GOTERM_BP_DIRECT	GO:0006397~mRNA processing	165	2.12766	8.97609e-09	ZFP326, TCERG1, DBR1, FMR1, HNRNPU, GPATCH1, CWC25, ADARB1, PHRF1, TSEN2, CCAR2, EFTUD2, PNN, LGALS3, ALKBH5, PAPOLG, KHSRP, PAPOLA, HABP4, ARL6IP4, PRKACA, MTPAP, SNRNP35, CMTR1, MBNL2, RBFOX2, PUS1, METTL3, THOC3, THOC5, PUS7, THOC7, JMJD6, THOC6, SRRM1, RBMXL1, PRPF3, XRN2, SRSF2, SNRNP27, CD2BP2, SRSF3, PPIH, SRSF4, SRSF5, SREK1, SRSF7, CBLL1, DUS3L, SNRPA, SRSF9, KHDRBS1, KHDRBS3, DDX1, PRKR…	7569	217	13245	1.33057	8.79708e-05	1.09968e-05	1.09587e-05
GOTERM_BP_DIRECT	GO:0006364~rRNA processing	99	1.2766	2.17951e-08	RPL5, POP7, POP4, EIF4A3, RRP1, FCF1, PPAN, RRP8, RPL7, RRP9, RPS15, FBL, RPS17, RPS16, RPS19, RPP38, DDX17, RPS7, PIH1D1, RPS6, WDR74, DDX10, WDR75, IMP4, DICER1, SBDS, GEMIN4, RPL27, RPP25, DDX1, NOP2, AK6, RPF1, RRP7A, MYG1, PDCD11, GAR1, UTP20, LYAR, NOP14, RPP40, PA2G4, WDR55, ISG20, RCL1, TBL3, RPS28, LSM6, LAS1L, MPHOSPH10, PIN4, RPS24, DDX49, NVL, SUV39H1, CHD7, WDR43, RRP12, UTP14B, RRP1…	7569	121	13245	1.43174	0.000213591	2.37349e-05	2.36525e-05
GOTERM_BP_DIRECT	GO:0043161~proteasome-mediated ubiquitin-dependent protein catabolic process	188	2.42424	2.79879e-08	OTUD5, UBXN2B, UBXN2A, UBE2D3, UBE2D1, KEAP1, UBE3A, KLHL35, FBXO22, PSMD8, PSMD6, PSMD7, HERC2, MAEA, TRIM28, HERC1, KAT5, PSMD4, PSMD2, PSMD1, AKT1, TRIM26, SKP2, BTRC, KCMF1, NHLRC3, FBXW7, FBXW11, SIAH1A, UBE4B, KCTD2, SIAH1B, FBXO11, KCTD5, KLHL42, RBX1, RNF126, CDC34, TBL1XR1, KCTD10, DDIT3, TRIM13, RBCK1, KCTD17, CLOCK, VCP, PSMD14, CUL3, KLHL17, RHOBTB3, CUL1, CLEC16A, UBR4, NEDD4L, KLHL1…	7569	254	13245	1.2952	0.000274272	2.74309e-05	2.73358e-05
GOTERM_BP_DIRECT	GO:0042274~ribosomal small subunit biogenesis	63	0.812379	1.12346e-07	LTV1, FCF1, NAT10, AATF, PWP2, WDR43, RRP9, RPS4X, RPS15, FBL, RPS14, RPS17, RPS16, NOB1, RPS19, RIOK2, RIOK1, RPS11, RPS13, METTL17, NOM1, RPS9, WDR36, RPS7, RPS8, DIMT1, RPS5, RPS6, NGDN, DNTTIP2, WDR75, IMP4, UTP18, HEATR1, NOL7, RPS27L, AK6, NOL6, RRP7A, RPS15A, EXOSC10, BMS1, DHX37, RRP36, SURF6, UTP20, RPS27A, NOP56, UTP6, NOP14, NOP58, NPM1, UTP3, PNO1, KRR1, RCL1, TBL3, RPS28, RPS3A1, ERC…	7569	72	13245	1.53116	0.0011005	0.0001001	9.97531e-05
GOTERM_BP_DIRECT	GO:0006325~chromatin organization	145	1.86976	1.63858e-07	RB1, MDC1, TRRAP, PRDM5, TONSL, EHMT1, ARID4A, ARID4B, YEATS4, NUCKS1, NR3C1, RCBTB1, TRIM28, BANF1, EPC2, HMGN2, ATXN7L3, BAHCC1, HMGN1, DAXX, KDM2A, SFMBT1, RNF40, HCFC1, MORF4L1, TBL1XR1, THAP7, KAT6B, MORF4L2, RAD54L2, BCORL1, ASF1A, L3MBTL1, MEG3, KMT2D, L3MBTL3, ENY2, L3MBTL2, MEAF6, KMT2B, RTF1, HTATSF1, PHF21A, MBTD1, BAG6, HLTF, EP400, ZBTB7A, ZFP462, BANP, CBX7, CBX6, UBE2B, CBX3, CBX2,…	7569	192	13245	1.32154	0.00160468	0.000133831	0.000133367
GOTERM_BP_DIRECT	GO:0006417~regulation of translation	80	1.03159	3.25335e-07	APP, CYFIP1, DAZAP1, FMR1, RPLP1, EIF4A3, NAT10, MSI1, GTDC1, CASC3, MSI2, ELAVL1, RBM3, RBM4, RPS14, ALKBH5, AKT2, HABP4, AKT1, RPL38, PELO, METTL18, EIF2A, RPS9, CNOT6L, NANOS3, APLP1, RPL13A, TSC1, MIF4GD, DNAJC1, THRAP3, SARNP, MAPKAPK5, DUS3L, GAPDH, AIRE, IREB2, RBM4B, NOLC1, ZFP706, TYMS, FOXO3, ZFP36L1, FXR1, NEURL1A, FXR2, TCOF1, MKNK1, MKNK2, IGF2BP3, IGF2BP2, PAIP2, EIF4E, PTCD3, ZFP59…	7569	97	13245	1.44322	0.00318353	0.000227758	0.000226968
GOTERM_BP_DIRECT	GO:0001843~neural tube closure	80	1.03159	3.25335e-07	TRIM71, NCKAP1, RARG, SETD2, CITED2, WDR83, SPINT2, CELSR1, ARHGAP35, MED12, SALL1, ZIC2, SUFU, SALL4, CDK20, TMED2, PRKACA, IFT57, PRKACB, TEAD2, BBS4, PHACTR4, TGIF1, BRD2, KDM2A, APAF1, RPS7, LMO4, COBL, SHROOM3, TSC2, TSC1, SCRIB, ARID1A, RGMA, ENAH, KAT2A, SFRP2, SPINT1, MTHFD1, RARA, KIF20B, PFN1, RALA, SDC4, ROCK2, TWIST1, LRP2, BCL10, PRICKLE1, LIAS, LRP6, CECR2, HECTD1, MTHFD1L, RAB23, A…	7569	97	13245	1.44322	0.00318353	0.000227758	0.000226968
GOTERM_BP_DIRECT	GO:1990830~cellular response to leukemia inhibitory factor	99	1.2766	4.47331e-07	EIF4A2, TFRC, RIF1, UBXN2A, GLDC, PRDM5, HNRNPU, FGF4, EPS8, CHCHD4, RPS16, MPC1, TNFSF11, TRIM25, TLE4, RFX2, ARID5B, PCOLCE, RNF125, KAT6B, NCL, ZFP42, SRSF3, SRSF7, CTBP2, SHMT1, ILDR1, DTX1, MRPL15, SOCS3, SBNO2, SYNGR1, PDCD10, OTX2, MSC, XBP1, PHC1, PMM1, XRCC5, GFPT2, SMARCA5, PARP16, BSPRY, SMAD7, MKRN1, ABCD4, KDM5B, NRP2, RARG, SNX10, LRRC2, HK2, ELAVL2, UBTF, GNPNAT1, MYBL2, JARID2, NE…	7569	125	13245	1.38592	0.00437469	0.000292286	0.000291272
GOTERM_BP_DIRECT	GO:0008380~RNA splicing	129	1.66344	5.43857e-07	ZFP326, TCERG1, PDCD7, FMR1, EIF4A3, HNRNPU, CWC25, CCAR2, EFTUD2, PNN, LGALS3, KHSRP, HABP4, ARL6IP4, SNRNP35, MBNL2, RBFOX2, SCAF11, PUS1, THOC3, THOC5, PUS7, THOC7, JMJD6, THOC6, RBMXL1, DDX39B, SRSF2, SNRNP27, CD2BP2, SRSF3, PPIH, SRSF4, SRSF5, SREK1, SNRPF, SRSF7, SNRPA, SRSF9, ZCCHC8, PRKRIP1, ZMAT5, SMN1, ZC3H13, ARGLU1, SRPK2, IVNS1ABP, HSPA8, PRPF38B, ZRANB2, ZFP638, FUS, NONO, LARP7, SR…	7569	170	13245	1.32787	0.00531617	0.000333147	0.000331991
GOTERM_BP_DIRECT	GO:0006468~protein phosphorylation	208	2.68214	6.70099e-07	APP, ERRFI1, MAML1, TESK2, RPS6KA5, TRIM28, RPS6KA2, AKT2, RPS6KA1, CHEK1, TRIM24, AKT1, EPHB2, PRKACA, PRKACB, EIF2A, CDON, PRKCI, CSNK2A1, DAPK1, PRKCE, PAQR3, CSNK2A2, PRKCD, CSNK1D, PRKAB1, PRKAR1B, PRKAR1A, SIK3, PRKD2, SIK1, SIK2, PRKDC, PDGFB, WNK4, PIK3R1, NLK, IQGAP3, PRKCZ, TRPM7, ST3GAL1, SRPK2, PLK4, SRPK3, DMPK, PLK2, PLK1, EIF2AK3, BRAF, SRPK1, WNK1, WNK2, ATM, PRKAG1, IKBKB, C1QTNF…	7569	292	13245	1.2465	0.00654613	0.000386332	0.000384992
GOTERM_BP_DIRECT	GO:0006974~DNA damage response	211	2.72083	7.57402e-07	SMARCAL1, ATF2, MDC1, CCNK, ANKLE1, SMC5, SMC6, ALKBH7, CCAR2, ALKBH8, RASSF1, HERC2, KAT5, MYC, ZC3H12A, CHEK1, AKT1, FBXO5, TIPIN, ENDOG, DDX11, METTL3, CSNK2A2, PRKCD, NSMCE1, PSME4, FLYWCH1, CLOCK, PAXIP1, PRKDC, STXBP4, ZBTB1, XPC, ZBTB4, BARD1, CTC1, PLK3, XRCC6, CRADD, XRCC5, GADD45A, XRCC2, INTS3, SETD1A, SMARCA5, NFATC2, SETX, ACER2, SPRTN, ATM, INTS7, TOP2A, CDKN1A, SMG1, BTG2, OGG1, SU…	7569	297	13245	1.2432	0.00739582	0.000412406	0.000410975
GOTERM_BP_DIRECT	GO:0140588~chromatin looping	104	1.34107	1.29362e-06	EIF4A2, EIF4A1, ERCC6L, CLPB, DQX1, EIF4A3, HELB, SMCHD1, DHX57, RUVBL2, RUVBL1, SMARCAD1, NSF, DDX17, DDX18, AQR, DDX11, RECQL, DDX10, WRNIP1, CHD1L, DHX40, AFG3L1, DDX39B, YME1L1, RAD54L2, SNRNP200, D1PAS1, DDX6, PIF1, BLM, DDX5, VCP, DHX9, DDX1, YTHDC2, AK6, DHX30, DHX32, DHX33, DHX34, FIGNL1, RAD21, PCBP2, G3BP1, DHX36, HELQ, FANCM, HSPA5, INO80, TOR1B, MOV10, ALPL, DHX29, DDX49, DDX3X, MCM7,…	7569	134	13245	1.35813	0.0125988	0.000667305	0.00066499
GOTERM_BP_DIRECT	GO:0051028~mRNA transport	56	0.722115	1.98158e-06	AHCTF1, NUP107, NUP188, ZC3H3, FMR1, CETN3, NXT2, BICD2, ZFP36, KIF5C, KHSRP, PEG10, NUP62, ALYREF2, RBM33, NDC1, PCID2, NUP210, SUPT6, NUTF2, SENP2, NUP93, ARC, THRAP3, NUP50, NUP54, NUP98, MAPT, SRSF7, SLBP, POM121, SEH1L, DHX9, TNKS, SRSF1, HTT, IWS1, ZFP36L1, FXR1, NXF1, FXR2, NUP85, HSF1, IGF2BP1, G3BP2, IGF2BP3, NUP88, IGF2BP2, HNRNPA1, EIF4E, HNRNPA3, RANBP17, LRPPRC, PARP11, CPEB1, NUP37	7569	65	13245	1.50761	0.0192341	0.000971075	0.000967707
GOTERM_BP_DIRECT	GO:0006275~regulation of DNA replication	39	0.502901	2.44808e-06	INO80C, ANKRD17, INO80B, INO80E, USP37, PCNA, INO80D, MEAF6, EHMT2, DSCC1, GMNN, JADE1, NUCKS1, JADE3, JADE2, SMC3, YY1, TFPT, ING5, CHRAC1, RUVBL2, ORC3, RUVBL1, KAT7, RBBP6, FBXO5, NFRKB, ZBTB38, MCRS1, ACTL6A, SMARCA5, BAZ1A, INO80, ESCO2, ACTR8, UCHL5, CCNA2, POLE3, ID3	7569	42	13245	1.62491	0.0237081	0.00114255	0.00113859
GOTERM_BP_DIRECT	GO:0000398~mRNA splicing, via spliceosome	109	1.40554	3.21803e-06	DBR1, EIF4A3, CWC25, WDR83, CASC3, EFTUD2, SNRPD2, RBMX2, SNRPD1, CWC22, SNIP1, SNRPD3, SNRNP35, TXNL4A, SRRM2, AQR, METTL3, CRNKL1, SRRM1, DHX40, PRPF4, PRPF6, DDX39B, PRPF3, SRSF2, SNRPG, SRSF3, PPIE, SNRNP25, SRSF5, SNRPF, SNRNP200, SRSF7, SNRPA, SF1, SNRPB, YTHDC1, YTHDC2, HTATSF1, RNPC3, PRPF8, ZMAT2, DHX38, HSPA8, ZRSR2, PRPF38B, CWC15, LSM5, LSM4, LSM2, LSM7, LSM6, CWF19L1, RNPS1, HNRNPC, …	7569	143	13245	1.33384	0.0310477	0.00143363	0.00142866
GOTERM_BP_DIRECT	GO:0050821~protein stabilization	137	1.7666	6.44858e-06	RPL5, NCKAP1, MTRR, ZFP207, CTNND1, PARK7, IFI30, PHB2, CLU, RASSF1, RASSF2, IPO9, LAMP1, TMEM88, AKT2, LAMP2, PIM1, EP300, PIM2, GOLGA7, SOX4, EPHA4, MORC3, USP7, COG7, RPS7, PAQR4, FBXW7, RPL23, COG3, P3H1, MUL1, ATP1B3, TSC1, ATP1B2, ATP1B1, MAPK8IP3, HCFC1, SMO, WDR81, CDC37, PPIB, PFN1, TELO2, PFN2, STXBP4, STXBP1, UBR4, PIK3R1, STK4, NLK, RTN4, SAV1, BAG6, BAG5, BAG2, PDCD10, DVL1, BAG1, DV…	7569	187	13245	1.28201	0.0612468	0.00274794	0.0027384
GOTERM_BP_DIRECT	GO:0006511~ubiquitin-dependent protein catabolic process	154	1.98582	8.75088e-06	UBE3C, UBE2D3, UBE2D1, KEAP1, RNF19B, UBE3A, UBE3B, UBE2Z, FBXO22, HERC4, HERC3, NUB1, RNF114, RNF19A, PSMD3, FBXO4, TRIM25, FBXO6, SKP2, FBXO8, BTRC, RNF111, MYLIP, AREL1, FBXW8, ARRDC1, FBXO2, SIAH1A, RC3H1, UBE4B, SIAH1B, FBXO11, TRPC4AP, RC3H2, RNF40, KCTD6, WDR77, RBX1, RNF123, RNF126, RNF125, CDC34, WDR81, KCTD10, CUL9, CUL7, VCP, PSMD11, PSMD13, UBA6, CUL3, CUL1, UBR4, NEDD4L, UBR3, UBR2, …	7569	214	13245	1.25927	0.0821927	0.00357364	0.00356125
GOTERM_BP_DIRECT	GO:0000209~protein polyubiquitination	111	1.43133	1.60267e-05	TRAF3IP2, UBE3C, UBE2D3, FBXO28, UBE2D1, RNF19B, UBE3A, JADE2, UBE3B, FBXO22, HERC3, RNF114, RUSC1, RNF19A, FBXO4, SKP2, BTRC, RNF111, WSB1, AREL1, NHLRC3, WSB2, FBXW11, UBE2E1, RC3H1, MUL1, UBE4B, RC3H2, RNF41, WDR77, KLHL42, RBX1, RNF123, RNF125, CDC34, RBCK1, TRIM34A, CBFB, TNKS, CUL3, NEDD4L, UBE2J2, UBE2J1, RNF217, TMEM129, UBR5, UBE2H, SMURF2, UBE2B, UBE2C, SMURF1, IRF2BP1, BFAR, UBE2A, UBE…	7569	149	13245	1.30362	0.145363	0.00628311	0.00626131
GOTERM_BP_DIRECT	GO:0140236~translation at presynapse	42	0.541586	2.6146e-05	RPL5, RPL32, RPL34, RPL36A, RPS27L, RPL8, RPL10A, RPL9, RPL6, RPL7, RPS14, RPL7A, RPS15A, RPS16, RPL36, RPL14, RPL13, RPLP2, RPL35, RPL38, RPL37, RPL15, RPS11, RPS27A, RPS10, RPL17, RPS5, RPL23, RPL22, RPL35A, RPL13A, RPS26, RPS28, RPL27A, RPL37A, RPL24, RPL27, RPL29, RPL37RT, RPL28, UBA52, RPS24	7569	48	13245	1.53116	0.226059	0.00985603	0.00982184
GOTERM_BP_DIRECT	GO:0043488~regulation of mRNA stability	36	0.464217	3.51475e-05	YTHDC1, FMR1, YTHDC2, ZFP36L2, ZFP36L1, FXR1, CACNG7, ALKBH5, ZFP36, FXR2, PCBP4, KHSRP, DHX36, ZC3H14, SAMD4, RBM33, PIAS4, YTHDF1, PCID2, YTHDF2, YTHDF3, BRF1, PABPC4, SAMD4B, RC3H1, PUM1, PUM2, SENP1, CARHSP1, CSDC2, APEX1, AGO1, AGO2, HNRNPD, VIM, DCP2	7569	40	13245	1.57491	0.291416	0.0127586	0.0127143
GOTERM_BP_DIRECT	GO:0051301~cell division	221	2.84977	3.7603e-05	RB1, ANKLE2, CCNK, CCNF, HNRNPU, SMC5, SMC3, SMC4, CDC20, CDC26, CDK20, RCC1, FBXO5, PELO, TIPIN, PRKCE, KNSTRN, EML3, EML4, DYNC1LI1, BIN3, PARD3, ZW10, KIF20B, LLGL2, ANAPC13, ANAPC15, CDCA2, SEH1L, INTU, CDCA3, ANAPC16, CDCA5, SKA3, ARPP19, ANAPC10, SKA2, DSN1, RAD21, MCMBP, MAP4, RAB11FIP3, PLK4, RCC2, PLK1, MICAL3, INO80, CDC6, ZWINT, TPX2, STAG1, STAG3, CDC16, AHCTF1, CLTC, CETN3, CCDC124, …	7569	324	13245	1.19361	0.308266	0.0131624	0.0131167
GOTERM_BP_DIRECT	GO:0006606~protein import into nucleus	76	0.980013	4.61902e-05	IPO13, RPAIN, ATF2, CDKN1A, IPO11, NUP107, TRAF3IP2, NUP188, CSE1L, ADAR, PHB2, ELAVL1, ING1, GLI3, IPO4, IPO5, EIF4ENIF1, PPP3CA, IPO8, IPO9, NUP62, CFL1, KPNA6, AKT1, FAM53B, KPNA4, FAM53A, KPNA2, TNPO1, TNPO2, KPNA3, TNPO3, KPNA1, NUP214, MED1, NUP133, DYRK1A, TSC2, NUTF2, NUP93, SMO, NUP50, CRY2, PHIP, NUP98, SQSTM1, KPNB1, DDX5, POM121, NOTCH1, PIK3R1, PTTG1IP, PRICKLE1, AGAP3, STK4, PPP3R1,…	7569	98	13245	1.35707	0.364104	0.0156107	0.0155565
GOTERM_BP_DIRECT	GO:0140242~translation at postsynapse	42	0.541586	7.15086e-05	RPL5, RPL32, RPL34, RPL36A, RPS27L, RPL8, RPL10A, RPL9, RPL6, RPL7, RPS14, RPL7A, RPS15A, RPS16, RPL36, RPL14, RPL13, RPLP2, RPL35, RPL38, RPL37, RPL15, RPS11, RPS27A, RPS10, RPL17, RPS5, RPL23, RPL22, RPL35A, RPL13A, RPS26, RPS28, RPL27A, RPL37A, RPL24, RPL27, RPL29, RPL37RT, RPL28, UBA52, RPS24	7569	49	13245	1.49992	0.503852	0.0233619	0.0232808
GOTERM_BP_DIRECT	GO:0045892~negative regulation of DNA-templated transcription	332	4.28111	8.2037e-05	RB1, EHMT2, SCX, EHMT1, RBPJ, PHB2, CCAR2, RRP8, CCAR1, RPS6KA5, ZFP281, KAT5, TRIM28, TRIM24, EPC1, KAT8, KAT7, BTRC, SAMD11, SOX5, DAXX, RBFOX2, SMARCC2, SFMBT1, SFMBT2, SOX13, EID1, EID2, SFRP2, THAP7, DDIT3, TRIB3, ATF5, CLOCK, ATF3, KCTD15, TRIM11, L3MBTL1, L3MBTL3, L3MBTL2, CTBP2, CTBP1, ZFP746, PDGFB, TWIST1, PRDM11, ZBTB4, MBTD1, ZSCAN10, HIVEP1, INPP5K, PATZ1, ZBED6, ZBTB7A, RREB1, SCAI,…	7569	507	13245	1.14589	0.5525	0.0247988	0.0247128
GOTERM_BP_DIRECT	GO:0006351~DNA-templated transcription	70	0.902643	8.36329e-05	PHF3, TCERG1, DIDO1, SCX, AFF3, AFF1, MYC, GPBP1, NKX2-9, MEF2A, FOXD3, ZBTB33, POLRMT, CBFA2T2, CBFA2T3, PIAS2, THAP1, CCNA2, CREB3, HOXB9, POLR1A, POLR1B, MTF1, POLR1C, POLR1D, POLR1E, NFAT5, CEBPB, DNMT1, CEBPD, CEBPG, LIN9, RELA, HIRA, NFIL3, POLR2C, E2F1, MAPK1, POLR2F, GPBP1L1, HIVEP2, POLR2H, POLR2I, ZBTB7A, SCAI, POLR2K, MAPK3, RUNX1T1, SMAD1, JUN, SMAD4, NFATC3, NFATC2, GTF2H1, INO80, GT…	7569	90	13245	1.36103	0.559445	0.0247988	0.0247128
GOTERM_BP_DIRECT	GO:0016567~protein ubiquitination	265	3.41715	8.78319e-05	TRAF3IP2, CCNF, KEAP1, DCAF8, CCNC, DCAF7, DCAF6, CDC20, HERC4, NUB1, HERC3, RNF114, HERC2, FBXO4, TRIM24, FBXO3, AKT1, FBXO6, TRIM26, FBXO5, BTRC, RNF111, MED1, VPS18, ATG3, WSB1, WSB2, ARRDC1, FBXO2, SIAH1A, SIAH1B, MED7, RNF126, RNF125, CDC34, KCTD10, TRIM13, AURKAIP1, UBA52, CBLL1, TRIM11, RNF121, CDCA3, ANAPC16, MYCBP2, NEDD4L, UBE2J1, RNF217, HLTF, BRAP, WWTR1, SIAH2, PLK1, AIMP2, RNF225, C…	7569	398	13245	1.16514	0.577209	0.0247988	0.0247128
GOTERM_BP_DIRECT	GO:0030036~actin cytoskeleton organization	149	1.92134	8.82613e-05	TESK1, TESK2, EPS8, SYDE1, CDH1, TMSB10, CXADR, ACTN3, ACTN2, ACTN1, TMOD3, ACTN4, NISCH, BCR, DAAM1, FSCN1, PKP3, TLN2, FSCN2, UTRN, EZR, TLN1, PHPT1, PFN1, PFN2, MACF1, SPTBN4, BRSK2, SHC1, FLII, KLHL17, AGAP2, PDGFB, PDGFA, CORO1A, CORO1B, CORO1C, ATXN3, ABR, ABL1, PIP5K1A, ABL2, MYH10, SPTBN1, SPTBN2, VASP, AUTS2, IQSEC1, PARVB, SSH3, SSH1, FER, SMTN, BCL6, PARVG, PTK7, TRPV4, MOB2, PI4KA, NF…	7569	212	13245	1.22988	0.578985	0.0247988	0.0247128
GOTERM_BP_DIRECT	GO:0006413~translational initiation	39	0.502901	8.85582e-05	EIF4A2, EIF4A1, DDX3X, LARP1, DHX33, EIF4H, EIF2S3X, EIF4E, EIF4B, EIF2A, ABCF1, EIF2B5, EIF2B4, EIF5B, EIF2B3, EIF2B2, EIF1AX, EIF2S2, EIF2S1, EIF1, EIF5, EIF6, EIF3K, EIF3L, EIF3I, EIF3G, EIF3H, EIF3E, EIF3F, ABCE1, EIF3C, EIF1A, EIF4E2, EIF4G3, EIF1B, D1PAS1, EIF4G2, EIF4G1, EIF3B	7569	45	13245	1.51658	0.580209	0.0247988	0.0247128
GOTERM_BP_DIRECT	GO:0018105~peptidyl-serine phosphorylation	75	0.967118	0.00011288	GSK3B, GSK3A, SMG1, ILK, PKD1, IKBKB, RPS6KA2, AKT3, TLK2, PBK, AKT1, PRKACA, IKBKE, MAP4K1, MORC3, CSNK2A1, PRKCE, PRKCD, DYRK1A, LMTK2, TGFBR1, MAPKAPK3, DGKQ, MAPKAPK2, TSSK6, PRKD2, ULK1, PHIP, TOP1, CAMK2B, BRSK1, BRSK2, CAB39, PRKDC, TNKS, PRKX, TTK, STK4, PRKCZ, AURKA, MAPK7, MKNK1, MAPK1, RICTOR, BAK1, MARK3, PAK2, MARK2, SRPK2, HIPK4, BDNF, CSNK1A1, PLK2, NEK6, PLK1, DCLK3, EIF2AK3, DCLK…	7569	98	13245	1.33921	0.669253	0.0307317	0.0306251
GOTERM_BP_DIRECT	GO:0017148~negative regulation of translation	67	0.863959	0.000206729	TRIM71, CYFIP1, EIF4A1, BTG2, DDX3X, FMR1, EIF4A3, YBX1, RBM4, SYNCRIP, EIF4ENIF1, OTUD6B, TRIM3, ENC1, EIF2A, NANOS1, NHLRC3, DAPK1, NANOS3, IFRD2, CIRBP, RPL13A, TSC1, PUS7, PATL1, ILF3, XRN1, NCL, RARA, EIF4E2, GAPDH, D1PAS1, DDX6, GRB7, MVK, SHMT1, IREB2, TYMS, TOB1, MRPL13, GIGYF2, FXR1, PURA, FXR2, LARP1, RNF139, INPP5E, DHX36, IGF2BP1, EIF4EBP1, IGF2BP2, PAIP2, EIF4E, SAMD4, PCIF1, EIF2AK3…	7569	87	13245	1.34762	0.868185	0.0547608	0.0545708
GOTERM_BP_DIRECT	GO:0045727~positive regulation of translation	58	0.747905	0.000275387	RPL5, DDX3X, FMR1, EIF4A3, NAT10, ELAVL1, RPS4X, RBM3, PTBP1, RBM4, SYNCRIP, METTL14, OTUD6B, EP300, SOX4, NSUN5, PRMT1, METTL3, CIRBP, LARP4B, DDX39B, D1PAS1, PRKDC, POLDIP3, RPS27L, THBS1, FXR1, FXR2, LARP1, METTL5, MAPK1, MAPK3, ABCF1, SAMD4, EIF2B5, YTHDF1, NPM1, SSB, YTHDF3, PCIF1, UPF3A, LARP4, MTOR, TARBP2, CPEB1, PINK1, LIN28A, EIF6, RPS6KB1, CDK4, BCL3, AGO2, HNRNPD, PLXNB2, EIF3E, CPEB3…	7569	74	13245	1.37154	0.932757	0.0710282	0.0707818
GOTERM_BP_DIRECT	GO:0006412~translation	111	1.43133	0.000372391	RPL5, RPL3, RPL32, RPL31, RPL34, RPL10A, RPL9, RPL6, RPL7, RPS15, RPS14, EIF4ENIF1, RPS17, RPS16, RPL18A, RPS19, RPS18, AKT1, RPS11, RPL39, RPS13, EIF2A, RPS9, RPS7, RPL21, RPS8, RPS5, SECISBP2, RPL23, RPS6, MRPS18A, RPSA, EEF1A1, RPL24, TARS2, RPL27, RPL29, UBA52, RPL28, MAPKAP1, MRPL17, MRPL15, MRPL12, GSPT2, MRPL13, GSPT1, MRPL11, EIF2S3X, UCHL1OS, EIF2AK3, MRPL27, LARP4, MRPL23, EIF2S1, MRPL2…	7569	156	13245	1.24512	0.974021	0.0935848	0.0932601
GOTERM_BP_DIRECT	GO:0000082~G1/S transition of mitotic cell cycle	56	0.722115	0.000510444	TRIM71, ITGB1, RB1, USP37, CCNJ, CDKN1B, CCNI, CCNF, PHF8, PPP3CA, CCND3, CCND2, CCND1, MYC, RCC1, PIM2, SKP2, POLE, TCF19, RPS6, CDC25A, PIAS1, CCNA2, LATS1, LATS2, CCNE2, CCNE1, CACUL1, CAMK2B, IQGAP3, CCNB2, CCNB1, RBBP8, EIF4EBP1, E2F3, E2F5, CAMK2G, EIF4E, HSPA8, PLK3, BTN2A2, TAF10, PLK2, CDK6, RPS6KB1, NASP, CDK4, CCNG2, CDK2, CCNG1, ID4, CDK1, ANP32B, MNAT1, CCNJL, EZH2	7569	72	13245	1.36103	0.99329	0.125071	0.124638
GOTERM_BP_DIRECT	GO:0006261~DNA-templated DNA replication	24	0.309478	0.000616705	RFC5, RPAIN, POLQ, WDHD1, RFC3, RFC4, RFC1, WDR18, WRNIP1, BAZ1A, POLE4, POLD3, POLD4, HELB, CHRAC1, ORC6, POLG2, POLD1, POLE2, POLE3, POLD2, MCMBP, POLE, POLG	7569	26	13245	1.61529	0.997633	0.147422	0.146911
GOTERM_BP_DIRECT	GO:0035556~intracellular signal transduction	233	3.00451	0.000659518	TFRC, 2810408A11RIK, ITSN1, RPS6KA3, PREX1, RPS6KA6, RPS6KA5, RPS6KA2, AKT2, RPS6KA1, AKT3, PLCE1, AKT1, PRKCG, PRKCI, WSB1, WSB2, DAPK1, PRKCE, PRKCD, BCR, SPATA13, DDIT4, SIK3, PRKD2, SIK1, SIK2, WNK4, TWF2, NLK, PRKCZ, ABR, PDCD10, INPP5D, PLCG2, HMOX1, RSU1, PLCG1, PEA15A, SRPK2, SRPK3, PDE2A, DCLK3, DCLK2, SRPK1, NET1, FAM220A, WNK1, WNK2, PLCH2, PRKAG2, LRRC2, SMPD2, JAK3, JAK1, MAP4K1, SS1…	7569	354	13245	1.15177	0.998445	0.153903	0.153369
GOTERM_BP_DIRECT	GO:0032869~cellular response to insulin stimulus	68	0.876854	0.00080353	RB1, CYFIP1, GSK3A, IRS1, PDE3B, PTEN, PCSK9, IRS2, GPT, SLC2A4, IGF1R, EEF2K, AKT2, AKT3, AKT1, YWHAG, PTPRV, RAB8A, PRKCI, PARP1, TSC2, PAX6, UCHL3, SLC39A14, KAT2B, PKM, RAB31, PIK3CA, TRIB3, SGK1, VAMP2, PRKDC, GSTP2, SRC, GSTP1, MAPKAP1, INSIG1, PIK3R2, PIK3R1, PRKCZ, FOXO1, ZFP36L1, SLC9A1, PAK1, UCP2, INPP5K, WDTC1, XBP1, GOT1, SRD5A1, DENND4C, MYO5A, INHBB, SORBS1, CFLAR, USF1, MTOR, RAB1…	7569	91	13245	1.30762	0.999621	0.183149	0.182514
GOTERM_BP_DIRECT	GO:0010629~negative regulation of gene expression	182	2.34687	0.0014291	RB1, APP, PRDM4, FMR1, EIF4A3, INPPL1, ZBTB20, KEAP1, PRDM1, PARK7, CRKL, YY1, GJA1, ZFP281, MYC, ZC3H12A, CPNE1, MAEL, AKT1, VPS35, MAP3K7, SH3GL2, PIAS3, MAP2K1, DAXX, MAP2K2, KDM2A, FBXW7, SFMBT2, SLC35C2, ADAM10, SOX11, CNPY2, DICER1, MIF, FOXP1, SFRP2, MYCN, SMO, PRKAR1A, DGKQ, ERP29, MYADM, ADNP, SRSF6, D1PAS1, NOTCH2, RNASEH2B, DNMT1, L3MBTL2, GGNBP2, NOTCH1, MAX, PDGFB, PSEN1, ADIPOR2, HI…	7569	274	13245	1.16234	0.999999	0.30905	0.307978
GOTERM_BP_DIRECT	GO:1904262~negative regulation of TORC1 signaling	34	0.438427	0.0014505	PRKAA1, PRKAA2, SAR1A, NPRL2, NPRL3, PTEN, UBE2D1, UBE3A, NLK, ATXN3, STK11, DEPTOR, SESN3, SESN1, SESN2, VHL, PRKACA, PRKACB, YWHAG, MAPK3, USP7, SZT2, TSC2, ALG13, TSC1, ITFG2, YWHAZ, NPC1, AKT1S1, TBC1D7, UBE2N, PELI1, ATM, KPTN	7569	41	13245	1.45114	0.999999	0.30905	0.307978
GOTERM_BP_DIRECT	GO:0045995~regulation of embryonic development	34	0.438427	0.0014505	INO80C, INO80B, LAMA5, INO80E, INO80D, LAMA1, EHMT1, BAG6, YY1, TFPT, NIPBL, RACGAP1, RUVBL2, DHX36, RUVBL1, MBIP, WDR5, NFRKB, DR1, MCRS1, ACTL6A, INO80, ACTR8, CCSAP, UCHL5, KAT2B, KAT2A, TADA2A, ZZZ3, RAB14, YEATS2, TADA3, TRIP12, NFE2L2	7569	41	13245	1.45114	0.999999	0.30905	0.307978
GOTERM_BP_DIRECT	GO:0031507~heterochromatin formation	36	0.464217	0.00154588	L3MBTL1, RB1, KMT2D, HDAC2, HDAC1, UHRF1, SUV39H1, DOT1L, BAZ2A, UBR2, SPTY2D1, LMNB2, LMNB1, MECP2, DNMT3L, SIN3A, LMNA, SCMH1, DNMT3B, SMARCAD1, HELLS, CBX5, CBX3, EED, DNMT3A, CBX1, ATRX, SMARCA5, SIRT1, SMARCA4, H1F0, BCL6, POLE3, BAP1, EZH1, EZH2	7569	44	13245	1.43174	1	0.322366	0.321247
GOTERM_BP_DIRECT	GO:0030512~negative regulation of transforming growth factor beta receptor signaling pathway	61	0.786589	0.00191275	RYR1, FAM89B, RASL11B, WFIKKN1, ARID4A, ARID4B, LDLRAD4, ING1, SPRED3, SPRED2, ING2, SPRED1, CDH3, SIN3A, PEG10, SAP130, PMEPA1, EMILIN1, PDPK1, TET1, IL17RD, LEMD3, SIRT1, SAP30, DNM2, PPM1A, EID2, ADAM17, BRMS1, STRAP, ZFP451, HDAC2, LRP1, HDAC1, SNX1, RBBP4, SAP30L, SUDS3, RBBP7, SKIL, ZBTB7A, BCL9L, SNX6, XBP1, SMURF2, HSPA5, SMURF1, GDF15, SMAD6, VASN, SMAD7, SKI, FKBP1A, TRP53, BRMS1L, SPRY…	7569	82	13245	1.30176	1	0.39056	0.389205
GOTERM_BP_DIRECT	GO:1902459~positive regulation of stem cell population maintenance	37	0.477112	0.0022604	YAP1, SMARCD1, HDAC2, SMARCB1, HDAC1, PRDM14, ARID4A, ARID4B, ING1, ACTB, ING2, BCL7A, RBBP4, SIN3A, BCL7C, SAP30L, SAP130, BCL7B, BRD9, SUDS3, RBBP7, TEAD1, TEAD3, SMARCE1, SS18, SMARCC1, KDM2B, NCOA3, ACTL6A, ESRRB, TET1, ARID1A, SMARCA4, SAP30, REST, BRMS1, BRMS1L	7569	46	13245	1.40753	1	0.439256	0.437732
GOTERM_BP_DIRECT	GO:0006260~DNA replication	64	0.825274	0.00228569	FEN1, DSCC1, CHTF18, CHAF1B, HELB, CHAF1A, SIN3A, REV3L, POLI, KAT7, POLL, POLK, POLE, POLG, UPF1, RFC3, RMI2, RFC1, LIG1, RECQL, WRNIP1, LIG3, ADRA2A, DNAJC2, DBF4, POLG2, GRWD1, CINP, SDE2, RBMS1, TOP1, DTL, PIF1, BLM, PCNA, NFIX, SAMHD1, TBRG1, POLD3, ORC4, POLD4, WRN, ORC6, CHTF8, RECQL5, RBBP4, POLD1, ORC3, POLD2, ORC2, RBBP6, E4F1, RBBP7, GINS1, RPA1, RPA2, LRWD1, SSRP1, TICRR, POLA1, NASP,…	7569	87	13245	1.28728	1	0.439256	0.437732
GOTERM_BP_DIRECT	GO:0000724~double-strand break repair via homologous recombination	64	0.825274	0.00228569	SWSAP1, ANKLE1, MCM9, ZMYND8, TONSL, CHD4, SMC5, NUCKS1, BRCA1, SMC6, YY1, ZFYVE26, KAT5, SFR1, POGZ, REV3L, EPC1, POLL, TOPBP1, NBN, AP5S1, RMI2, TOP3A, RECQL, NSMCE1, SPIDR, INIP, MORF4L1, MMS22L, SFPQ, RNF169, DMC1, EXD2, BLM, PSMD14, AP5Z1, HTATSF1, SAMHD1, RAD54B, MBTD1, WRN, PPP4C, RECQL5, RNF138, SWI5, RBBP8, ZSWIM7, HELQ, INTS3, XRCC2, XRCC3, RPA1, RPA2, INO80, PALB2, RAD52, RAD51, ERCC4,…	7569	87	13245	1.28728	1	0.439256	0.437732
GOTERM_BP_DIRECT	GO:1900153~positive regulation of nuclear-transcribed mRNA catabolic process, deadenylation-dependent decay	15	0.193424	0.00275611	NANOS1, NANOS3, TOB1, ZFP36L2, ZFP36L1, TNRC6C, ZFP36, CNOT7, CNOT1, DHX36, AGO2, PABPC1, CPEB3, TNRC6A, TNRC6B	7569	15	13245	1.7499	1	0.519474	0.517672
GOTERM_BP_DIRECT	GO:0035264~multicellular organism growth	91	1.17344	0.00298095	CDKN1C, CNTNAP2, CLIC4, RARG, ATN1, ADARB1, COMP, MFSD8, SMPD3, HHEX, PPP1R13L, TMED2, NEK1, EP300, TNS2, COA5, KDM2A, GPX4, PDE4D, NCOA3, ATRX, VPS13A, VPS13B, ARID5B, DICER1, ZFX, RC3H2, KAT2A, SMO, SCO1, TBL1XR1, NDUFS6, GPD2, SIK3, FKBP8, RARA, SOS1, RPL29, ATF5, STK40, LLGL2, PLEC, NOTCH2, MEG3, PKDCC, NFIX, ANKRD11, XPA, ATP1A3, PRICKLE1, RASAL2, GIGYF2, ADD1, ZFP36L1, TNKS2, ABL2, RBBP6, P…	7569	130	13245	1.22493	1	0.551251	0.549339
GOTERM_BP_DIRECT	GO:0042254~ribosome biogenesis	34	0.438427	0.00306085	LTV1, RRN3, NVL, NOP2, RPLP0, NOC4L, AATF, PWP2, IPO4, RRP7A, RPL7A, IPO9, PES1, ZNHIT6, RRS1, DHX37, SURF6, RIOK2, GLUL, NOP14, MTERF3, RIOK3, DDX31, URB2, GNL2, RCL1, RPS28, GNL3L, MYBBP1A, GRWD1, ZFP593, NAF1, RSL24D1, CUL4B	7569	42	13245	1.41659	1	0.555544	0.553617
GOTERM_BP_DIRECT	GO:0061157~mRNA destabilization	20	0.257898	0.0035605	NANOS1, FTO, YTHDF1, YTHDF2, CNOT6L, YTHDF3, ROCK2, CELF1, NANOS3, METTL3, HNRNPR, PUM1, MEX3D, ELAVL1, GIGYF2, FXR1, ALKBH5, METTL14, FXR2, METTL16	7569	22	13245	1.59082	1	0.62934	0.627156
GOTERM_BP_DIRECT	GO:0043066~negative regulation of apoptotic process	294	3.7911	0.00359586	ANKLE2, TFRC, ARL6IP1, ARAF, SCX, PHB2, RPS6KA3, LGALS3, AKT2, RPS6KA1, AKT1, MED1, DAXX, RBFOX2, DAPK1, PRKCE, WDR73, MIF, MAPK8IP3, MAPK8IP1, POR, CLDN7, YME1L1, VDAC1, ATF5, PRKDC, MAPKAP1, HPN, AGAP2, TWIST1, PIK3R1, PRKCZ, HIF1A, MTDH, PRDX5, TERT, PDCD10, MICAL1, FIGNL1, BARD1, PLK3, JUN, XBP1, PRELID1, INTS1, PLK2, SIAH2, PLK1, EIF2AK3, FN1, BRAF, PA2G4, PTK2, PAFAH2, SMARCA4, SETX, PPP5C,…	7569	463	13245	1.11117	1	0.62934	0.627156
GOTERM_BP_DIRECT	GO:0032508~DNA duplex unwinding	51	0.65764	0.00376907	ERCC6L, DDX3X, CHD9, MCM9, DQX1, DSCC1, CHD8, CHD7, CHD6, CHD5, CHD4, CHD2, CHTF18, CHD1, HELB, RUVBL2, RUVBL1, SMARCAD1, NBN, RFC5, UPF1, RFC3, RFC4, DDX11, ATRX, RECQL, POT1A, CHD1L, SUPV3L1, SUB1, MCM3, MCM5, RAD54L2, MCM2, PIF1, BLM, DHX9, DDX1, IGHMBP2, WRN, CHTF8, RECQL5, G3BP1, DHX36, ASCC3, POLQ, XRCC6, HELQ, FANCM, XRCC5, ERCC2	7569	68	13245	1.31243	1	0.648082	0.645833
GOTERM_BP_DIRECT	GO:0006913~nucleocytoplasmic transport	45	0.580271	0.00412705	POM121, IPO11, NUP205, AHCTF1, NUP107, SEH1L, ANP32A, NUP188, CSE1L, NXT2, FBXO22, IPO4, NEUROD1, GLE1, IPO8, IPO9, RSRC1, NUP85, NUP62, TPR, ZFP384, MLX, NUP88, RAE1, NUP214, NDC1, MLXIP, RANBP1, NPM1, NUP155, NUP210, NUP133, RANBP17, AXIN1, XPO7, ADAM10, NUTF2, NUP153, RANGAP1, NUP93, NUP50, RANGRF, NUP54, NUP98, NUP37	7569	59	13245	1.33467	1	0.68558	0.683202
GOTERM_BP_DIRECT	GO:0006310~DNA recombination	45	0.580271	0.00412705	INO80C, RPAIN, MUS81, INO80B, PIF1, PAXIP1, INO80D, HMGB2, BRCA1, HMGB1, TFPT, WRN, RECQL5, EME1, EXO1, EME2, SNAPC3, RUVBL2, RUVBL1, NFRKB, TOP3B, XRCC6, XRCC4, LIG1, MCRS1, NONO, ACTL6A, TOP3A, RECQL, RPA1, NSMCE1, LIG4, RPA2, LIG3, ACTR8, UCHL5, SETX, RAD52, SUPV3L1, NSMCE4A, EID3, PAGR1A, APEX1, ERCC1, XRN2	7569	59	13245	1.33467	1	0.68558	0.683202
GOTERM_BP_DIRECT	GO:0006334~nucleosome assembly	41	0.528691	0.00429482	NAA60, SET, HP1BP3, RSF1, SPTY2D1, CABIN1, HIRA, CHAF1B, CHRAC1, SART3, CHAF1A, RBBP4, UBN1, SMYD3, TSPYL2, TSPYL3, BRD2, NPM1, DAXX, TSPYL1, H3F3B, ATAD2, H3F3A, ATRX, SMARCA5, NAP1L1, SSRP1, BAZ1A, NAP1L4, SMARCA4, H1F0, NASP, KAT6B, GRWD1, KAT6A, POLE3, ANP32B, ASF1A, SUPT16, MCM2, TSPYL5	7569	53	13245	1.3537	1	0.701559	0.699126
GOTERM_BP_DIRECT	GO:0016055~Wnt signaling pathway	122	1.57318	0.00452165	CTNND1, FZD10, CELSR2, CCAR2, SOX2, CCND1, TMEM88, MYC, FAM53B, PITX2, BTRC, FBXW4, PIAS4, TLE4, CSNK1G3, TLE3, TLE1, CSNK2A1, FBXW11, CTNNBIP1, CSNK2A2, CSNK1D, ZBTB33, HIC1, SHISA6, SFRP4, DAAM1, CCNE1, DDIT3, CSNK2B, ROR2, D1PAS1, CSNK1G2, CSNK1G1, MACF1, 2210016L21RIK, TNKS, CUL3, TCF7, KLHL12, RTF1, APCDD1, NLK, GRK6, DVL1, DVL2, DVL3, MARK2, ZBED3, MARK1, ZRANB1, FZD2, FZD5, FZD6, FZD9, FZD…	7569	181	13245	1.17949	1	0.726503	0.723982
GOTERM_BP_DIRECT	GO:0001701~in utero embryonic development	196	2.5274	0.00465551	ATF2, NCKAP1, CCNK, PITPNB, KEAP1, GJA1, TRIM28, ZMIZ1, ALKBH1, JUNB, IFITM5, SOX5, MED1, ENDOG, DNAAF2, MAPK8IP3, ATF7, MEG3, PADI6, TWIST1, TEX19.1, DHX35, INPP5K, PLCG1, JAG2, BTF3, ICMT, XRCC4, XRCC2, UPF3A, H13, GDF3, PRRC2B, SMARCA4, FOSL1, GJB3, NODAL, ADA, BAP1, FKBP10, CDKN1A, ELL, C2CD3, CITED2, SMG9, CTCF, N4BP2L2, GLI3, GLI2, SMPD4, SH3PXD2A, TMED2, FOXD3, PRMT1, SSR2, NSUN2, MIR25, T…	7569	302	13245	1.1357	1	0.735946	0.733393
GOTERM_BP_DIRECT	GO:0000380~alternative mRNA splicing, via spliceosome	24	0.309478	0.00487887	DDX17, RBM17, DDX5, SFSWAP, DHX9, NCBP2, SRSF1, CELF4, HNRNPU, HNRNPM, SFPQ, SCNM1, PUF60, HNRNPUL1, RSRC1, ESRP2, HNRNPUL2, ESRP1, STRAP, HNRNPA1, CDK13, SRSF6, BCAS2, SRSF9	7569	28	13245	1.49992	1	0.759012	0.756379
GOTERM_BP_DIRECT	GO:0071168~protein localization to chromatin	19	0.245003	0.00544492	BRD3, BRD2, DAXX, PARP1, MCM9, ZMYND8, PLK1, LEF1, TONSL, ESCO2, LEMD2, MMS22L, MSH2, CARM1, RAD21, SPIN1, AIRN, CHMP7, EZH2	7569	21	13245	1.58324	1	0.82101	0.818162
GOTERM_BP_DIRECT	GO:2000736~regulation of stem cell differentiation	19	0.245003	0.00544492	MBD3, KDM3A, HDAC2, KDM4C, PRDM4, SMYD5, HDAC1, NSUN2, CHD4, CHD3, DICER1, GATAD2B, GATAD2A, MTA1, RBBP4, RBBP7, MTA2, MTA3, TEAD2	7569	21	13245	1.58324	1	0.82101	0.818162
GOTERM_BP_DIRECT	GO:0060999~positive regulation of dendritic spine development	28	0.361057	0.00561993	ARF1, GRN, ZMYND8, FMR1, ITSN1, LPAR1, FOXO6, PSEN1, PPP1R9A, NR3C1, NEURL1A, MECP2, CFL1, PALM, RAC1, APOE, LLPH, MAPK6, CREBBP, TSC2, MTOR, HNRNPK, DLG5, MAPKAPK5, CPEB3, SHANK3, EIF4G2, SHANK1	7569	34	13245	1.44109	1	0.82791	0.825037
GOTERM_BP_DIRECT	GO:0006355~regulation of DNA-templated transcription	373	4.8098	0.00565962	RB1, ATF2, TCERG1, TRRAP, KEAP1, BACH1, AW146154, SOX21, CCAR2, BACH2, ELK3, CCAR1, SOX2, RPS6KA5, KAT5, MYC, GPBP1, SAP130, KAT7, PKNOX1, JUNB, SOX4, TMPO, MEF2A, MED1, DAXX, SAP30BP, ZFP1, SFMBT1, SFMBT2, SOX13, EBF4, RFX1, BHLHA15, THAP1, MAPK8IP1, HCFC1, EWSR1, THAP7, DDIT3, ATF7, PREB, ATF5, CLOCK, L3MBTL1, CASZ1, L3MBTL3, L3MBTL2, SRCAP, MEAF6, AIRE, ZFP746, CDCA7, ZFP507, ZFP628, NLK, ZBTB…	7569	598	13245	1.09149	1	0.82791	0.825037
GOTERM_BP_DIRECT	GO:1900026~positive regulation of substrate adhesion-dependent cell spreading	30	0.386847	0.00581878	DOCK5, TESK1, ILK, CIB1, TRIOBP, CRKL, CDC42, PREX1, MDK, C1QBP, ABL1, RAC3, FLNA, LPXN, RAC1, RREB1, S100A10, BRAF, UNC13D, DNM2, DAB2, ARPC2, CASS4, MYADM, CSPG5, CALR, CRK, DOCK1, DBN1, FERMT2	7569	37	13245	1.41884	1	0.834113	0.83122
GOTERM_BP_DIRECT	GO:0042149~cellular response to glucose starvation	38	0.490006	0.00587224	PRKAA1, PRKAA2, MTMR3, SUV39H1, PRKAG1, SLC2A1, PRKAG2, FOXO3, HIGD1A, RRP8, KAT5, SESN3, SESN1, SESN2, ZC3H12A, PMAIP1, UPP1, YWHAG, SH3GLB1, SZT2, XBP1, HSPA5, CHKA, EIF2AK3, ASNS, BHLHA15, ATG14, ITFG2, YWHAZ, SIRT1, SLC7A5, MYBBP1A, TRP53, PICK1, PIK3C3, KPTN, NFE2L2, CPEB4	7569	49	13245	1.35707	1	0.834113	0.83122
GOTERM_BP_DIRECT	GO:0006366~transcription by RNA polymerase II	130	1.67634	0.0059748	RB1, CCNK, PRDM4, KDM1A, ARID4A, ARID4B, PHRF1, FGF2, SALL1, MYC, KPNA6, EP300, JUNB, GTF2I, NKX2-9, MED1, SMARCC2, TSC2, MED4, POLRMT, FOXP1, RBMXL1, TBPL1, SQSTM1, NOTCH1, AIRE, EPAS1, GLIS3, PIK3R1, RPAP1, GTF2E1, GTF2E2, NEUROD1, ATXN7, BCL9L, SMAD1, JUN, XBP1, TFAP2C, DR1, SMAD4, POU2F1, JUND, NFATC3, NFATC2, SMARCA4, MED13L, FOSL2, NFATC4, NR4A2, BMP4, CDK9, DRAP1, NR4A1, BCL9, CDK7, BCL6, …	7569	195	13245	1.1666	1	0.835495	0.832596
GOTERM_BP_DIRECT	GO:0043484~regulation of RNA splicing	51	0.65764	0.0061377	ZFP326, TRRAP, CELF1, PTBP1, SNRNP70, FASTK, PRX, CCNL2, CCNL1, RBM12B2, ATXN7L3, ZC3H10, MBNL2, PTBP2, PTBP3, KAT2B, KAT2A, HNRNPH1, ESRP2, ESRP1, HNRNPH3, SF3B5, ENY2, AHNAK, SRSF1, TAF9, ILDR1, HNRNPLL, TAF5L, ATXN7, TRA2B, METTL4, RBM38, TAF12, ZFP638, FUS, TAF10, USP22, RRP1B, CLK4, CLK3, CLK2, HNRNPL, CLK1, TADA2B, SON, HNRNPF, TADA3, CDK12, GRSF1, FAM50A	7569	69	13245	1.29341	1	0.835495	0.832596
GOTERM_BP_DIRECT	GO:0048511~rhythmic process	51	0.65764	0.0061377	TOP2A, KDM5B, CRTC1, UBE3A, CCAR2, PPP1CB, PPP1CC, SIN3A, DNM1L, BTRC, PRKCG, PRMT5, USP7, CSNK2A1, FBXW11, FBXW7, DDB1, KAT2B, SFPQ, TIMELESS, SIK1, DTL, DDX5, PRKAA1, PRKAA2, PRKDC, ROCK2, CIPC, CREM, TWIST1, U2AF1L4, MAPK9, EGR1, CREBBP, NFYA, CBX3, USP9X, SIAH2, NONO, MTOR, PPP1CA, NFKB2, TEF, SP1, TRP53, KLF9, SRRD, CDK1, TARDBP, CDK5R1, EZH2	7569	69	13245	1.29341	1	0.835495	0.832596
GOTERM_BP_DIRECT	GO:0006915~apoptotic process	307	3.95874	0.00624213	CYFIP2, RB1, ATF2, ERRFI1, AHCYL1, ARL6IP1, GHITM, PDCD2L, CCAR1, TIAL1, LGALS1, KAT5, TOPAZ1, RASSF5, PEG10, ZC3H12A, CHEK1, MEF2A, DAXX, CSNK2A1, DAPK1, MAP1S, UNC5B, CSNK2A2, PRKCD, MFSD10, NISCH, SFRP2, PSME3, DDIT3, DDIT4, VDAC1, BEX2, AGAP2, CDCA7, BCL10, NRADD, HIF1A, DEDD2, PDCD10, RAD21, INPP5D, FADD, PEA15A, FIS1, PLK3, JUN, PRELID1, DNASE2A, SIAH2, RASSF7, GADD45G, AIMP1, TPX2, AIMP2, …	7569	488	13245	1.10086	1	0.83807	0.835163
GOTERM_BP_DIRECT	GO:0045292~mRNA cis splicing, via spliceosome	16	0.206319	0.00663146	RBM17, SF3A1, NCBP2, WBP4, PRPF40B, PRPF40A, PRPF4B, CWC15, SART1, BC005624, SDE2, SRSF3, CACTIN, SRSF7, DCPS, RBM22	7569	17	13245	1.64697	1	0.855197	0.85223
GOTERM_BP_DIRECT	GO:0043923~positive regulation by host of viral transcription	16	0.206319	0.00663146	JUN, CTDP1, SMARCB1, CCNT1, TAF11, LEF1, HPN, NUCKS1, ZFP639, RRP1B, CHD1, SMARCA4, CDK9, TFAP4, SP1, EP300	7569	17	13245	1.64697	1	0.855197	0.85223
GOTERM_BP_DIRECT	GO:0033044~regulation of chromosome organization	16	0.206319	0.00663146	INO80C, INO80B, WDHD1, INO80E, CENPV, INO80D, MCRS1, ACTL6A, INO80, ACTR8, UCHL5, YY1, TFPT, RUVBL2, RUVBL1, NFRKB	7569	17	13245	1.64697	1	0.855197	0.85223
GOTERM_BP_DIRECT	GO:0019827~stem cell population maintenance	43	0.554481	0.00722573	DDX6, NFIX, SETD6, PRDM14, SMC5, RTF1, SMC3, CDC73, FGF4, SOX2, TRIM8, EIF4ENIF1, METTL14, ZIC3, LEO1, EIF4E, PELO, EOMES, NPM1, TFAP2C, KDM4C, TCF15, FZD7, ESRRB, METTL3, SETD1A, TET1, DICER1, ARID1A, KLF4, TBX3, POU5F1, SMARCA4, LIN28A, APC, NFIB, DPPA2, MTF2, PAF1, NANOG, NODAL, TPT1, FGFR1	7569	57	13245	1.3201	1	0.919732	0.916542
GOTERM_BP_DIRECT	GO:0043065~positive regulation of apoptotic process	214	2.75951	0.00732542	APP, CCAR2, CCAR1, RASSF2, LGALS1, RPS6KA2, AKT1, SOX4, DAXX, ENDOG, DAPK1, PRKCD, SIAH1A, SCRIB, SIAH1B, SFRP4, SFRP2, BIN1, DDIT3, VDAC1, RBCK1, ZFP622, PRKDC, DCUN1D3, LPAR1, TEX261, BCL10, HIF1A, LDHA, INPP5D, TRPM7, FADD, BARD1, JUN, CDK19, CRADD, GADD45A, FZD9, NFATC3, GADD45G, NET1, MLLT11, FOSL1, ID3, ATM, RNPS1, FANK1, TOP2A, RARG, PTPRF, BBC3, ING4, SMPD2, ING5, AIFM1, ADAMTSL4, C1QBP, …	7569	334	13245	1.12119	1	0.920249	0.917056
GOTERM_BP_DIRECT	GO:0042659~regulation of cell fate specification	13	0.167634	0.00741757	MBD3, HDAC2, LMO4, HDAC1, CHD4, CHD3, GATAD2B, GATAD2A, MTA1, RBBP4, RBBP7, MTA2, MTA3	7569	13	13245	1.7499	1	0.920249	0.917056
GOTERM_BP_DIRECT	GO:0048026~positive regulation of mRNA splicing, via spliceosome	25	0.322373	0.00761558	SF3B4, DAZAP1, CELF3, EIF4A3, CELF4, PRPF19, RBM3, SNRNP70, TRA2B, TRA2A, SLC39A5, SRSF10, PRMT5, HSPA8, LMNTD2, CIRBP, PRDX6, WDR77, RBMXL2, RBMXL1, THRAP3, NCL, ZFP64, SRSF2, NUP98	7569	30	13245	1.45825	1	0.933004	0.929767
GOTERM_BP_DIRECT	GO:0070936~protein K48-linked ubiquitination	64	0.825274	0.00815173	UBE3C, UBE2D3, UBE2D1, UBE3A, UBE2D2A, UBE2D2B, TRIM6, UBE2Q2, CDC26, ARIH2, TRIM25, SKP2, BTRC, KCMF1, DTX3L, ANAPC7, UBE2E3, UBE2E1, UBE2E2, RBX1, RNF126, CDC34, UBE2R2, PELI1, ANAPC5, ANAPC1, ANAPC13, ANAPC15, ANAPC16, CUL3, MYCBP2, CUL1, UBR4, NEDD4L, RNF6, NT5C2, DTX4, RNF4, RNF5, ANAPC10, ZNRF1, ZNRF2, UBR5, RFFL, TRIM45, UBE2H, UBE2B, UBE2C, FBXO38, AMFR, SYVN1, HUWE1, BFAR, UBE2G1, KLHL3,…	7569	90	13245	1.24437	1	0.97729	0.9739
GOTERM_BP_DIRECT	GO:0045815~transcription initiation-coupled chromatin remodeling	31	0.399742	0.00817649	ATF2, SMARCD1, PHF2, SMARCB1, KMT2A, KDM1B, WBP2, DPY30, TSIX, ASH2L, NR3C1, TRMT112, ZNHIT1, RBBP5, VPS72, WDR5, EP300, KAT8, KAT7, BRD7, MEN1, KDM2A, USP21, SPHK2, ATAD2, SETD1A, SMARCA4, TRP53, LCOR, PABPC1L, GLYR1	7569	39	13245	1.39095	1	0.97729	0.9739
GOTERM_BP_DIRECT	GO:0010977~negative regulation of neuron projection development	55	0.70922	0.00865242	GSK3B, PTPRS, PRKCSH, PTEN, STMN2, INPPL1, CIB1, TSKU, PTPRG, LGALS1, DPYSL3, CD38, DENND5A, DLEU2, EPHA4, MYLIP, PAQR3, TSC1, RTN4RL2, CBFA2T2, RGMA, GAK, STX1B, ADAM17, FKBP4, PAFAH1B1, DYNC1I2, HDAC2, AMIGO3, LRP1, SEMA3A, LPAR1, CRMP1, RTN4, ADCY6, EFNB2, BAG5, FLNA, HES1, APOE, MAP4K4, RUNX1T1, PTPN1, SNAPIN, BCL11A, TBX6, GFAP, DAB2, TRPV4, PMP22, MDM2, PTPN9, CSPG4, VIM, ITM2C	7569	76	13245	1.26638	1	1	0.996633
GOTERM_BP_DIRECT	GO:0001932~regulation of protein phosphorylation	44	0.567376	0.00909712	PHLPP1, LRP4, HSPB1, ARRB2, CELSR3, PPP1R9B, CORO1C, RPTOR, PPP2CA, SMPD3, SOCS3, NRAS, SOCS1, PRKAR2B, PRKAR2A, SESN2, DVL1, RICTOR, NCAM1, FNIP2, HRAS, CADM4, STAT2, AXIN1, FN1, PPP2R5D, DICER1, ATG14, PTK2, MTOR, FER, TADA2A, RAD51, PRKAR1B, PIK3CA, PRKAR1A, NDUFS4, TADA3, CCNYL1, PLXNB2, PIN1, PHIP, AGRN, EZH2	7569	59	13245	1.30501	1	1	0.996633
GOTERM_BP_DIRECT	GO:0048025~negative regulation of mRNA splicing, via spliceosome	20	0.257898	0.00947825	NPM1, SFSWAP, CELF4, DYRK1A, PTBP3, PTBP1, RBMXL1, HNRNPK, U2AF2, PCBP4, C1QBP, RBM42, ACIN1, SAP18, SRSF4, RNPS1, SRSF6, SRSF7, SRSF10, SRSF9	7569	23	13245	1.52165	1	1	0.996633
GOTERM_BP_DIRECT	GO:0035331~negative regulation of hippo signaling	20	0.257898	0.00947825	MAP2K3, VCP, SRC, WWC1, WWC2, WTIP, MAPK14, SIRT1, STRN4, CIT, STRN3, PPP2CA, MOB4, STRIP1, PPP2R1A, SLMAP, DLG5, MARK3, AJUBA, SHANK2	7569	23	13245	1.52165	1	1	0.996633
GOTERM_BP_DIRECT	GO:0007097~nuclear migration	20	0.257898	0.00947825	DYNC1H1, NUDC, DCTN1, FBXW11, FHOD1, CDC42BPA, NTN1, PTK2, LMNB2, SYNE1, LMNB1, CDC42, TMEM201, LMNA, SLIT1, TACC3, TACC1, TACC2, MYH10, PAFAH1B1	7569	23	13245	1.52165	1	1	0.996633
GOTERM_BP_DIRECT	GO:0006346~DNA methylation-dependent constitutive heterochromatin formation	20	0.257898	0.00947825	ATF7IP, MBD3, HELLS, DNMT1, SETDB1, HDAC1, EHMT2, MBD2, KMT2B, DNMT3A, SMARCA5, EHMT1, BAZ2A, CTCF, PPM1D, DNMT3L, TRIM28, BEND3, DNMT3B, EZH2	7569	23	13245	1.52165	1	1	0.996633
GOTERM_BP_DIRECT	GO:0034644~cellular response to UV	42	0.541586	0.00948613	TMEM161A, PCNA, KDM1A, ZBTB1, PTPRK, PIK3R1, AGAP3, YY1, MAPK9, MYC, RUVBL2, POLD1, DHX36, PBK, EP300, POLK, BAK1, N4BP1, TRP53INP1, USP47, NPM1, CREBBP, PARP1, FBXW7, RHBDD1, PRKCD, METTL3, INO80, USP28, EIF2S1, CDC25A, NFATC4, MAPK13, RBX1, DDB1, RNF168, ERCC4, NEDD4, TRP53, SDE2, BAX, CUL4B	7569	56	13245	1.31243	1	1	0.996633
GOTERM_BP_DIRECT	GO:0032456~endocytic recycling	42	0.541586	0.00948613	DENND1B, VPS29, STX16, DENND1A, SNX12, PTPN23, SNX30, SNX3, SNX4, GGA3, SNX27, VPS51, VPS53, MICALL1, VPS52, STX6, VTI1A, VPS35, RAB11FIP3, CCDC93, ANKRD50, VPS39, RAB8A, RAB8B, ANKRD27, CMTM6, LMTK2, SNF8, RAB11B, ARL4C, EHD1, EHD2, ACAP2, RAB14, HGS, SNX17, RAB12, RAB35, RAB13, VAMP4, FCGR2B, ARF6	7569	56	13245	1.31243	1	1	0.996633
GOTERM_BP_DIRECT	GO:0060382~regulation of DNA strand elongation	15	0.193424	0.0103588	INO80C, INO80B, INO80E, INO80D, MCRS1, ACTL6A, NUCKS1, INO80, ACTR8, UCHL5, YY1, TFPT, RUVBL2, RUVBL1, NFRKB	7569	16	13245	1.64053	1	1	0.996633
GOTERM_BP_DIRECT	GO:0150052~regulation of postsynapse assembly	36	0.464217	0.010551	CYFIP2, NUMBL, DOCK4, CRMP1, LRP4, NRXN2, ZDHHC8, UBE3B, RTN4, PPP1R9B, GNA13, NCKIPSD, NEURL1A, SYNDIG1, RAC3, VPS35, S1PR2, RAC1, SRGAP3, MARK1, ASIC1, LZTS3, PSD, PTPN1, ARHGEF15, USP9X, SEMA4C, RHOG, PUM2, ARHGAP33, MAP1B, NUMB, CPEB3, DOCK1, CC2D1A, UBE2M	7569	47	13245	1.34035	1	1	0.996633
GOTERM_BP_DIRECT	GO:0006457~protein folding	78	1.0058	0.0105832	FKBP10, HSP90AB1, CCDC47, CWC27, CCT6B, NUDCD3, NUDCD2, NPPA, CCT3, PDIA3, CCT2, WDR83OS, MKKS, HSP90AA1, NUDC, VBP1, AHSA2, AHSA1, P3H1, TSC1, UBE4B, PDIA5, PDIA4, PDRG1, DNAJC1, CDC37, CANX, TCP1, DNAJB11, FKBP8, PTGES3L, PPIF, PPIE, PFDN1, PPIH, PFDN2, PPIG, FKBP9, PPIB, PFDN4, PPIA, PFDN6, PPIC, HSP90B1, HSPD1, DNAJB1, HSPH1, RIC8B, DNAJB6, GRPEL1, DNAJB5, DNAJB4, GRPEL2, CDC37L1, CCT7, CCT5,…	7569	113	13245	1.2079	1	1	0.996633
GOTERM_BP_DIRECT	GO:0010608~post-transcriptional regulation of gene expression	24	0.309478	0.0108417	NANOS1, TRIM71, ZC3H10, NPM1, YTHDC1, RC3H1, MIR7-1, TEX19.1, ATG14, LARP4, PUM1, PARP9, RC3H2, PUM2, FXR1, PER1, LARP1, SCO1, ZC3H7B, CDC37, FBXO4, GCNT2, MATR3, METTL16	7569	29	13245	1.44819	1	1	0.996633
GOTERM_BP_DIRECT	GO:0007098~centrosome cycle	32	0.412637	0.011062	PARD6G, CHD3, BRCA1, AURKA, GOLGA2, PCM1, PARD6B, PARD6A, TUBA1A, HAUS8, HAUS7, NUP62, BNIP2, BBS4, CDK5RAP2, CEP68, UVRAG, NPM1, PPP1R12A, SLC16A1, GADD45A, XRCC2, PLK1, HAUS3, HAUS6, HAUS5, CKAP5, HAUS1, DNM2, CROCC, SSX2IP, CEP44	7569	41	13245	1.36578	1	1	0.996633
GOTERM_BP_DIRECT	GO:0061077~chaperone-mediated protein folding	26	0.335268	0.0111344	FKBP11, HSP90AB1, HSPB6, HSPB1, CLU, DNAJB2, DNAJB6, CHORDC1, CCT7, CCT5, CCT4, UNC45A, CCT3, CCT2, UNC45B, HSPA8, CRTAP, PEX19, SGTA, PDIA4, PDCL3, DNAJC5, TCP1, FKBP4, PPIB, FKBP5	7569	32	13245	1.42179	1	1	0.996633
GOTERM_BP_DIRECT	GO:0043433~negative regulation of DNA-binding transcription factor activity	45	0.580271	0.0112614	HDAC4, HDAC2, PAXIP1, KDM1A, CEBPG, PHB2, RNF2, IGF1R, GLIS2, PURA, MED13, SUMO1, IRAK2, SPOP, PIM1, FLNA, HES1, TNFRSF4, MEN1, EGLN1, EOMES, TCF7L2, HES6, RALGAPA1, PTCH1, CTNNBIP1, FOXH1, FZD6, WWP2, NR0B1, TBX6, KLF4, SIRT1, PIAS2, PEX14, SFRP4, DDIT3, KAT6A, BHLHE40, ID1, RLIM, ID3, MAP3K10, TRIB1, EZH2	7569	61	13245	1.29091	1	1	0.996633
GOTERM_BP_DIRECT	GO:0090263~positive regulation of canonical Wnt signaling pathway	71	0.915538	0.0112682	DDX3X, THRA, USP34, ILK, NRARP, RBPJ, FGF2, CCAR2, HHEX, CDH3, ADGRA2, RUVBL1, FAM53B, VPS35, RSPO1, SOX4, DACT1, CSNK1G3, USP47, PABPC4, ATP6AP2, CSNK1D, SFRP4, ASPM, PPM1A, GPRC5B, PPM1B, SFRP2, TBL1XR1, ADNP, TMEM9, ROR2, D1PAS1, CSNK1G2, CSNK1G1, YAP1, VCP, SRC, TNKS, PRDM15, XIAP, GSKIP, LYPD6, TNKS2, UBR5, TBL1X, ZBED3, TRPM4, MAP3K1, TGFB1, SMAD3, UBE2B, EGF, FZD9, PPP2R3A, PLEKHA4, NLE1, …	7569	102	13245	1.21807	1	1	0.996633
GOTERM_BP_DIRECT	GO:0031647~regulation of protein stability	74	0.954223	0.0120768	USP35, USP36, OTUD5, USP37, TMEM183A, CD81, USP34, PINX1, PTEN, CCAR2, PYCARD, SUMO1, CASP3, DDI2, LAMP2, FBXO4, TRIM24, VPS35, SOX4, GET4, DACT1, SREBF1, USP47, USP7, USP48, USP42, MUL1, LSS, YWHAZ, DPM2, KAT2A, ASPH, DAD1, USP40, B4GALT5, USP13, USP10, USP12, NEDD4L, USP19, HDAC6, AURKA, TMEM25, BAG6, GGA3, TERT, DDRGK1, UBR5, LMNA, USP1, MAPK1, USP24, ATF7IP, CTSA, UBL4A, HSPA8, XBP1, NPM1, US…	7569	107	13245	1.21021	1	1	0.996633
GOTERM_BP_DIRECT	GO:0006620~post-translational protein targeting to endoplasmic reticulum membrane	12	0.154739	0.0120827	BAG6, UBL4A, MACF1, SEC61A1, SGTB, SGTA, CHMP4B, FOLR2, SEC62, FOLR1, GET4, SEC63	7569	12	13245	1.7499	1	1	0.996633
GOTERM_BP_DIRECT	GO:0006977~DNA damage response, signal transduction by p53 class mediator resulting in cell cycle arrest	12	0.154739	0.0120827	RBM38, PIDD1, MUC1, CDKN1A, CRADD, TRP53, MDM2, CASP2, PPP2R5C, PTPRV, PML, E2F7	7569	12	13245	1.7499	1	1	0.996633
GOTERM_BP_DIRECT	GO:1902455~negative regulation of stem cell population maintenance	17	0.219213	0.0124842	HDAC2, HDAC1, ARID4A, TET1, ZFP706, ARID4B, ING1, SAP30, ING2, BRMS1, RBBP4, SIN3A, SAP30L, BRMS1L, SAP130, SUDS3, RBBP7	7569	19	13245	1.5657	1	1	0.996633
GOTERM_BP_DIRECT	GO:0032211~negative regulation of telomere maintenance via telomerase	17	0.219213	0.0124842	CTC1, PIF1, ACD, SRC, PINX1, TINF2, POT1A, HNRNPU, NAT10, TERF1, TERF2, PML, EXOSC10, GNL3L, TRP53, HNRNPC, DCP2	7569	19	13245	1.5657	1	1	0.996633
GOTERM_BP_DIRECT	GO:0098974~postsynaptic actin cytoskeleton organization	19	0.245003	0.0139248	ACTR3, ARF1, ROCK2, ACTN2, WASL, PPP1R9A, SRCIN1, ACTB, SIPA1L1, ABI2, ADGRB1, RAC3, RAC1, ARHGEF7, EZR, MYH10, WASF2, DBN1, SH3GL2	7569	22	13245	1.51128	1	1	0.996633
GOTERM_BP_DIRECT	GO:0071353~cellular response to interleukin-4	19	0.245003	0.0139248	XBP1, RPL3, HSP90AB1, HSPA5, TCF7, LEF1, RPLP0, KEAP1, CORO1A, PML, ALAD, TUBA1B, NFIL3, CDK4, IMPDH2, FASN, MRC1, RPS2, MCM2	7569	22	13245	1.51128	1	1	0.996633
GOTERM_BP_DIRECT	GO:1905168~positive regulation of double-strand break repair via homologous recombination	33	0.425532	0.0144996	BLM, MEAF6, TRRAP, YEATS4, ACTB, MBTD1, ING3, KAT5, VPS72, RUVBL2, RUVBL1, EP400, EPC1, EPC2, DMAP1, SKP2, ARID2, PIAS4, ACTR2, CREBBP, HELQ, PARP1, PRMT1, FUS, ACTL6A, OOEP, MORF4L1, RNF126, MRGBP, MORF4L2, TIMELESS, PELI1, WRAP53	7569	43	13245	1.34295	1	1	0.996633
GOTERM_BP_DIRECT	GO:1902894~negative regulation of miRNA transcription	21	0.270793	0.0148285	HDAC4, APP, HDAC2, SMAD3, TGFB1, SRF, NFATC3, PDGFB, TWIST1, HIF1A, RELA, TGFBR1, NFATC4, YY1, NCOR2, BMP4, REST, NCOR1, NFIB, RARA, PPARD	7569	25	13245	1.46992	1	1	0.996633
GOTERM_BP_DIRECT	GO:0000723~telomere maintenance	42	0.541586	0.0152784	INO80C, INO80B, PIF1, INO80E, BLM, INO80D, RIF1, PRKDC, TERC, ZFP827, YY1, TFPT, WRN, TNKS2, RUVBL2, RUVBL1, FBXO4, NBN, NFRKB, CTC1, PARP3, XRCC6, ACD, PARP1, XRCC5, MCRS1, ACTL6A, RPA1, POT1A, RPA2, INO80, ACTR8, TERF1, TERF2, UCHL5, CCNE2, XRN1, ERCC4, CCNE1, APEX1, TERF2IP, ATM	7569	57	13245	1.2894	1	1	0.996633
GOTERM_BP_DIRECT	GO:0034063~stress granule assembly	23	0.296583	0.015323	GRB7, DYNC1H1, EIF4A1, DDX6, YTHDF1, YTHDF2, DDX3X, YTHDF3, FMR1, CIRBP, PRRC2C, EIF2S1, BICD1, PUM2, ATXN2L, ATXN2, CSDE1, G3BP1, G3BP2, UBAP2L, D1PAS1, LSM14A, RPS23	7569	28	13245	1.43742	1	1	0.996633
GOTERM_BP_DIRECT	GO:0022604~regulation of cell morphogenesis	23	0.296583	0.015323	ZRANB1, SPARC, WTIP, EFNA5, LARP4, CAMSAP1, STRIP1, CLDN4, FMNL1, ARC, FMNL2, ZMYM3, CAPZB, ZMYM4, ZMYM6, CFL1, RAC3, CNTN2, PHIP, RAC1, PDZD8, FERMT2, BCL9L	7569	28	13245	1.43742	1	1	0.996633
GOTERM_BP_DIRECT	GO:0031669~cellular response to nutrient levels	25	0.322373	0.0155096	PRR5, PRKAA1, PRKAA2, SEH1L, MAPKAP1, PRKAG1, PRKAG2, WDR24, RPTOR, MLST8, EP300, RICTOR, PRKAB2, CREBBP, KCNB1, PRKAB1, MTOR, RRAGC, RHEB, ULK1, LAMTOR1, CD68, EIF4G1, PPARD, OTUD3	7569	31	13245	1.41121	1	1	0.996633
GOTERM_BP_DIRECT	GO:0000226~microtubule cytoskeleton organization	84	1.08317	0.0160026	CETN3, DOCK7, BCCIP, TUBA1C, TUBB6, TUBA1B, TUBB5, TUBA1A, TUBB3, NEFL, NEFM, NEFH, BBS4, CDK5RAP2, NDEL1, APC2, SS18, DST, MAP1S, HAUS6, KNSTRN, TUBA4A, EML2, EML3, EML4, DYNC1LI1, DYNC1LI2, TUBB2B, TUBB2A, KIF2A, PARD3, MAP1B, MAP7D1, MAP1A, SIK3, BIRC5, MAPT, OBSL1, GAPDH, PAFAH1B1, CUL9, TBCEL, CUL7, BRSK2, TXNDC9, SSNA1, TUBD1, PRKCZ, TTL, GABARAP, CAMSAP1, AURKA, ATXN3, PPP2R3C, ATXN7, MAP7…	7569	124	13245	1.18542	1	1	0.996633
GOTERM_BP_DIRECT	GO:1904507~positive regulation of telomere maintenance in response to DNA damage	14	0.180529	0.0160696	INO80C, INO80B, INO80E, INO80D, MCRS1, ACTL6A, INO80, ACTR8, UCHL5, YY1, TFPT, RUVBL2, RUVBL1, NFRKB	7569	15	13245	1.63324	1	1	0.996633
GOTERM_BP_DIRECT	GO:0010458~exit from mitosis	14	0.180529	0.0160696	CTDP1, NFIX, UBE2C, EPS8, SPAST, UBE2S, NFIB, PPP2R2D, CHMP2A, RPL24, CHMP4B, CHMP7, CLASP1, CLASP2	7569	15	13245	1.63324	1	1	0.996633
GOTERM_BP_DIRECT	GO:0006282~regulation of DNA repair	38	0.490006	0.0168914	INO80C, INO80B, SF3B5, INO80E, ENY2, INO80D, PARG, TRRAP, SUV39H1, TAF9, BRCA1, TAF5L, BABAM1, YY1, TFPT, ATXN7, RUVBL2, RUVBL1, USP1, ATXN7L3, NFRKB, BARD1, TAF12, TAF10, MCRS1, USP22, ACTL6A, INO80, ACTR8, UCHL5, TADA2B, CDK9, KAT2B, KAT2A, TADA3, TAF6, TAF5, TAF2	7569	51	13245	1.30385	1	1	0.996633
GOTERM_BP_DIRECT	GO:0021987~cerebral cortex development	57	0.73501	0.0177884	YWHAE, PTPRS, KDM1A, CELF1, SLC2A1, CRKL, PPP1R9B, SOX2, MECP2, TUBA1A, MDK, NEFL, BBS4, CDON, NCOA1, EOMES, EMX1, MKKS, CSNK2A1, NSUN5, TSC1, PAX6, FOS, DICER1, ASPM, TUBB2B, TUBB2A, SMO, MGARP, CRK, GART, PAFAH1B1, MCPH1, NFIX, ATP1A3, PSEN1, WDR62, HIF1A, LRP6, CCDC85C, BTBD3, FLNA, SLC38A2, BBS2, ZBTB18, AKIRIN2, TFAP2C, SRD5A1, BNIP3, TRAPPC9, HNRNPK, KIF26A, TACC3, NF1, BAX, TACC1, TACC2	7569	81	13245	1.23141	1	1	0.996633
GOTERM_BP_DIRECT	GO:0000245~spliceosomal complex assembly	16	0.206319	0.0186931	SRPK2, ZRSR2, SRPK3, SF3A2, SCAF11, PRPF19, USP39, CRNKL1, SRPK1, GCFC2, DDX39B, U2AF2, RSRP1, GEMIN6, SF3B1, RBM5	7569	18	13245	1.55547	1	1	0.996633
GOTERM_BP_DIRECT	GO:0070934~CRD-mediated mRNA stabilization	11	0.141844	0.0195699	SYNCRIP, DHX9, CSDE1, IGF2BP1, HNRNPD, HNRNPU, IGF2BP3, YBX1, IGF2BP2, PABPC1, PAIP1	7569	11	13245	1.7499	1	1	0.996633
GOTERM_BP_DIRECT	GO:0090043~regulation of tubulin deacetylation	11	0.141844	0.0195699	KAT2B, KAT2A, DR1, ZZZ3, TADA2A, YEATS2, TADA3, MBIP, WDR5, EP300, NEK3	7569	11	13245	1.7499	1	1	0.996633
GOTERM_BP_DIRECT	GO:0051898~negative regulation of phosphatidylinositol 3-kinase/protein kinase B signal transduction	41	0.528691	0.0196341	CNTNAP2, PHLPP1, PDCD6, PTEN, TWIST1, PTPRJ, CIB1, NLRC3, PIK3CB, IGF1R, PPP2CA, SMPD3, PPP2R1A, INPP5E, WDR91, DAG1, THEM4, INPP5K, SH2B3, PHLDA3, PTPN1, PLK3, USP49, BTN2A2, PLEKHA1, MAGI2, DAB2IP, TSC2, MUL1, KLF4, LEMD2, SIRT1, DLG1, NCOR1, OBSCN, SCO1, PIK3IP1, DDIT3, RAPGEF1, OTUD3, EPHA2	7569	56	13245	1.28118	1	1	0.996633
GOTERM_BP_DIRECT	GO:0000381~regulation of alternative mRNA splicing, via spliceosome	41	0.528691	0.0196341	KHDRBS1, DDX5, RBM25, KHDRBS3, YTHDC1, CELF1, FMR1, YTHDC2, CELF3, EIF4A3, CELF4, HNRNPU, CELF5, PTBP1, RBM4, RBM15B, FXR2, PUF60, TRA2B, RBPMS2, SAP18, ZBTB7A, ARGLU1, SMNDC1, RBM5, DDX17, RBM15, MBNL2, RBFOX2, RBPMS, WTAP, DYRK1A, HNRNPL, REST, RBMXL1, THRAP3, NOVA1, SRSF2, MALAT1, RNPS1, SRSF6	7569	56	13245	1.28118	1	1	0.996633
GOTERM_BP_DIRECT	GO:0061136~regulation of proteasomal protein catabolic process	18	0.232108	0.0202956	RHBDF1, USP14, GPX1, TMF1, PSMD14, USP28, PKD1, UCHL5, UBB, PITHD1, PSME3, PSME1, PSME2, DLGAP1, APOE, BTRC, PRKACA, NFE2L1	7569	21	13245	1.49992	1	1	0.996633
GOTERM_BP_DIRECT	GO:0006268~DNA unwinding involved in DNA replication	18	0.232108	0.0202956	GINS1, GINS2, BLM, MCM7, GINS4, RECQL, RPA1, PURB, PURA, WRN, CDC45, RAD51, RECQL5, MCM3, MCM4, MCM5, MCM6, MCM2	7569	21	13245	1.49992	1	1	0.996633
GOTERM_BP_DIRECT	GO:0006383~transcription by RNA polymerase III	18	0.232108	0.0202956	GTF3C2, GTF3C3, CRCP, BRF1, GTF3C6, POLR3GL, POLRMT, POLR2A, POLR2B, POLR1A, POLR1B, POLR3D, POLR1C, POLR1D, POLR3G, POLR3H, POLR2H, POLR2K	7569	21	13245	1.49992	1	1	0.996633
GOTERM_BP_DIRECT	GO:0015031~protein transport	263	3.39136	0.0204126	VPS29, NUP107, KDELR1, ITSN1, PHAX, GOLGA2, GLE1, SCAMP5, SCAMP4, RINL, DAG1, AP1S1, AP1S3, VPS36, CCDC93, GABARAPL2, ATG3, COG8, NUP210, COG5, ARRDC1, ARRDC2, COG4, ARRDC3, COG2, COG1, ACTN4, SCAMP3, SCAMP2, NUP93, ZW10, PREB, KDELR2, NUP98, KDELR3, KIF20A, VPS28, POM121, SEH1L, LMAN2L, STXBP1, STXBP2, AGAP1, PIK3R2, NMD3, GABARAP, SNX4, AP5M1, RAB11FIP1, NUP85, NUP88, STXBP5, RAB11FIP2, SEC31A,…	7569	422	13245	1.09058	1	1	0.996633
GOTERM_BP_DIRECT	GO:0000184~nuclear-transcribed mRNA catabolic process, nonsense-mediated decay	28	0.361057	0.0206236	SMG1, EIF4A3, SMG9, CASC3, SMG7, GSPT2, SMG8, GSPT1, SMG5, SMG6, CTIF, EXOSC10, DHX34, ZC3H12A, UPF2, UPF1, NCBP2, RC3H1, UPF3A, PNRC1, PNRC2, THRAP3, ETF1, EIF3E, RNPS1, PABPC1, DCP2, DCP1B	7569	36	13245	1.36103	1	1	0.996633
GOTERM_BP_DIRECT	GO:0032212~positive regulation of telomere maintenance via telomerase	28	0.361057	0.0206236	TERC, TNKS, PNKP, HMBOX1, FBXO4, MAPK1, NEK2, MAP2K7, CCT7, MAP3K4, CCT5, CCT4, MAPK3, CCT3, CCT2, ACD, XRCC5, PTGES3, NEK7, POT1A, MAPK15, DKC1, TCP1, HNRNPD, CTNNB1, MAPKAPK5, ATM, WRAP53	7569	36	13245	1.36103	1	1	0.996633
GOTERM_BP_DIRECT	GO:0048870~cell motility	28	0.361057	0.0206236	ITGB4, PTEN, BRK1, ACTB, CFL1, CTNNA1, RAC1, CD34, WASF2, IER2, SH2B1, MAP2K1, DST, MYO10, STRBP, TMOD3, DSTN, TGFBR1, ADAM17, BCL6, CTTN, FSCN1, MYH9, ELMO3, GAS8, EPHA2, ENG, PLEC	7569	36	13245	1.36103	1	1	0.996633
GOTERM_BP_DIRECT	GO:0042981~regulation of apoptotic process	125	1.61186	0.0206798	RTKN, TRRAP, YEATS4, CLU, ACTB, PYCARD, GJA1, SLK, KAT5, MYC, RUVBL2, RUVBL1, TRIM24, EPC1, AKT1, EPC2, CCNL2, SKP2, CCNL1, TNFRSF4, KPNA1, DAXX, FRS2, ACTN4, FBXO11, MORF4L1, SFRP2, BRMS1, MORF4L2, MADD, PPIF, ATF5, KHDRBS1, CUL7, MEAF6, ANP32A, BCL10, DEDD2, MBTD1, BAG6, BCL2L12, BCL2L13, PRDX2, BCL2L11, IRAK2, EP400, ABL1, ABL2, PMAIP1, FADD, APOE, DMAP1, ZBTB7A, MCL1, PEA15A, EGR1, TGFB2, SDF…	7569	192	13245	1.13926	1	1	0.996633
GOTERM_BP_DIRECT	GO:0032435~negative regulation of proteasomal ubiquitin-dependent protein catabolic process	26	0.335268	0.0211266	HSP90AB1, UBXN1, RPL11, TAF9, CLEC16A, PARK7, CCAR2, BAG6, BAG5, DDRGK1, PBK, TLK2, N4BP1, USP7, SMARCC1, USP9X, CSNK2A2, UCHL5, SENP1, RYBP, TRIM39, GIPC1, CSNK2B, MAP1A, WAC, EIF3H	7569	33	13245	1.37871	1	1	0.996633
GOTERM_BP_DIRECT	GO:0031333~negative regulation of protein-containing complex assembly	26	0.335268	0.0211266	GSK3B, DDX3X, SRC, STXBP1, PRKCZ, CLU, HDAC6, CDC42, HSF1, LAMP2, EIF4EBP1, EP300, LCMT1, HSPA5, CRBN, LMO4, RIOK3, CTNNBIP1, TFIP11, SVIP, PEX5, CLDN7, ULK1, AIDA, RAF1, D1PAS1	7569	33	13245	1.37871	1	1	0.996633
GOTERM_BP_DIRECT	GO:0006611~protein export from nucleus	26	0.335268	0.0211266	GSK3B, AHCYL1, ANKLE1, NXT1, CSE1L, ADAR, PKD1, XPO4, XPO6, XPO5, TPR, SFN, CCHCR1, PRKACA, NUP214, HSPA9, RANBP3, TGFB1, SMURF1, STRADA, RANBP17, XPO7, NUTF2, PPM1A, CALR, RAN	7569	33	13245	1.37871	1	1	0.996633
GOTERM_BP_DIRECT	GO:0045454~cell redox homeostasis	22	0.283688	0.0214892	TXN1, NQO1, EGLN2, GPX1, GLRX3, TXNRD3, TXNRD1, GSR, CHD6, PRDX6, PRDX2, GCLC, PRDX5, PRDX4, NNT, PRDX1, DDIT3, APEX1, KRIT1, GIT1, NFE2L1, NFE2L2	7569	27	13245	1.42585	1	1	0.996633
GOTERM_BP_DIRECT	GO:0045732~positive regulation of protein catabolic process	51	0.65764	0.0216281	GSK3B, RAB7, CDKN1B, UBXN2A, FAF1, LPCAT1, GJA1, VPS35, DACT1, NSF, MYLIP, HSP90AA1, CSNK2A1, AXIN1, FBXO11, RNF41, RBX1, DDB1, ATG4B, TRIB3, EZR, DTL, VPS28, VCP, UBR3, NEDD4L, PTTG1IP, FOXO1, OAZ2, ASB16, GGA1, SNX1, GGA3, EGLN2, NDFIP1, RHBDD3, TIPARP, PLK2, RHBDD1, RDX, DAB2IP, PPP2R3A, SNF8, MAPK15, APC, NEDD4, SGSM3, CREBRF, FBXL5, TRIM32, CUL4B	7569	72	13245	1.23951	1	1	0.996633
GOTERM_BP_DIRECT	GO:0000281~mitotic cytokinesis	44	0.567376	0.0222171	CUL7, RTKN, ROCK2, ARL3, CDCA8, CENPA, ZFYVE26, SPAST, RACGAP1, CFL1, STMN1, NUSAP1, MYH14, SNX9, STX2, ECT2, MYH10, SPTBN1, BBS4, CEP55, DAXX, PDCD6IP, EXOC8, PLK1, EXOC6B, CKAP2, RHOC, RHOB, CIT, ANLN, SNX18, SON, APC, INCENP, RAB35, EXOC4, TRIM36, BIRC5, CHMP4B, UNC119, JTB, EXOC3, KIF20A, EXOC5	7569	61	13245	1.26222	1	1	0.996633
GOTERM_BP_DIRECT	GO:0030010~establishment of cell polarity	33	0.425532	0.024268	CRB2, BRSK1, GSK3B, BRSK2, FAM89B, TCIRG1, PRICKLE1, PRKCZ, PKD1, CRKL, IGF1R, CDC42, STK11, PAK1, PARD6A, CCDC85C, LMNA, CFL1, NEK3, RAB11FIP2, MARK2, CLASP1, CLASP2, JAM3, PRKCI, TSC2, MYO9B, WEE1, PARD3, UST, EXOC4, CORO7, CRK	7569	44	13245	1.31243	1	1	0.996633
GOTERM_BP_DIRECT	GO:0007030~Golgi organization	67	0.863959	0.024652	USP6NL, UBXN2B, UBXN2A, CLTC, SYNE1, RAB43, GOLGA2, GOLGA5, FAM174B, MYO18A, TRAPPC12, TMED2, TMED1, RAB8A, DYNC2H1, TMED9, COG8, COG7, FBXW8, COG5, COG4, COG3, COG2, VPS13B, COG1, CSNK1D, BHLHA15, CIT, GAK, GORASP2, GORASP1, ZW10, KIFC3, ARHGEF7, OBSL1, BLZF1, PI4K2A, CUL7, TMED10, AP5Z1, ATL3, RAB1B, USO1, ATL2, HTT, CDC42, ARHGAP21, VCPIP1, BAG5, VPS51, DYM, RAB6B, CLASP1, CLASP2, ARFGEF1, ATP…	7569	98	13245	1.19636	1	1	0.996633
GOTERM_BP_DIRECT	GO:0098885~modification of postsynaptic actin cytoskeleton	13	0.167634	0.0247356	CAP1, DIXDC1, CABP1, SPTB, CTTN, ABI3, ITPKA, CFL1, PFN1, WASF1, MYH10, WASF3, PFN2	7569	14	13245	1.62491	1	1	0.996633
GOTERM_BP_DIRECT	GO:0000460~maturation of 5.8S rRNA	13	0.167634	0.0247356	PRKDC, MAK16, NOL9, RPF1, BOP1, NSA2, EXOSC10, EIF6, LAS1L, ERI1, C1D, RRP15, MPHOSPH6	7569	14	13245	1.62491	1	1	0.996633
GOTERM_BP_DIRECT	GO:0010976~positive regulation of neuron projection development	102	1.31528	0.0248522	ATF1, SCARB2, KDM1A, STMN2, ARHGAP35, DPYSL3, EP300, SCN1B, PRKCI, MAGI2, TSC2, P3H1, ATP1B2, ADAM17, UBE2V2, ADNP, ROR2, NDRG4, ITPR1, TWF2, TWF1, NCKIPSD, SNX3, RAP1A, FUT9, DVL1, ABL2, APOE, KIF3C, MARK2, ANKRD27, HSPA5, BDNF, BCL11A, FBXO38, LIF, EHD1, BMP4, SETX, AHI1, CPEB1, HNRNPK, PTK7, MOB2, NF1, PLXNB2, FGFR1, NFE2L2, DDR1, ITGB1, TENM3, HSPB1, AP2A1, PPP1R9A, IKBKB, PTBP1, MDK, ADAMTS1…	7569	155	13245	1.15155	1	1	0.996633
GOTERM_BP_DIRECT	GO:0060261~positive regulation of transcription initiation by RNA polymerase II	43	0.554481	0.0280241	GTF2A1, MDC1, GTF2A2, PAXIP1, SRF, TAF9, XPA, MED19, MED16, MED15, MED17, MED12, MED11, ZNHIT1, MED13, MYC, MED10, DHX36, KAT8, MED1, TAF12, TAF10, TAF11, MED4, MED26, MED29, NFKB1, POU5F1, MED7, MED28, MED23, NFKBIA, MED22, MED25, MED24, MED21, ERCC1, SUB1, TAF8, TAF6, TAF5, TAF2, TAF1	7569	60	13245	1.2541	1	1	0.996633
GOTERM_BP_DIRECT	GO:0048538~thymus development	36	0.464217	0.0282292	PRKDC, CITED2, SRF, FOXI3, ZBTB1, SIX1, PSEN1, CRKL, CCNB2, PRDX2, BCL2L11, SIX4, ABL1, MAPK1, HES1, FADD, JARID2, COA5, EPHB3, MAPK3, CTC1, MAP2K1, MAP2K2, RIPK3, LMO4, ADRM1, NFATC3, BRAF, TGFBR1, ASXL1, APC, SCO1, CTNNB1, ATM, RAF1, MAD1L1	7569	49	13245	1.28564	1	1	0.996633
GOTERM_BP_DIRECT	GO:0006302~double-strand break repair	48	0.618956	0.0287271	MUS81, EXD2, VCP, PRKDC, CDCA5, DDX1, BRCA1, SMC6, BABAM1, WRN, SMCHD1, MTA1, KAT5, EME1, EME2, TNKS1BP1, NBN, POLQ, PARP3, XRCC6, CSNK2A1, PARP1, XRCC4, DTX3L, XRCC5, PARP2, PLK1, CSNK2A2, LIG4, LIG3, INO80, ESCO2, ACTR8, PARP9, GGN, SETX, RNF168, RAD52, MARF1, RNF169, MSH2, TDP2, TRP53, ERCC1, TDP1, ATM, TRIP13, MPND	7569	68	13245	1.23522	1	1	0.996633
GOTERM_BP_DIRECT	GO:0006298~mismatch repair	17	0.219213	0.0293265	RNASEH2C, SETD2, RNASEH2B, PCNA, RNASEH2A, RPA1, RPA2, XPC, MLH1, MLH3, MSH6, MSH2, MSH3, EXO1, MSH4, PMS2, MUTYH	7569	20	13245	1.48742	1	1	0.996633
GOTERM_BP_DIRECT	GO:2000737~negative regulation of stem cell differentiation	17	0.219213	0.0293265	YAP1, CCNK, JAG1, YTHDF2, NOTCH1, NCOA3, ESRRB, STAT3, HNRNPU, ZFP36L2, TBX3, TRIM6, HES1, NANOG, CDK12, CDK13, EZH2	7569	20	13245	1.48742	1	1	0.996633
GOTERM_BP_DIRECT	GO:0038202~TORC1 signaling	17	0.219213	0.0293265	NPRL3, MTOR, RPTOR, MFSD8, RPS6KA3, RPS6KA6, LARP1, RPS6KA5, RPS6KB1, PPDPF, RPS6KA2, RPS6KB2, RPS6KA1, MLST8, LAMTOR2, LAMTOR1, LAMTOR4	7569	20	13245	1.48742	1	1	0.996633
GOTERM_BP_DIRECT	GO:0031124~mRNA 3'-end processing	21	0.270793	0.0298879	ZCCHC8, CPSF4, CPSF7, CPSF6, NCBP2, CPSF3, ZC3H3, CSTF3, CSTF2T, RPRD2, CDC73, WDR33, MBLAC1, PCF11, PAPOLA, CSTF1, LEO1, PAF1, TUT1, CPSF4L, RPRD1A	7569	26	13245	1.41338	1	1	0.996633
GOTERM_BP_DIRECT	GO:0010592~positive regulation of lamellipodium assembly	21	0.270793	0.0298879	ACTR3, HDAC4, NCKAP1, CYFIP1, ACTR2, AKIRIN1, HSP90AA1, AUTS2, TWF2, BRK1, PIK3R1, MTOR, DNM2, CDC42, ARPC2, ABI2, CFL1, FSCN1, PLCE1, RAC1, WASF2	7569	26	13245	1.41338	1	1	0.996633
GOTERM_BP_DIRECT	GO:0045862~positive regulation of proteolysis	19	0.245003	0.0299323	CYFIP2, HSPA8, HDAC2, BAD, IST1, FBXW11, PLK1, ASPH, CFL1, CAPN3, EP300, STUB1, FADD, BAK1, BTRC, FGFR4, AURKAIP1, TRIM32, TBC1D10A	7569	23	13245	1.44557	1	1	0.996633
GOTERM_BP_DIRECT	GO:0098962~regulation of postsynaptic neurotransmitter receptor activity	10	0.128949	0.0314867	CACNG7, NOTCH1, HOMER1, NRXN2, HOMER3, LRP8, SHISA8, SHISA7, BEGAIN, SHISA6	7569	10	13245	1.7499	1	1	0.996633
GOTERM_BP_DIRECT	GO:0051292~nuclear pore complex assembly	10	0.128949	0.0314867	NDC1, FXR1, NUP93, AHCTF1, NUP205, NUP107, TMEM170, NUP153, NUP98, RTN4	7569	10	13245	1.7499	1	1	0.996633
GOTERM_BP_DIRECT	GO:2000278~regulation of DNA biosynthetic process	10	0.128949	0.0314867	ING4, ING5, CDKN1A, TFDP1, MEAF6, JADE1, KAT7, JADE3, JADE2, SH2B1	7569	10	13245	1.7499	1	1	0.996633
GOTERM_BP_DIRECT	GO:0018107~peptidyl-threonine phosphorylation	32	0.412637	0.0316101	GSK3B, GSK3A, PRKDC, ROCK2, TNKS, TTK, NLK, STK11, CHEK1, AKT3, PBK, AKT1, MAPK1, PRKACA, PRKCD, CAD, DYRK1A, LMTK2, OXSR1, MTOR, HIPK3, HIPK2, CLK1, WNK1, CSNK2B, CDK1, CDK10, MAP3K10, ULK1, PRKD2, CDK5R1, MAP3K12	7569	43	13245	1.30225	1	1	0.996633
GOTERM_BP_DIRECT	GO:0045787~positive regulation of cell cycle	32	0.412637	0.0316101	ANKRD17, CITED2, BRCA1, LRP6, TGM1, CCNB1, RPS15A, BCL2L11, FNTA, MYC, FNTB, CHEK1, PGGT1B, MARK4, MAP3K7, SRPK2, BARD1, TGFB2, RAD23A, TBX3, FOSL1, BC004004, TRP53, RARA, MDM2, BIRC5, FLT3L, CALR, TCF3, TRIM32, FGFR2, FGFR1	7569	43	13245	1.30225	1	1	0.996633
GOTERM_BP_DIRECT	GO:0032436~positive regulation of proteasomal ubiquitin-dependent protein catabolic process	49	0.63185	0.0331895	GSK3B, GSK3A, ZFAND2A, RNF19B, FBXO22, CLU, DDA1, NUB1, SUMO1, RNF19A, SUMO2, ARIH2, AKT1, ZER1, FBXW8, PAQR3, AXIN1, RAD23A, CSNK1D, AXIN2, SIRT1, CBFA2T3, PIAS1, RBX1, UBE2V2, TRIB3, TRIB1, VCP, PRICKLE1, PSEN1, HSPBP1, GABARAP, AURKA, DNAJB2, MAPK9, DDRGK1, DVL1, SOCS4, SOCS5, PLK3, CSNK1A1, PLK2, PLK1, CHFR, GCLC, DAB2, MDM2, STUB1, HSPA1B	7569	70	13245	1.22493	1	1	0.996633
GOTERM_BP_DIRECT	GO:0031398~positive regulation of protein ubiquitination	49	0.63185	0.0331895	GSK3B, GSK3A, KDM1A, PHF23, WBP1L, UBE2D1, UBE3A, RASSF1, RASSF5, FBXO4, RNF111, CDK5RAP3, RIPK2, FBXW7, SPHK1, AXIN1, COMMD1, TICAM1, SENP2, TBC1D7, PELI1, BIRC5, BIRC2, TSPYL5, PAXIP1, CUL3, MYCBP2, XIAP, BCL10, PTTG1IP, PRICKLE1, HSPBP1, DNAJB2, MAPK9, UBB, UBQLN1, FANCI, NPM1, NDFIP2, NDFIP1, HSPA5, HUWE1, MAPK15, CHFR, AIMP2, DNAJA3, SPRTN, STUB1, FGFR3	7569	70	13245	1.22493	1	1	0.996633
GOTERM_BP_DIRECT	GO:1900182~positive regulation of protein localization to nucleus	30	0.386847	0.0333588	YAP1, TFRC, SRC, TESK1, PARK7, GLIS2, TRIM8, STK11, PPP3CB, SESN2, ORMDL3, AKT1, CDK5RAP3, JAK1, TCF7L2, WWTR1, TGFB2, CREBBP, TGFB1, PARP1, DTX3L, LIMK2, EIF2AK3, TYK2, PARP9, F2, BMP4, HNRNPM, CDK1, FERMT2	7569	40	13245	1.31243	1	1	0.996633
GOTERM_BP_DIRECT	GO:0048144~fibroblast proliferation	37	0.477112	0.0339394	RNASEH2B, CDKN1A, DAZAP1, RRN3, KMT2A, BRK1, ING5, GNG2, DPH1, PES1, PRDX1, FNTB, PDGFC, HRAS, PTPRV, MEN1, E2F8, TGIF1, ICMT, GPX1, XRCC4, PTGES3, INCA1, LIF, LIG4, SKI, MORF4L1, KAT2A, SP2, BC004004, TRP53, CKS2, NF1, CDK1, PHIP, CD248, RPL29	7569	51	13245	1.26954	1	1	0.996633
GOTERM_BP_DIRECT	GO:0007010~cytoskeleton organization	84	1.08317	0.0357693	PRR5, MYOM1, GSK3B, CNTNAP1, MAST4, MAST3, MAST2, MAST1, SIPA1L3, LMNB2, TUBA1C, TUBB6, MAEA, ZMYM3, CAPZB, PSTPIP2, ZMYM4, MDK, DPYSL2, PALM, ZMYM6, CFL1, MLST8, AKT1, NEFL, NEFM, SH3BGRL3, RAC1, YWHAH, CAP1, SS18, DST, TPM2, TPM1, ELMOD3, PRPF40A, SPTB, TUBA4A, ARC, TUBB2B, TUBB2A, GAN, PHIP, TLN2, AJUBA, PADI6, MAPKAP1, PXN, TUBD1, PRICKLE1, ADD3, TSPAN32, CAMSAP1, FGD1, ADD1, FGD4, STRIP1, ZN…	7569	127	13245	1.15741	1	1	0.996633
GOTERM_BP_DIRECT	GO:0007281~germ cell development	35	0.451322	0.0361407	STAU1, STAU2, PRDM14, PRDM1, CHTF18, RNF2, TIAL1, DND1, MAP7, AKT1, ZFP37, TCP11, ANGPT2, FBXW11, NANOS3, BMP8A, BMP8B, FANCC, SMAD5, ZFX, MTOR, BMP4, DMRTA2, FER, LIN28A, MSH2, RPS6KB1, WT1, ERCC1, KIT, RARA, BAX, NODAL, BCL2L1, PAFAH1B1	7569	48	13245	1.27597	1	1	0.996633
GOTERM_BP_DIRECT	GO:0048255~mRNA stabilization	26	0.335268	0.0368472	TRAF3IP2, SRSF1, HNRNPU, YBX1, ELAVL1, LARP1B, EIF4ENIF1, METTL14, LARP1, DND1, E2F1, IKBKE, APOBEC1, TAF15, FUS, SECISBP2, CIRBP, AXIN2, DICER1, MTOR, VEGFA, THRAP3, MAPKAPK2, HNRNPD, FAM76B, NRDE2	7569	34	13245	1.33816	1	1	0.996633
GOTERM_BP_DIRECT	GO:0030307~positive regulation of cell growth	55	0.70922	0.0374698	PRR5, DDX49, DDX3X, FLT4, CIB1, DNPH1, RPTOR, HYAL1, CFL1, MLST8, AKT1, CD38, EP300, TEAD1, USP47, CSNK2A1, KDM2B, NCOA3, SPHK1, ADAM10, CYBA, F2, TGFBR1, COMMD5, SUPV3L1, ADAM17, MMP14, SFRP2, SGK1, CRK, FXN, D1PAS1, YAP1, MTPN, MAPKAP1, HPN, DERL2, SLC9A1, CDC42, SDCBP, SFN, RICTOR, EXOSC2, EXTL3, TGFB2, H3F3B, H3F3A, INO80, ZFP639, PTK2, MTOR, SLC25A33, TRIM32, EIF4G2, EIF4G1	7569	80	13245	1.20306	1	1	0.996633
GOTERM_BP_DIRECT	GO:0006469~negative regulation of protein kinase activity	40	0.515796	0.0375875	RB1, GSTP2, GSTP1, PRKRIP1, WNK4, PRKAG2, HSPB1, GSKIP, MLLT1, PSEN1, PARK7, SHB, PPM1F, PREX2, PREX1, SPRED1, DEPTOR, SH3BP5, AKT1, INPP5K, TRIM27, SMYD3, EPHB2, WWTR1, GADD45A, TSC2, GADD45G, PRKAR1A, GNAQ, DNAJA3, AKT1S1, NF1, ITGB1BP1, TRIB3, PKN1, NF2, CEP85, TRIB1, PPIA, PLEC	7569	56	13245	1.24993	1	1	0.996633
GOTERM_BP_DIRECT	GO:0060213~positive regulation of nuclear-transcribed mRNA poly(A) tail shortening	12	0.154739	0.0377407	TNRC6C, EIF4ENIF1, BTG2, ZFP36, CNOT7, CNOT1, AGO2, PABPC1, CPEB3, TOB1, TNRC6A, TNRC6B	7569	13	13245	1.61529	1	1	0.996633
GOTERM_BP_DIRECT	GO:0030838~positive regulation of actin filament polymerization	33	0.425532	0.0384561	NCKAP1, FMN1, PYCARD, BAIAP2L2, MLST8, NCK2, RICTOR, SNX9, RAC1, NCK1, ACTR3, VASP, MAP3K1, PRKCE, GM14137, BAIAP2, MTOR, DLG1, FER, FCHSD2, MYO1C, ARPC2, NPHS1, CTTN, BIN1, CDC42EP5, CDC42EP4, CDC42EP3, GRB2, EVL, PFN1, ARF6, PFN2	7569	45	13245	1.28326	1	1	0.996633
GOTERM_BP_DIRECT	GO:0097421~liver regeneration	24	0.309478	0.0384974	PRMT5, CEBPB, CPT1A, PCNA, TGFB1, CSNK2A1, RPL32, PTCH1, SRSF1, ITPR1, GLI1, TYMS, GLI3, SULF2, AURKA, RPS15, SLC7A5, CCND1, UCP2, HMOX1, GGT1, EZH1, EZH2, PTPN3	7569	31	13245	1.35476	1	1	0.996633
GOTERM_BP_DIRECT	GO:0007264~small GTPase-mediated signal transduction	66	0.851064	0.0395805	DOCK6, BCAR3, ARHGAP9, DOCK5, DOCK4, ARHGAP8, GDI1, DOCK9, ITSN1, DOCK7, GDI2, ARHGAP1, RND2, RND3, RAPGEFL1, YWHAQ, RAC3, PLCE1, RAC1, HRAS, RALGPS2, RALBP1, SH2D3C, RHOG, ARHGEF18, RHOF, RHOC, RHOD, VAV2, RHOB, TIAM2, BCR, ARHGEF9, RAPGEF2, SOS1, ARHGEF7, DOCK1, SOS2, CDC42SE1, ARL3, USO1, RASGRP2, ARHGAP12, RHOBTB2, RAP1B, RHOT2, RHOT1, RAP1A, G3BP2, HMOX1, RALGDS, RAB4A, ARHGAP27, ARHGAP33, A…	7569	98	13245	1.1785	1	1	0.996633
GOTERM_BP_DIRECT	GO:0016239~positive regulation of macroautophagy	22	0.283688	0.039988	GPSM1, BNIP3L, SCOC, BNIP3, GNAI3, TSC2, TSC1, WDR24, HIF1A, SIRT1, PINK1, LARP1, SESN3, RAB12, SESN1, SUPT5, SESN2, TRIM13, WAC, HMOX1, PIM2, MAP3K7	7569	28	13245	1.37492	1	1	0.996633
GOTERM_BP_DIRECT	GO:0072583~clathrin-dependent endocytosis	22	0.283688	0.039988	CLTC, MAGI2, STON1, CLTB, CLTA, AP2A1, STON2, AP2B1, FNBP1L, AP2A2, GAK, LMBRD1, FCHSD2, FCHO1, DNAJC6, FCHO2, CANX, AP2S1, GPR107, SCYL2, AP2M1, PICALM	7569	28	13245	1.37492	1	1	0.996633
GOTERM_BP_DIRECT	GO:0008630~intrinsic apoptotic signaling pathway in response to DNA damage	38	0.490006	0.0401978	PRKDC, EI24, XPA, HTRA2, PIK3R1, BRCA1, CRIP1, PNP, BCL2L11, MYC, E2F1, MAEL, HMOX1, CASP2, PMAIP1, SFN, BAK1, SKIL, FNIP2, IKBKE, BOK, MCL1, USP47, BAD, MLH1, SOD2, SIRT1, HIC1, PML, NFATC4, MSH6, MSH2, BAX, ATM, BCL2L2, EPHA2, BCL2L1, RAD9A	7569	53	13245	1.25465	1	1	0.996633
GOTERM_BP_DIRECT	GO:0032968~positive regulation of transcription elongation by RNA polymerase II	38	0.490006	0.0401978	CCNK, CCNT2, ELL, CCNT1, LDB1, ZMYND8, MED19, MED16, MED15, CDC73, MED17, MED11, MED10, LEO1, PWWP2A, BRD4, CBX7, MED1, MAP2K1, NCBP2, SUPT6, GTF2F1, MED4, ELL2, MED26, MED29, MED7, MED28, MED23, CDK9, MED22, DAB2, MED25, MED24, MED21, CTNNB1, CDK12, CDK13	7569	53	13245	1.25465	1	1	0.996633
GOTERM_BP_DIRECT	GO:0042147~retrograde transport, endosome to Golgi	48	0.618956	0.0407904	RAB9, TMEM87A, VPS29, RAB7, DCTN1, STX16, GOSR1, CLTC, RHOBTB3, ASB14, SNX32, VPS26B, CLN5, GGA1, SNX1, SNX2, VPS51, VPS53, VPS52, TBC1D10C, STX6, VTI1A, ANKFY1, AP1S1, VPS54, DENND5A, VPS35, ERC1, TRIM27, RAB6A, TBC1D17, RAB6B, TBC1D10A, SNX5, PLEKHJ1, TBC1D10B, VTI1B, SNX6, SPAG9, RIC1, DENND2A, PLEKHA3, BAIAP3, PIKFYVE, RNF126, TBC1D5, UBE2O, TBC1D23	7569	69	13245	1.21732	1	1	0.996633
GOTERM_BP_DIRECT	GO:0030490~maturation of SSU-rRNA	14	0.180529	0.0408164	NOP14, RIOK3, TSR3, NOL7, RPS14, TRMT112, RPS28, LSM6, NOB1, RPS19, RIOK2, SRFBP1, RIOK1, NOL11	7569	16	13245	1.53116	1	1	0.996633
GOTERM_BP_DIRECT	GO:0006337~nucleosome disassembly	14	0.180529	0.0408164	SMARCE1, SMARCD1, SMARCC1, SMARCB1, SMARCD3, SMARCC2, CEBPG, ATAD2, SSRP1, ARID1A, SMARCA4, GRWD1, ARID2, SUPT16	7569	16	13245	1.53116	1	1	0.996633
GOTERM_BP_DIRECT	GO:0061158~3'-UTR-mediated mRNA destabilization	14	0.180529	0.0408164	TRIM71, UPF1, RC3H1, ZFP36L2, ZFP36L1, MOV10, ZFP36, KHSRP, DHX36, ZC3H12A, DND1, HNRNPD, CPEB3, TARDBP	7569	16	13245	1.53116	1	1	0.996633
GOTERM_BP_DIRECT	GO:0034976~response to endoplasmic reticulum stress	61	0.786589	0.0409761	AFF4, BBC3, SCAMP5, CREB3L3, FLOT1, NCK2, DNM1L, CDK5RAP3, MAP3K5, NCK1, PDIA3, UBE4B, PDIA6, PDIA4, TMEM258, TMEM33, GORASP2, TMEM259, DDIT3, TMBIM6, TRIB3, ATF3, PPP1R15A, PPP1R15B, CEBPB, FICD, ATF6B, UBA5, PIK3R2, NOD1, PIK3R1, PLA2G6, THBS1, USP19, PPP2CB, BCL2L11, DDRGK1, STC2, UBQLN1, ABL1, DNAJB9, EIF2B5, BCAP31, FIS1, PTPN1, XBP1, JUN, SDF2L1, HSPA5, EIF2AK3, TNFRSF10B, EIF2S1, UFM1, MAR…	7569	90	13245	1.18604	1	1	0.996633
GOTERM_BP_DIRECT	GO:0001894~tissue homeostasis	20	0.257898	0.0412009	NANOS1, YAP1, ITGB1, RB1, WWTR1, ERRFI1, NFIX, ANKRD11, COL11A2, SCX, PRICKLE1, ACACA, STK11, NFIB, GNAS, CTNNB1, CD34, TRIM32, BAP1, TRP53INP2	7569	25	13245	1.39992	1	1	0.996633
GOTERM_BP_DIRECT	GO:0001829~trophectodermal cell differentiation	18	0.232108	0.0419565	YAP1, EOMES, FOXD3, TFAP2C, CITED2, SRF, POU5F1, BYSL, SOX2, CNOT1, CDH1, SP1, CNOT2, SP3, CNOT3, JUNB, NODAL, ADA	7569	22	13245	1.43174	1	1	0.996633
GOTERM_BP_DIRECT	GO:0044772~mitotic cell cycle phase transition	16	0.206319	0.0419766	CCNJ, CCNI, TMOD3, CCNF, SMC5, CCNA2, CCNB2, CCNB1, CCND3, TFAP4, CCND1, CCNG2, CCNG1, CKS2, CDK1, CCNJL	7569	19	13245	1.4736	1	1	0.996633
GOTERM_BP_DIRECT	GO:0006360~transcription by RNA polymerase I	16	0.206319	0.0419766	GTF2H1, TTF1, POLRMT, SPTY2D1, POLR2A, TAF1B, POLR3B, POLR2B, POLR1A, TAF1C, POLR1B, POLR1C, UBTF, POLR2F, POLR2H, POLR2K	7569	19	13245	1.4736	1	1	0.996633
GOTERM_BP_DIRECT	GO:0038061~non-canonical NF-kappaB signal transduction	16	0.206319	0.0419766	CREBBP, CHUK, RIPK3, AMFR, BCL10, NFKB1, RELA, NFKB2, RELB, NFKBIA, AKT1, TAB3, TAB2, TAB1, BTRC, MAP3K14	7569	19	13245	1.4736	1	1	0.996633
GOTERM_BP_DIRECT	GO:0007004~telomere maintenance via telomerase	16	0.206319	0.0419766	ACD, HSP90AA1, HSP90AB1, XRCC5, TERC, PTGES3, PINX1, RPA1, POT1A, TERF1, HMBOX1, TERT, DKC1, GAR1, NHP2, WRAP53	7569	19	13245	1.4736	1	1	0.996633
GOTERM_BP_DIRECT	GO:2001237~negative regulation of extrinsic apoptotic signaling pathway	29	0.373952	0.0434036	YAP1, GSTP2, SRC, GSTP1, HTT, PARK7, NOL3, RELA, LGALS3, PRDX2, RB1CC1, LMNA, RIPK1, TNFRSF4, TCF7L2, SIAH2, CFLAR, TGFBR1, VEGFA, BMP4, DAB2, GCLC, CTTN, RPS6KB1, PSME3, ITGA6, PHIP, BIRC6, ZMYND11	7569	39	13245	1.30121	1	1	0.996633
GOTERM_BP_DIRECT	GO:0006396~RNA processing	41	0.528691	0.0438117	ZCCHC8, TRUB2, SFSWAP, RTCA, NOP2, DIS3L, ADAR, TRMT2A, ADARB1, EXOSC7, EXOSC6, EXOSC5, EXOSC10, SNRPD1, EXOSC8, EXOSC2, EXOSC1, WDHD1, RNGTT, SSB, ZRANB2, ZFC3H1, LARP7, DNTTIP2, DDX54, AEN, DICER1, LSM4, REXO4, U2SURP, MRPL44, CHERP, RCL1, ISG20, PRPF39, XRN1, DKC1, RPP21, TRMT11, SNRNP200, SUGP2	7569	58	13245	1.237	1	1	0.996633
GOTERM_BP_DIRECT	GO:0070059~intrinsic apoptotic signaling pathway in response to endoplasmic reticulum stress	27	0.348162	0.0460064	GSK3B, CEBPB, BRSK2, ITPR1, BBC3, BAG6, AIFM1, CASP3, SPOP, PMAIP1, CHAC1, BAK1, MAP3K5, XBP1, APAF1, SYVN1, DAB2IP, EIF2AK3, TNFRSF10B, PML, DDIT3, TRP53, BAX, TMBIM6, TRIB3, QRICH1, UBE2K	7569	36	13245	1.31243	1	1	0.996633
GOTERM_BP_DIRECT	GO:1990090~cellular response to nerve growth factor stimulus	27	0.348162	0.0460064	CALCA, STMN2, CIB1, FOXO3, CBL, RAP1A, MICALL1, E2F1, AKT1, HES1, BPTF, PTPN1, PARP1, MAGI2, CDC5L, BRAF, CSNK1D, EHD1, DYNC1LI1, KAT2A, ACAP2, DYNC1LI2, RAB35, RAPGEF1, RAPGEF2, CRK, ARF6	7569	36	13245	1.31243	1	1	0.996633
GOTERM_BP_DIRECT	GO:0045740~positive regulation of DNA replication	25	0.322373	0.0486585	ATF1, PCNA, DHX9, FAF1, PDGFB, TNFAIP1, GLI1, GLI2, CST3, CDC42, KAT7, RAC1, HRAS, CTC1, CDT1, JUN, NPM1, NPM2, BRPF3, SMARCA5, CACYBP, BAZ1A, CDK1, LPIN1, MET	7569	33	13245	1.32568	1	1	0.996633
GOTERM_BP_DIRECT	GO:0034605~cellular response to heat	32	0.412637	0.0491183	YWHAE, HDAC2, VCP, CDKN1A, HSP90AB1, CLPB, DHX9, PDCD6, HTRA2, ZFP709, DNAJB1, ATXN3, SUMO1, HSF1, DHX36, TPR, HMOX1, PRKACA, IER5, HSPA8, HSP90AA1, DAXX, ST8SIA1, SLC52A3, EIF2S1, PDCL3, EEF1D, TRPV4, NF1, PMP22, STUB1, HSPA1B	7569	44	13245	1.27266	1	1	0.996633
GOTERM_BP_DIRECT	GO:1901524~regulation of mitophagy	9	0.116054	0.0502626	BNIP3L, SREBF1, GSK3A, CTTN, FBXW7, FKBP8, VDAC1, DNM1L, PARL	7569	9	13245	1.7499	1	1	0.996633
GOTERM_BP_DIRECT	GO:0141068~autosome genomic imprinting	9	0.116054	0.0502626	GSK3B, GSK3A, DNMT3L, ZFP57, MYCN, PIK3CA, DNMT3A, DNMT3B, AIRN	7569	9	13245	1.7499	1	1	0.996633
GOTERM_BP_DIRECT	GO:0050882~voluntary musculoskeletal movement	9	0.116054	0.0502626	PARP1, SPR, MAP1A, ITPR1, VTI1A, XRCC1, VPS35, MTOR, HIPK2	7569	9	13245	1.7499	1	1	0.996633
GOTERM_BP_DIRECT	GO:1900152~negative regulation of nuclear-transcribed mRNA catabolic process, deadenylation-dependent decay	9	0.116054	0.0502626	SYNCRIP, DHX9, CSDE1, IGF2BP1, HNRNPD, HNRNPU, YBX1, PABPC1, PAIP1	7569	9	13245	1.7499	1	1	0.996633
GOTERM_BP_DIRECT	GO:0007405~neuroblast proliferation	30	0.386847	0.0524772	ITGB1, BTG2, NUMBL, DAGLA, NFIX, HIF1A, FGF2, GLI3, SOX2, RACGAP1, CTNNA1, NBN, CDON, FZD9, PAX6, FRS2, ZZEF1, VEGFA, ASPM, DMRTA2, SMO, TRP53, NF1, ID4, NUMB, PLXNB2, CTNNB1, DAGLB, FGFR3, PAFAH1B1	7569	41	13245	1.28042	1	1	0.996633
GOTERM_BP_DIRECT	GO:0090307~mitotic spindle assembly	30	0.386847	0.0524772	POLDIP2, UHRF1, ZFP207, CLTC, BCCIP, KIF11, PRICKLE1, SMC3, KIF15, GOLGA2, CDC20, FLNA, MYBL2, NEK2, PIBF1, MISP, CLASP1, CLASP2, ARHGEF10, KIFC5B, MZT1, TPX2, STAG1, KIFC2, KIF2A, KIFC1, RANGRF, LSM14A, KPNB1, CCDC61	7569	41	13245	1.28042	1	1	0.996633
GOTERM_BP_DIRECT	GO:0090398~cellular senescence	30	0.386847	0.0524772	TOP2B, CDKN1A, CITED2, SRF, HTT, SMC5, SMC6, IGF1R, COMP, MNT, WRN, ZMIZ1, LMNA, NUP62, FBXO4, ABL1, HRAS, PRMT6, MAP2K1, CDKN2B, NPM1, PRKCD, MIF, TBX3, PML, NDUFS6, DNAJA3, TRP53, KAT6A, CALR	7569	41	13245	1.28042	1	1	0.996633
GOTERM_BP_DIRECT	GO:0048146~positive regulation of fibroblast proliferation	45	0.580271	0.0536065	RNASEH2B, CDKN1A, PRKDC, PLA2G1B, DHX9, PDGFB, BRK1, PDGFA, FBLN1, NRAS, CCNB1, ZMIZ1, MYC, FNTB, PDGFC, ABL1, E2F1, HRAS, FBRS, CTC1, TGIF1, CD74, PDGFRA, JUN, ICMT, TGFB1, ANXA2, XRCC4, EGF, SPHK1, FNDC3B, LIF, FN1, LIG4, CDC6, MIF, PML, FOSL2, CCNA2, CDK6, CDK4, RASA1, NDUFS4, PHIP, CD248	7569	65	13245	1.21147	1	1	0.996633
GOTERM_BP_DIRECT	GO:2000779~regulation of double-strand break repair	21	0.270793	0.0538841	MEAF6, TRRAP, ACTL6A, YEATS4, DEK, ACTB, PML, MBTD1, MORF4L1, ING3, PPP4C, MRGBP, KAT5, VPS72, MORF4L2, RUVBL2, RUVBL1, EP400, EPC1, EPC2, DMAP1	7569	27	13245	1.36103	1	1	0.996633
GOTERM_BP_DIRECT	GO:0006605~protein targeting	28	0.361057	0.0560327	YWHAE, STXBP4, RPL11, TRAK1, TOMM20, ZDHHC3, AP4M1, SYNGR1, SYNGR2, VPS51, YWHAQ, SEC61G, VPS52, LAMP2, AP1S3, YWHAG, AP3D1, HPS4, AP3B1, RHOD, YWHAZ, PML, PAN3, NBEA, GIPC1, PICK1, NUP54, HAP1	7569	38	13245	1.2894	1	1	0.996633
GOTERM_BP_DIRECT	GO:2000060~positive regulation of ubiquitin-dependent protein catabolic process	19	0.245003	0.0562556	BCAP31, VCP, L3MBTL3, AGTPBP1, FBXW7, SMURF1, EGF, TGFB1I1, SGTA, AXIN1, PTEN, CLU, FBXO22, PTK2, TRAF7, ATXN3, RNF139, SUMO3, TRIM67	7569	24	13245	1.38534	1	1	0.996633
GOTERM_BP_DIRECT	GO:0060425~lung morphogenesis	19	0.245003	0.0562556	SEC24B, MAP2K1, MAP2K2, SRF, HPS1, HMGA1, PLOD3, RPL13A, SOX11, AP3B1, MAPK8IP3, HIPK2, BMP4, FGF8, ID1, SPRY2, MAPK1, STK40, MAPK3	7569	24	13245	1.38534	1	1	0.996633
GOTERM_BP_DIRECT	GO:0050847~progesterone receptor signaling pathway	11	0.141844	0.0570062	NCOA1, ERRFI1, WBP2, SRC, NEDD4, UBR5, KLF9, MAPK1, ZDHHC7, UBE3A, TRERF1	7569	12	13245	1.60408	1	1	0.996633
GOTERM_BP_DIRECT	GO:0071786~endoplasmic reticulum tubular network organization	11	0.141844	0.0570062	RAB10, RTN3, DMTN, REEP4, TMEM33, REEP3, REEP2, RAB18, TMEM170, USE1, RTN4	7569	12	13245	1.60408	1	1	0.996633
GOTERM_BP_DIRECT	GO:1902275~regulation of chromatin organization	11	0.141844	0.0570062	SETD5, ING3, LSM11, KAT5, SETD1A, TLK2, HNRNPU, EPC1, TLK1, SSRP1, MKI67	7569	12	13245	1.60408	1	1	0.996633
GOTERM_BP_DIRECT	GO:0048339~paraxial mesoderm development	11	0.141844	0.0570062	YAP1, NCKAP1, POGLUT1, NUP133, ZIC2, TCF15, ZIC3, TEAD1, TEAD2, FGFR1, DLL3	7569	12	13245	1.60408	1	1	0.996633
GOTERM_BP_DIRECT	GO:0008090~retrograde axonal transport	11	0.141844	0.0570062	DYNC1H1, SNAPIN, DST, FBXW11, NEFL, MGARP, HAP1, BSN, NDEL1, PAFAH1B1, SOD1	7569	12	13245	1.60408	1	1	0.996633
GOTERM_BP_DIRECT	GO:0006119~oxidative phosphorylation	11	0.141844	0.0570062	COX8A, BCL2L13, MSH2, 1700066M21RIK, CHCHD10, COX6C, COX6B2, COX6A1, COX7A1, FXN, TEFM	7569	12	13245	1.60408	1	1	0.996633
GOTERM_BP_DIRECT	GO:0021794~thalamus development	11	0.141844	0.0570062	MECP2, CNTNAP2, NCOR1, GBX2, SMO, UQCRQ, SRD5A1, OGDH, ATP1A3, NCAM1, LRP6	7569	12	13245	1.60408	1	1	0.996633
GOTERM_BP_DIRECT	GO:0000462~maturation of SSU-rRNA from tricistronic rRNA transcript (SSU-rRNA, 5.8S rRNA, LSU-rRNA)	17	0.219213	0.0582252	UTP6, UTP3, RPS8, NGDN, HEATR1, PWP2, WDR43, BYSL, RSL1D1, RPS16, RPS19, BMS1, ERCC2, DHX37, TSR2, RRP36, DCAF13	7569	21	13245	1.41659	1	1	0.996633
GOTERM_BP_DIRECT	GO:0050678~regulation of epithelial cell proliferation	17	0.219213	0.0582252	LAMA5, JAG1, SMAD3, NOTCH1, PRKDC, UHRF1, SIX1, FRS2, RBPJ, LRP6, SIX4, HES1, BID, FGFR2, FGFR1, PPARD, HMGN1	7569	21	13245	1.41659	1	1	0.996633
GOTERM_BP_DIRECT	GO:2000059~negative regulation of ubiquitin-dependent protein catabolic process	17	0.219213	0.0582252	PRMT6, RPL5, USP14, ANKS1, RPS7, RPL23, SGTA, CSNK2A2, RPL11, PSEN1, SVIP, PML, HIPK2, PDCL3, TRIM39, SUFU, QRICH2	7569	21	13245	1.41659	1	1	0.996633
GOTERM_BP_DIRECT	GO:1903543~positive regulation of exosomal secretion	13	0.167634	0.0593995	RAB7, PDCD6IP, SDC4, VPS4B, VPS4A, SNF8, STAM, SMPD3, SDCBP, HGS, CHMP2A, SDC1, ATP13A2	7569	15	13245	1.51658	1	1	0.996633
GOTERM_BP_DIRECT	GO:2000767~positive regulation of cytoplasmic translation	13	0.167634	0.0593995	DHX9, CNBP, HNRNPU, YBX1, SYNCRIP, LIN28A, PKM, CSDE1, DHX36, IGF2BP1, HNRNPD, PABPC1, PAIP1	7569	15	13245	1.51658	1	1	0.996633
GOTERM_BP_DIRECT	GO:0048024~regulation of mRNA splicing, via spliceosome	13	0.167634	0.0593995	RBM39, KHDRBS1, KHDRBS3, YTHDC1, LARP7, JMJD6, SRRM1, SON, HNRNPK, SRSF3, METTL16, SRSF10, SF1	7569	15	13245	1.51658	1	1	0.996633
GOTERM_BP_DIRECT	GO:0045947~negative regulation of translational initiation	13	0.167634	0.0593995	ZFP598, FMR1, SCRIB, GIGYF2, RBM4, LARP1, AGO2, TPR, EIF4EBP1, EIF4EBP2, EIF4EBP3, EIF4E2, PAIP2	7569	15	13245	1.51658	1	1	0.996633
GOTERM_BP_DIRECT	GO:1904355~positive regulation of telomere capping	13	0.167634	0.0593995	TNKS, PNKP, NEK7, MAPK15, TNKS2, HNRNPD, NABP2, MAPK1, MAPKAPK5, NEK2, MAP2K7, MAP3K4, MAPK3	7569	15	13245	1.51658	1	1	0.996633
GOTERM_BP_DIRECT	GO:0009792~embryo development ending in birth or egg hatching	13	0.167634	0.0593995	OSR2, AKIRIN2, UBR3, FGF2, CAMSAP3, STOX2, FGF8, TRP53, RICTOR, KIF1B, TRP53BP2, FXN, CDK5R1	7569	15	13245	1.51658	1	1	0.996633
GOTERM_BP_DIRECT	GO:0051302~regulation of cell division	15	0.193424	0.0594623	ZBTB18, PLK3, DR1, CIB1, OOEP, KAT2B, KAT2A, TADA2A, KIF18B, ZZZ3, YEATS2, TADA3, MBIP, WDR5, FSD1	7569	18	13245	1.45825	1	1	0.996633
GOTERM_BP_DIRECT	GO:0030220~platelet formation	15	0.193424	0.0594623	WDR1, TPM4, VPS33A, SRF, ACTN1, PTPRJ, NBEAL2, PTPN11, CIB1, ZFP385A, MFAP2, EP300, MYH9, PTPN6, ZFPM1	7569	18	13245	1.45825	1	1	0.996633
GOTERM_BP_DIRECT	GO:0030330~DNA damage response, signal transduction by p53 class mediator	15	0.193424	0.0594623	PAXIP1, USP10, ATRX, MIF, PPM1D, FOXO3, NDRG1, HIPK2, ACER2, MUC1, NDUFS6, TRP53, SESN2, BCL3, MDM4	7569	18	13245	1.45825	1	1	0.996633
GOTERM_BP_DIRECT	GO:0035278~miRNA-mediated gene silencing by inhibition of translation	15	0.193424	0.0594623	TRIM71, DDX6, WTIP, RBM4, EIF4ENIF1, ZFP36, EIF6, AGO3, AGO1, AGO2, EIF4E2, AJUBA, TNRC6A, EIF4G1, TNRC6B	7569	18	13245	1.45825	1	1	0.996633
GOTERM_BP_DIRECT	GO:0071456~cellular response to hypoxia	79	1.0187	0.0604697	SUV39H2, CDKN1B, CITED2, SUV39H1, HP1BP3, PTEN, FMN2, SLC2A4, ADO, PHB2, BBC3, RPTOR, NPEPPS, AIFM1, FAM162A, MYC, MLST8, AKT1, DNM1L, MAP3K7, BNIP3L, PTGIS, ENDOG, PRKCE, MST1, DNMT3A, SIRT4, FOS, DICER1, SIRT1, CCNA2, ADAM8, MGARP, SLC29A1, PPARD, PRKAA1, NOTCH1, SRC, EPAS1, IREB2, TWIST1, AK4, MIEF1, FOXO3, NOL3, HIGD1A, CBL, HIF1A, NDRG1, RTN4, ZFP36L1, SLC9A1, TERT, STC2, LMNA, UBQLN1, PGK1,…	7569	121	13245	1.1425	1	1	0.996633
GOTERM_BP_DIRECT	GO:0007080~mitotic metaphase chromosome alignment	31	0.399742	0.0622739	SEH1L, DCTN2, CDCA5, CUL3, VPS4B, PINX1, VPS4A, CDCA8, SKA3, SKA2, CCNB1, CHMP1B, NUP62, RRS1, SPDL1, PIBF1, NUDC, KIFC5B, KIF22, EML3, EML4, PSRC1, KIFC1, ZW10, CHMP2A, CHMP4B, KIF2C, CHMP6, CHMP7, KPNB1, CHMP5	7569	43	13245	1.26156	1	1	0.996633
GOTERM_BP_DIRECT	GO:0006513~protein monoubiquitination	31	0.399742	0.0622739	RNF10, MGRN1, CUL3, UBE2D3, CUL1, NEDD4L, KLHL12, CBL, NEURL1A, TRIM25, ZFP598, TRIM41, FANCL, HUWE1, MSL2, UBE4B, RBX1, RNF126, CDC34, UBE2R2, NEDD4, UBE2T, UBE2N, UBE2O, STUB1, TRIM37, FBXL2, DTL, KBTBD8, TRIM56, RNF220	7569	43	13245	1.26156	1	1	0.996633
GOTERM_BP_DIRECT	GO:0048488~synaptic vesicle endocytosis	36	0.464217	0.0627704	GRN, ATP8A1, CTBP1, DENND1A, CLTC, ITSN1, STON1, CLTB, AP2A1, STON2, AP2A2, AP1G1, FCHO2, AP2S1, CAPN2, SNCB, DNM1L, SH3GL2, AP2M1, PACSIN1, SCRIB, AP2B1, EPS15L1, BTBD8, DNM1, DNM2, SYNJ1, BIN1, CANX, TBC1D24, PIK3C3, AMPH, STX1A, VAMP2, ARF6, PICALM	7569	51	13245	1.23522	1	1	0.996633
GOTERM_BP_DIRECT	GO:0006897~endocytosis	103	1.32818	0.063086	ITSN2, APP, SH3GL3, DGKD, ITSN1, INPPL1, FNBP1L, RINL, DPYSL2, ANKFY1, AP2M1, SH3GL1, CSNK1G3, RALBP1, FNBP1, APLP1, CSNK1D, TBC1D2B, GAPVD1, ARC, RAB31, BIN3, NCL, RAB34, RIN1, STEAP2, CSNK1G2, CSNK1G1, RAB5B, RHOBTB2, NCKIPSD, ATP6V1H, SNX9, RABGAP1L, TNK2, SYNRG, MYO5A, EHD1, EHD2, DAB2, MYO5C, PPT1, UNC119, LRP10, RAB5A, LRP12, PICALM, LRP11, DENND1B, FKBP15, USP33, DENND1A, STON1, STAB2, CLT…	7569	161	13245	1.1195	1	1	0.996633
GOTERM_BP_DIRECT	GO:0032259~methylation	71	0.915538	0.0631648	SETD5, SUV39H2, SETD3, PRDM4, SUV39H1, PRDM5, EHMT1, PRDM2, MTR, PRDM1, RRP8, ALKBH8, PCMT1, DNMT3L, COMTD1, METTL13, DNMT3B, TRMT44, METTL16, CMTR1, PCMTD1, PRMT6, GAMT, HEMK1, PRMT5, PRMT7, PRMT1, METTL3, PRMT3, DNMT3A, CAMKMT, MTAP, METTL25, KMT2D, KDM3A, DNMT1, KMT2A, TOMT, SMYD5, DOT1L, KMT2B, MEPCE, PRDM15, PRDM14, TRMT2A, TYMS, PRDM11, PRDM10, NSD1, METTL4, EEF2KMT, METTL5, SMYD4, SMYD3, M…	7569	108	13245	1.1504	1	1	0.996633
GOTERM_BP_DIRECT	GO:0045747~positive regulation of Notch signaling pathway	24	0.309478	0.0637004	JAG2, YAP1, TGFB2, JAG1, POGLUT1, NOTCH1, SRC, SLC35C2, STAT3, RFNG, EPN2, SOX2, GAK, TSPAN14, ZMIZ1, PDCD10, MFNG, KIT, AAK1, TSPAN5, HES1, ITGB1BP1, IL6ST, RECK	7569	32	13245	1.31243	1	1	0.996633
GOTERM_BP_DIRECT	GO:0009791~post-embryonic development	60	0.773694	0.0641675	KDM5B, CSRNP1, RAB3A, CCDC47, SCHIP1, ATN1, INPPL1, PRDM1, MECP2, DNMT3L, PPP1R13L, ACADM, GRCC10, EMX1, SZT2, MORC3, DNMT3A, SIAH1A, TET2, ARID5B, DICER1, ZFX, MAPK8IP3, TGFBR1, RC3H2, ALDH5A1, EHBP1L1, ATF5, LLGL2, MEG3, KMT2A, TERC, IREB2, ITPR1, PSEN1, GIGYF2, SGPL1, BCL2L11, ABL1, ABL2, ASL, SMAD2, TCF7L2, PLEKHA1, USP9X, TIPARP, SOD2, ACVR2B, MTOR, NR4A2, BMP4, GNAQ, AGO2, ERCC2, GNAS, BAX,…	7569	90	13245	1.1666	1	1	0.996633
GOTERM_BP_DIRECT	GO:0032956~regulation of actin cytoskeleton organization	63	0.812379	0.0655322	DIXDC1, TESK1, ILK, SLC4A2, FZD10, CELSR1, F11R, RND2, RND3, ARHGAP35, ARHGAP44, MLST8, RAC3, RAC1, HRAS, ACTR3, BCAS3, ARHGEF15, PRKCD, RHOG, ARAP1, RHOF, RHOC, RHOD, CIT, HCK, FSCN1, CRK, ARHGEF5, RALA, LRP1, ARHGEF26, ROCK2, STAU2, TWF2, ARHGAP17, EFNA5, CORO1A, RHOBTB2, CDC42, PAK1, SH3BP1, ABL1, RICTOR, CLASP2, TGFB2, DMTN, TGFB1, HIP1R, GRHL3, BAIAP2, CORO2B, MTOR, BST2, VANGL2, ARPC2, TAOK…	7569	95	13245	1.16046	1	1	0.996633
GOTERM_BP_DIRECT	GO:0032091~negative regulation of protein binding	39	0.502901	0.0668264	LRPAP1, CDKN1A, KDM1A, WFIKKN1, USP33, PDGFB, PARK7, ACTB, AURKA, GOLGA2, DNAJB2, BAG2, MYC, DHRS7B, AKT1, SYMPK, PIM2, DACT1, DDX11, CTNNBIP1, STYX, DTNBP1, TFIP11, TEX14, GTF2F1, PEX14, NFATC4, DAB2, PLSCR1, GNL3L, CARM1, PIN1, BAX, TMBIM6, ITGB1BP1, STUB1, EFHB, NES, ZFPM1	7569	56	13245	1.21868	1	1	0.996633
GOTERM_BP_DIRECT	GO:0042789~mRNA transcription by RNA polymerase II	34	0.438427	0.0675485	ATF1, ATF2, THRA, EPAS1, TAF9, ZBTB1, RXRB, RXRA, ZIC3, NFKBIZ, HLTF, FLNA, S100A10, NCOA1, MED1, SREBF1, NCOA2, ANXA2, TAF12, NCBP2, TAF10, NR1H2, TAF11, STAT3, AP3B1, CREB1, SP1, RARA, HNRNPD, TAF8, TAF6, TAF5, TAF2, TAF1	7569	48	13245	1.23951	1	1	0.996633
GOTERM_BP_DIRECT	GO:0045807~positive regulation of endocytosis	22	0.283688	0.0677634	ITGB1, CD63, ARF1, CD151, LRP1, LRP2, AP2B1, CKAP5, ADD1, MIB1, DNM2, CLIP3, PPP3CA, DAB2, EEF2K, BIN1, ALMS1, FLOT1, MYH9, AMPH, APOE, CBLL1	7569	29	13245	1.32751	1	1	0.996633
GOTERM_BP_DIRECT	GO:0016925~protein sumoylation	22	0.283688	0.0677634	PIAS4, PIAS3, UBE2I, BCL11A, MUL1, RANGAP1, PIAS2, PIAS1, SENP1, SENP6, SUMO1, TRIM28, ZMIZ1, SUMO3, ZMIZ2, SUMO2, UBA2, HMG20B, SAE1, STX1A, ZFP451, TRPM4	7569	29	13245	1.32751	1	1	0.996633
GOTERM_BP_DIRECT	GO:0032206~positive regulation of telomere maintenance	22	0.283688	0.0677634	ACD, NVL, PPP1R10, TINF2, NEK7, ATRX, POT1A, TERF1, KLF4, MAPK15, TERF2, PML, MYC, DHX36, TERF2IP, MAPK1, MAPKAPK5, NEK2, NBN, MAP2K7, MAP3K4, MAPK3	7569	29	13245	1.32751	1	1	0.996633
GOTERM_BP_DIRECT	GO:0001889~liver development	61	0.786589	0.0703721	ATF2, ERRFI1, PRKCSH, CITED2, PCSK9, FOXM1, PKD2, PKD1, AACS, RCBTB2, HHEX, RB1CC1, FPGS, ACADM, JARID2, CDK5RAP3, SEC63, UPF2, MED1, CAD, COBL, LSR, PKM, PIK3CA, SCO1, NPC1, PPDPF, RARA, ATF7, MET, ARF6, NOTCH2, MEG3, NOTCH1, CEBPG, RELA, LDHA, MAN2A1, ASL, HES1, MPST, XBP1, CDKN2B, JUN, DUT, ICMT, SMAD3, RHBDD3, SRD5A1, TAF10, ASNS, SOD2, KLF1, SMARCA4, SP1, SP3, HNRNPD, NF1, ACO2, NODAL, ADA	7569	92	13245	1.16026	1	1	0.996633
GOTERM_BP_DIRECT	GO:0007059~chromosome segregation	61	0.786589	0.0703721	TOP2A, DDX3X, MTCL1, SMC5, BRCA1, CTCF, MKI67, CHTF18, PPP2R1A, NTMT1, TLK2, TLK1, RCC1, NEK2, DLGAP5, CDK5RAP2, NDEL1, TOP3B, USP44, ESCO2, KNSTRN, INCENP, CENPC1, BIRC5, KIF2C, TOP1, SLC25A5, D1PAS1, ARL8A, NAA60, CDCA2, TTK, SKA3, CIAO1, SKA2, BC005624, DSN1, RAD21, PPP1R7, BRD4, UVRAG, CENPU, CENPW, UBE2I, SPAG5, USP9X, NEK6, FBXO30, SRPK1, STAG1, CENPH, STAG3, ERCC2, CENPK, CENPM, MMS19, CEN…	7569	92	13245	1.16026	1	1	0.996633
GOTERM_BP_DIRECT	GO:0030032~lamellipodium assembly	27	0.348162	0.0717462	ITGB1, NCKAP1, CYFIP1, SPEF1, PXN, FGD4, CAPZB, NUP85, NCK2, RAC1, WASF2, WASF3, SH2B1, NCK1, DMTN, PARVB, RHOD, VAV2, GOLPH3, SPATA13, KIT, PMP22, CDH13, ARHGEF4, ARHGEF7, AJUBA, VCL	7569	37	13245	1.27695	1	1	0.996633
GOTERM_BP_DIRECT	GO:0006446~regulation of translational initiation	20	0.257898	0.0719075	EIF5B, PPP1R15B, NCBP2, EIF2AK3, BZW2, BZW1, MIF4GD, EIF1, CTIF, IMPACT, EIF5, EIF3K, MKNK1, ALKBH1, EIF4EBP1, EIF4EBP2, EIF4G2, EIF4G1, PAIP1, EIF3B	7569	26	13245	1.34608	1	1	0.996633
GOTERM_BP_DIRECT	GO:0000387~spliceosomal snRNP assembly	20	0.257898	0.0719075	PRMT5, TSSC4, PRMT7, DDX20, PRPF4B, LSM4, WDR77, COIL, SART3, SNRPD2, SNRPD1, SNRPG, GEMIN4, STRAP, GEMIN6, GEMIN7, SNRPD3, SMN1, SNRPF, SNRPB	7569	26	13245	1.34608	1	1	0.996633
GOTERM_BP_DIRECT	GO:0021766~hippocampus development	48	0.618956	0.0757642	YWHAE, PHLPP2, GSK3B, HDAC2, PTPRS, NFIX, UBA6, HDAC1, SRF, LEF1, LRP8, GLI3, TSKU, CRKL, IGF1R, PPP1R9B, MECP2, TUBA1A, MDK, ZIC3, CASP3, NEFL, BBS4, ZBTB18, KDM6B, EIF2B5, BBS2, NCOA1, MKKS, USP9X, SRD5A1, XRCC1, DCLK2, TSC1, DAB1, UQCRQ, ATG16L1, XRN2, RARA, ID4, OGDH, NF2, CRK, EZH1, RAN, CDK5R1, PAFAH1B1, EZH2	7569	71	13245	1.18303	1	1	0.996633
GOTERM_BP_DIRECT	GO:0060716~labyrinthine layer blood vessel development	18	0.232108	0.0760251	NFE2, GGNBP2, FBXW8, FZD5, NCOA6, VASH2, VASH1, RBPJ, HS6ST1, SYDE1, AKT1, MAPK1, TMED2, HES1, PLCD3, JUNB, PLCD1, LLGL2	7569	23	13245	1.36949	1	1	0.996633
GOTERM_BP_DIRECT	GO:0006270~DNA replication initiation	18	0.232108	0.0760251	PRIM2, MCM7, MCM10, CDC6, POLA1, ORC4, CDC45, ORC6, CCNE2, CCNE1, ORC3, ORC2, MCM3, MCM4, MCM5, MCM6, TOPBP1, MCM2	7569	23	13245	1.36949	1	1	0.996633
GOTERM_BP_DIRECT	GO:1903077~negative regulation of protein localization to plasma membrane	18	0.232108	0.0760251	TGFB1, CLTC, NGDN, WNK4, PPP2R5A, TMEM59, DAB2, HECTD1, CDH1, ABI3, WNK1, TMBIM1, NUMB, TMED2, SFN, AP2M1, BCL2L1, PICALM	7569	23	13245	1.36949	1	1	0.996633
GOTERM_BP_DIRECT	GO:0060976~coronary vasculature development	25	0.322373	0.0770056	LRP1, LRP2, PRDM1, PRICKLE1, LTBP1, NDST1, SUFU, CNTRL, MYH10, DYNC2H1, ZBTB14, PDE2A, VEGFB, FUZ, AP2B1, KIF7, SMAD6, SMARCA4, DNM2, BMP4, SNX17, WT1, PTK7, TAB1, MEGF8	7569	34	13245	1.28669	1	1	0.996633
GOTERM_BP_DIRECT	GO:0070979~protein K11-linked ubiquitination	25	0.322373	0.0770056	ANAPC13, ANAPC15, ANAPC16, UBE2D3, UBR4, UBE2D2A, RNF4, ANAPC10, UBE2D2B, CDC26, UBR5, TRIM26, UBE2H, AREL1, UBE2B, ANAPC7, UBE2C, UBE2E3, UBE2E2, UBE2A, UBE2S, UBE2T, CDC16, ANAPC5, ANAPC1	7569	34	13245	1.28669	1	1	0.996633
GOTERM_BP_DIRECT	GO:0007346~regulation of mitotic cell cycle	35	0.451322	0.0776374	YWHAE, RB1, CDKN1A, CDKN1B, ASAH2, GMNN, SRA1, HNRNPU, AATF, TTC28, SDCBP, CDC26, MYC, PIM1, RCC1, PIM3, FBXO5, PIM2, BRD7, CDK5RAP3, DLGAP5, NEK9, AFAP1L2, PTCH1, PLK1, NEK7, SIRT1, THAP1, CYLD, TRP53, CKS2, BIRC5, CDK10, SIK1, TTLL12	7569	50	13245	1.22493	1	1	0.996633
GOTERM_BP_DIRECT	GO:1903078~positive regulation of protein localization to plasma membrane	35	0.451322	0.0776374	ITGB1, LRP1, CIB1, AKAP5, PPP1R9B, GRIP1, LGALS3, PGRMC1, DPP6, KIF5B, AKT1, STX3, EPHB2, RAB11FIP2, STX4A, SPTBN1, ACTR3, PRKCI, ITGA3, PDPK1, RHOG, STAC3, MYO5A, SORBS1, VIL1, CLIP3, DLG1, RER1, STAC2, PTPN9, RANGRF, EZR, SQSTM1, ARF6, EPHA2	7569	50	13245	1.22493	1	1	0.996633
GOTERM_BP_DIRECT	GO:0009060~aerobic respiration	35	0.451322	0.0776374	NDUFB9, NDUFB8, PANK2, NDUFB7, NDUFB10, NDUFB6, NDUFA12, NDUFB5, NDUFA10, NDUFB2, MTFR1L, BLOC1S1, MFN2, NDUFV3, NDUFV2, COX10, NDUFA9, NDUFA8, ADSL, NDUFA7, MDH2, NDUFA3, NDUFA2, MUP6, SDHB, OXA1L, NDUFS8, NDUFS6, NDUFS4, NDUFAB1, NDUFS3, NDUFS2, MTFR1, NDUFS1, FXN	7569	50	13245	1.22493	1	1	0.996633
GOTERM_BP_DIRECT	GO:0006406~mRNA export from nucleus	30	0.386847	0.0783465	FYTTD1, ENY2, NXT1, NUP107, YTHDC1, FMR1, EIF4A3, CASC3, NXF1, ALKBH5, HHEX, RBM15B, NUP85, TPR, NUP88, ALYREF2, EIF4E, NUP214, CHTOP, NUP155, NUP133, NCBP2, THOC3, THOC5, THOC7, THOC6, MCM3AP, DDX39B, SARNP, SRSF3	7569	42	13245	1.24993	1	1	0.996633
GOTERM_BP_DIRECT	GO:2000623~negative regulation of nuclear-transcribed mRNA catabolic process, nonsense-mediated decay	8	0.103159	0.079479	APOBEC1, SYNCRIP, NBAS, DHX34, SECISBP2, UPF3A, PABPC1, HNRNPAB	7569	8	13245	1.7499	1	1	0.996633
GOTERM_BP_DIRECT	GO:0033234~negative regulation of protein sumoylation	8	0.103159	0.079479	PIAS3, GNL3L, CTNNB1, HMG20B, CAPN3, HMG20A, PARK7, RELA	7569	8	13245	1.7499	1	1	0.996633
GOTERM_BP_DIRECT	GO:1905091~positive regulation of type 2 mitophagy	8	0.103159	0.079479	PINK1, CDC37, HUWE1, TOMM7, MUL1, VDAC1, HDAC6, HK2	7569	8	13245	1.7499	1	1	0.996633
GOTERM_BP_DIRECT	GO:0071340~skeletal muscle acetylcholine-gated channel clustering	8	0.103159	0.079479	FNTA, RER1, DNAJA3, DVL1, LRP4, AGRN, RAPSN, ETV5	7569	8	13245	1.7499	1	1	0.996633
GOTERM_BP_DIRECT	GO:2000601~positive regulation of Arp2/3 complex-mediated actin nucleation	8	0.103159	0.079479	NCKAP1, CYFIP1, FCHSD2, ABI2, BRK1, WASF1, WASF2, WASF3	7569	8	13245	1.7499	1	1	0.996633
GOTERM_BP_DIRECT	GO:1904019~epithelial cell apoptotic process	16	0.206319	0.0799269	CDKN1B, TMF1, USP53, ANXA2, LEF1, AGAP2, FGF4, WNT11, APC, TMEM258, CASP3, ALMS1, NFKBIZ, HMOX1, BAX, EXOC5	7569	20	13245	1.39992	1	1	0.996633
GOTERM_BP_DIRECT	GO:0048854~brain morphogenesis	16	0.206319	0.0799269	BBS2, EMX1, ZFP335, MKKS, NFIX, FBXW11, PTEN, FANCC, PSEN1, FOXO3, VPS51, AKT3, PCNT, SHANK3, BBS4, PAFAH1B1	7569	20	13245	1.39992	1	1	0.996633
GOTERM_BP_DIRECT	GO:0031396~regulation of protein ubiquitination	16	0.206319	0.0799269	DAXX, HSP90AA1, HSP90AB1, UBXN2A, SIAH2, FBXO2, DCUN1D1, NLRC3, TGFBR1, DNAJB2, MTBP, MAPK9, PINK1, UBQLN1, CTNNB1, HSPA1B	7569	20	13245	1.39992	1	1	0.996633
GOTERM_BP_DIRECT	GO:0060236~regulation of mitotic spindle organization	16	0.206319	0.0799269	DYNC1H1, PARP3, STIL, BORA, NUMA1, DCTN1, CLTC, PKD1, GNAI1, TPX2, PSRC1, NUP62, SASS6, TACC3, FSD1, RAE1	7569	20	13245	1.39992	1	1	0.996633
GOTERM_BP_DIRECT	GO:0044027~negative regulation of gene expression via chromosomal CpG island methylation	16	0.206319	0.0799269	HELLS, PRMT5, USP7, DNMT1, UHRF2, UHRF1, EHMT2, DNMT3A, CTCF, BRCA1, MECP2, DNMT3L, ZFP57, WT1, MYC, MPHOSPH8	7569	20	13245	1.39992	1	1	0.996633
GOTERM_BP_DIRECT	GO:0046628~positive regulation of insulin receptor signaling pathway	16	0.206319	0.0799269	SRC, IRS1, TSC2, NUCKS1, PTPN11, SORBS1, ADIPOR1, PRKCZ, SIRT1, GNAI2, PAK1, MARCKS, GKAP1, MFN2, ZBTB7B, SNX5	7569	20	13245	1.39992	1	1	0.996633
GOTERM_BP_DIRECT	GO:0008283~cell population proliferation	151	1.94713	0.081186	RB1, IRS2, MKI67, RBPJ, FGF2, FGF4, RCBTB2, ALKBH3, NDST1, FGF8, CCND1, MYC, FNTB, FPGS, GLUL, TNS3, CDK5RAP3, MEN1, OSR2, DAXX, FBXW8, TSC2, SCRIB, TSC1, DICER1, SDCBP2, MORF4L1, MYCN, SMO, YME1L1, PHIP, NOTCH2, NAA60, NOTCH1, CUL1, PDGFA, STK4, ZFP36L1, RAP1B, LARP1, MAP7, IL11RA1, SMAD2, NFE2, SMAD1, JUN, SMAD4, TGFB1, SMAD3, H3F3B, ST8SIA1, ESRRB, H3F3A, HMGA1, LIF, THAP11, BMP4, EXT1, DLG1, …	7569	243	13245	1.08739	1	1	0.996633
GOTERM_BP_DIRECT	GO:0050852~T cell receptor signaling pathway	46	0.593166	0.0816298	RNF31, DENND1B, KHDRBS1, STOML2, BCL10, PSEN1, SHB, SPPL3, PRAM1, CRKL, NRAS, STK11, FCHO1, ZC3H12A, NFKBIZ, SLC39A6, PDE4B, ABL1, PLCG2, MAPK1, PLCG1, HRAS, EIF2B5, EIF2B4, EIF2B3, EIF2B2, BTN2A2, MOG, RIPK2, BTN1A1, PDE4D, RC3H1, ICOSL, BRAF, LIME1, RC3H2, FOSL2, ZAP70, CACNB3, WNK1, UBE2N, PTPN6, PRKD2, RBCK1, ADA, TNFRSF21	7569	68	13245	1.18376	1	1	0.996633
GOTERM_BP_DIRECT	GO:0007492~endoderm development	23	0.296583	0.0826311	SMAD2, ANKRD17, EOMES, NCKAP1, SMAD4, SMAD3, TGFB1, NOTCH1, ANGPT2, HDAC1, WNT8A, GDF3, TNRC6C, MED12, EXT1, BMP4, HHEX, ARC, OTX2, PELO, NODAL, TNRC6A, BPTF	7569	31	13245	1.29831	1	1	0.996633
GOTERM_BP_DIRECT	GO:0072332~intrinsic apoptotic signaling pathway by p53 class mediator	23	0.296583	0.0826311	WWOX, DDX5, RRN3, PPP1R13B, POU4F1, PML, RRP8, EDA2R, BBC3, PYCARD, STK11, HINT1, MYBBP1A, CASP6, TRP53, ERCC2, JMY, E2F1, PMAIP1, BAX, TRP53BP2, PDK2, BOK	7569	31	13245	1.29831	1	1	0.996633
GOTERM_BP_DIRECT	GO:0060816~random inactivation of X chromosome	14	0.180529	0.0832727	SUZ12, SPEN, PCGF5, PCGF3, HNRNPU, CDYL, CTCF, BRCA1, NCOR2, HNRNPK, RLIM, XIST, JARID2, LBR	7569	17	13245	1.44109	1	1	0.996633
GOTERM_BP_DIRECT	GO:0033120~positive regulation of RNA splicing	14	0.180529	0.0832727	KHDRBS3, SRSF1, DYRK1A, PIK3R1, HNRNPLL, SETX, HNRNPK, POLR2A, U2AF2, HABP4, SRSF5, SMN1, SLC38A2, RBM22	7569	17	13245	1.44109	1	1	0.996633
GOTERM_BP_DIRECT	GO:0006376~mRNA splice site recognition	14	0.180529	0.0832727	CELF1, YTHDC1, CELF3, CELF4, CELF5, NOL3, PTBP2, SETX, PUF60, LUC7L, LUC7L3, SRSF6, SRSF10, LUC7L2	7569	17	13245	1.44109	1	1	0.996633
GOTERM_BP_DIRECT	GO:0061621~canonical glycolysis	14	0.180529	0.0832727	TPI1, PGAM2, FOXK2, FOXK1, ENO3, GPI1, BCL2L13, PFKL, PKM, PGK1, ALDOA, GAPDH, PFKM, PFKP	7569	17	13245	1.44109	1	1	0.996633
GOTERM_BP_DIRECT	GO:0071479~cellular response to ionizing radiation	28	0.361057	0.0844483	CDKN1A, BLM, BRCA1, BBC3, FIGNL1, SWI5, FBXO4, TNKS1BP1, ECT2, BARD1, TGFB1, GADD45A, LIG4, INO80, MAPK14, SPIDR, SIRT1, RHOB, NET1, RAD51, EEF1D, TRP53, GRB2, INTS7, ATM, RAD1, CLOCK, RAD9A	7569	39	13245	1.25634	1	1	0.996633
GOTERM_BP_DIRECT	GO:0050774~negative regulation of dendrite morphogenesis	10	0.128949	0.0851119	GSK3B, PPP3CA, TLX2, DPYSL5, GORASP1, ID1, RAPGEF2, CIT, YWHAH, NFATC4	7569	11	13245	1.59082	1	1	0.996633
GOTERM_BP_DIRECT	GO:0010972~negative regulation of G2/M transition of mitotic cell cycle	10	0.128949	0.0851119	AVEN, USP47, WEE1, STK35, PDIK1L, RAD21, PINX1, CHEK1, MIIP, PKMYT1	7569	11	13245	1.59082	1	1	0.996633
GOTERM_BP_DIRECT	GO:0030948~negative regulation of vascular endothelial growth factor receptor signaling pathway	10	0.128949	0.0851119	PTPN1, HHEX, CADM4, HGS, PDCD6, NEDD4, MMRN2, DAB2IP, EMILIN1, EPN2	7569	11	13245	1.59082	1	1	0.996633
GOTERM_BP_DIRECT	GO:1901798~positive regulation of signal transduction by p53 class mediator	10	0.128949	0.0851119	HEXIM1, RPS15, RPL23, RPL11, CHD5, RPS20, RPL37, RPL37RT, PML, CDK5RAP3	7569	11	13245	1.59082	1	1	0.996633
GOTERM_BP_DIRECT	GO:0000470~maturation of LSU-rRNA	10	0.128949	0.0851119	RPL7A, TRMT112, NSA2, EIF6, LAS1L, MAK16, NOP2, RPL10A, RRP15, RPF1	7569	11	13245	1.59082	1	1	0.996633
GOTERM_BP_DIRECT	GO:0035563~positive regulation of chromatin binding	10	0.128949	0.0851119	CDT1, PYGO2, MED25, HMBOX1, DTX3L, CTBP2, DDX11, GMNN, ZFP618, PARP9	7569	11	13245	1.59082	1	1	0.996633
GOTERM_BP_DIRECT	GO:0043279~response to alkaloid	10	0.128949	0.0851119	NQO1, SETD2, CPT1A, MYC, UQCRC1, DHX15, PDCD4, HES1, IGF1R, SRSF9	7569	11	13245	1.59082	1	1	0.996633
GOTERM_BP_DIRECT	GO:0045792~negative regulation of cell size	10	0.128949	0.0851119	DEPTOR, AKT1S1, RDX, CFL1, PTEN, AKT1, TSC2, MFN2, TSC1, MTOR	7569	11	13245	1.59082	1	1	0.996633
GOTERM_BP_DIRECT	GO:0060576~intestinal epithelial cell development	10	0.128949	0.0851119	YAP1, KLF5, CDH1, SRC, C1GALT1, YIPF6, MIR7-1, DICER1, PRDM1, IL6ST	7569	11	13245	1.59082	1	1	0.996633
GOTERM_BP_DIRECT	GO:0070198~protein localization to chromosome, telomeric region	10	0.128949	0.0851119	ACD, TNKS2, XRCC5, TNKS, PINX1, TINF2, ATRX, TERF2IP, TPP1, TERF2	7569	11	13245	1.59082	1	1	0.996633
GOTERM_BP_DIRECT	GO:0006390~mitochondrial transcription	12	0.154739	0.085426	POLR2A, MTERF3, POLR3B, POLR2B, POLR1A, POLR1B, POLRMT, FOXO3, MRPL12, SLC25A33, PPARGC1B, TEFM	7569	14	13245	1.49992	1	1	0.996633
GOTERM_BP_DIRECT	GO:0006473~protein acetylation	12	0.154739	0.085426	ING4, ING5, KAT2B, CREBBP, KAT5, NAA10, SPHK1, ANKRD11, KAT6A, EP300, NAT10, CLOCK	7569	14	13245	1.49992	1	1	0.996633
GOTERM_BP_DIRECT	GO:1905146~lysosomal protein catabolic process	12	0.154739	0.085426	TMEM199, MFSD8, GRN, DPP7, SLC17A9, AP5Z1, CCDC115, LAMP2, PSAP, VPS13A, MGAT3, TPP1	7569	14	13245	1.49992	1	1	0.996633
GOTERM_BP_DIRECT	GO:0033598~mammary gland epithelial cell proliferation	12	0.154739	0.085426	MED1, CEBPB, CHUK, CCND1, AGAP2, TNFSF11, MAPK1, STAT6, BTRC, IQGAP3, PHB2, EPHA2	7569	14	13245	1.49992	1	1	0.996633
GOTERM_BP_DIRECT	GO:0001732~formation of cytoplasmic translation initiation complex	12	0.154739	0.085426	EIF5, EIF3K, EIF3L, EIF3I, EIF3G, EIF3H, EIF3E, EIF3F, EIF2S2, EIF3C, EIF3A, EIF3B	7569	14	13245	1.49992	1	1	0.996633
GOTERM_BP_DIRECT	GO:0046632~alpha-beta T cell differentiation	12	0.154739	0.085426	ZAP70, BLM, PRR7, PNP, TCF7, LEF1, RPL22, ABL1, ABL2, BRAF, GLI3, ADA	7569	14	13245	1.49992	1	1	0.996633
GOTERM_BP_DIRECT	GO:0060766~negative regulation of androgen receptor signaling pathway	12	0.154739	0.085426	NCOR2, DAB2, NCOR1, HDAC1, FOXH1, PTEN, ZBTB7A, SIRT1, PIAS2, NODAL, SMARCA4, FOXP1	7569	14	13245	1.49992	1	1	0.996633
GOTERM_BP_DIRECT	GO:0060674~placenta blood vessel development	12	0.154739	0.085426	NOTCH2, FOSL1, SOCS3, MAP2K1, RBM15, SPINT1, VASH2, WDR83, VASH1, ARID1A, PKD2, PKD1	7569	14	13245	1.49992	1	1	0.996633
GOTERM_BP_DIRECT	GO:0045597~positive regulation of cell differentiation	36	0.464217	0.0882384	GLP1R, SMARCD1, GSK3B, HSP90AB1, SMARCB1, SMARCD3, SRF, LEF1, CLU, ACTB, SOX2, NEUROD1, SOCS3, MAPK9, PPP1R13L, DPF1, BRD7, ARID2, JUNB, SMARCE1, SMAD1, SMARCC1, SMARCC2, ACTL6A, SMAD9, PA2G4, ARID1A, ARID1B, SMARCA4, SLC6A6, APC, CCNE1, CTNNB1, NF2, FGFR3, FGFR1	7569	52	13245	1.21147	1	1	0.996633
GOTERM_BP_DIRECT	GO:0032007~negative regulation of TOR signaling	21	0.270793	0.0886244	GSK3B, GSK3A, PRKAA1, ENDOG, PRKAA2, PDCD6, NPRL3, TSC2, TSC1, UBR2, HIF1A, SIRT1, PREX2, PREX1, DEPTOR, TBC1D7, RPS6KA1, AKT1S1, DDIT4, SH3BP4, MAPKAPK5	7569	28	13245	1.31243	1	1	0.996633
GOTERM_BP_DIRECT	GO:0099149~regulation of postsynaptic neurotransmitter receptor internalization	26	0.335268	0.0910809	VAC14, RALA, LRP1, HPCA, LPAR1, NEDD4L, AKAP5, SYNE1, EFNB2, PPP3R1, TSPAN7, NCDN, PIP5K1C, PACSIN1, IQSEC1, HPCAL1, SCRIB, ARC, RABEP1, SYNJ1, NEDD4, MDM2, NUMB, PICK1, HAP1, RNF220	7569	36	13245	1.26382	1	1	0.996633
GOTERM_BP_DIRECT	GO:0007249~canonical NF-kappaB signal transduction	26	0.335268	0.0910809	ROCK2, TRADD, NLRC3, RELA, RELB, IKBKB, TRIM8, RASSF2, IRAK2, PRDX1, MYO18A, ABL1, AKT1, ABL2, EP300, MAP3K7, CREBBP, CHUK, RIPK2, NFKB1, NFKB2, NFKBIA, IRF1, BCL3, ADAM8, MAP3K14	7569	36	13245	1.26382	1	1	0.996633
GOTERM_BP_DIRECT	GO:0003281~ventricular septum development	26	0.335268	0.0910809	LUZP1, CITED2, NPRL3, LRP2, PRDM1, LTBP1, WNT11, HECTD1, SALL1, SUFU, SALL4, CNTRL, XIRP2, HES1, LMO4, PDE2A, FRS2, AP2B1, SMAD6, SMARCA4, DNM2, PTK7, MDM2, MATR3, MDM4, DAND5	7569	36	13245	1.26382	1	1	0.996633
GOTERM_BP_DIRECT	GO:0071333~cellular response to glucose stimulus	42	0.541586	0.0949449	PRKAA1, PRKAA2, NCF1, SRF, ZBTB20, IRS2, FOXO3, AACS, IGF1R, RPTOR, NEUROD1, PPP3CA, KAT5, SIN3A, TRA2B, UCP2, SLC12A6, PRKACA, SLC12A7, SOX4, SMAD2, XBP1, SMAD4, ZFP236, SMAD3, TGFB1, ENDOG, GPX1, KCNB1, PAX6, DICER1, USF2, SLC39A14, USF1, TJP1, MLXIPL, GCLC, LIN28A, PIK3CA, STAR, RAB34, SLC29A1	7569	62	13245	1.18542	1	1	0.996633
GOTERM_BP_DIRECT	GO:2000773~negative regulation of cellular senescence	19	0.245003	0.0949679	MAP3K3, PRKDC, PLK2, PTEN, TWIST1, MIF, YBX1, TERF2, SIRT1, BCL2L12, FZR1, RBL1, CDK6, BCL6, TERT, NAMPT, AKT3, ABL1, FBXO5	7569	25	13245	1.32992	1	1	0.996633
GOTERM_BP_DIRECT	GO:0007017~microtubule-based process	19	0.245003	0.0949679	VBP1, DCTN3, TUBD1, TUBB4B, DYNLL2, TUBB4A, TUBA4A, TUBA1C, TUBB6, TUBB2B, TUBB2A, TUBB5, TUBB3, MAP1B, KIF5B, XRN2, KIFC3, MAP3K11, PAFAH1B1	7569	25	13245	1.32992	1	1	0.996633
GOTERM_BP_DIRECT	GO:0071897~DNA biosynthetic process	19	0.245003	0.0949679	LIG1, SRC, SPHK1, PAM16, LIG4, LIG3, LIN9, SMPD3, POLD3, POLA1, CHRAC1, POLG2, TERT, POLD1, POLD2, POLL, TK1, POLE, POLG	7569	25	13245	1.32992	1	1	0.996633
GOTERM_BP_DIRECT	GO:0045070~positive regulation of viral genome replication	19	0.245003	0.0949679	SRPK2, NOTCH1, DDX3X, STAU1, ADAR, RAD23A, ADARB1, TARBP2, SRPK1, DDB1, CNOT7, LARP1, NR5A2, PPIE, TMEM39A, PPIH, PKN2, D1PAS1, PPIA	7569	25	13245	1.32992	1	1	0.996633
GOTERM_BP_DIRECT	GO:0006891~intra-Golgi vesicle-mediated transport	19	0.245003	0.0949679	NSF, GABARAPL2, TRAPPC3, COG8, COPA, COG5, COPB1, COG3, COG2, COG1, RAB33B, CUX1, VTI1A, COPG2, COPG1, RAB6A, RAB6B, COPE, VTI1B	7569	25	13245	1.32992	1	1	0.996633
GOTERM_BP_DIRECT	GO:0045821~positive regulation of glycolytic process	19	0.245003	0.0949679	APP, PRKAA1, PRKAA2, SRC, ESRRB, ZBTB20, ARNT, PSEN1, SLC4A4, HIF1A, MTOR, RPTOR, MLXIPL, KAT2B, UCHL1, MYC, GPD1, MLST8, MLX	7569	25	13245	1.32992	1	1	0.996633
GOTERM_BP_DIRECT	GO:0090316~positive regulation of intracellular protein transport	19	0.245003	0.0949679	PLK3, CHRM1, ICE1, DCTN1, CEP131, ZFAND1, OAZ2, CDC42, PCM1, ASPH, PDCD10, RUFY3, KIF5B, TPR, EIF3E, KIF20B, PCNT, ERGIC3, VAMP2	7569	25	13245	1.32992	1	1	0.996633
GOTERM_BP_DIRECT	GO:2000781~positive regulation of double-strand break repair	29	0.373952	0.0977794	SMARCD1, SMARCB1, SMARCD3, FMN2, FOXM1, ACTB, BCL7A, BCL7C, BCL7B, DPF1, BRD7, ARID2, SMARCE1, SMARCC1, SMARCC2, DDX11, ACTL6A, ARID1A, SPIDR, ARID1B, SIRT1, OOEP, SMARCA4, UBE2N, UBE2V2, TIMELESS, SPIRE2, SPIRE1, WRAP53	7569	41	13245	1.23773	1	1	0.996633
GOTERM_BP_DIRECT	GO:0046854~phosphatidylinositol phosphate biosynthetic process	29	0.373952	0.0977794	SMG1, PIK3R2, PIK3CB, PIK3R1, SOCS2, SOCS3, SOCS1, IMPA2, PIP5KL1, PIP5K1A, PIP4K2B, PIP5K1C, PIP4K2C, IP6K1, SOCS6, SOCS7, SOCS4, SOCS5, IP6K2, TMEM150A, TTC7B, ITPKC, TTC7, PIK3CA, ITPKA, PI4KA, PIK3C3, PI4KB, PI4K2A	7569	41	13245	1.23773	1	1	0.996633
GOTERM_BP_DIRECT	GO:0010498~proteasomal protein catabolic process	24	0.309478	0.0982969	ATE1, VCP, DERL3, ANKRD11, DERL2, NR1D1, PRPF19, DTX4, RNF41, DDB1, BAG6, NUB1, PSMA4, PSMA1, PSMB2, SCO1, PSMA2, DDI2, PMP22, PMAIP1, VHL, SOCS6, FILIP1L, CUL4B	7569	33	13245	1.27266	1	1	0.996633
GOTERM_BP_DIRECT	GO:0097193~intrinsic apoptotic signaling pathway	24	0.309478	0.0982969	IVNS1ABP, DDX3X, APAF1, DIABLO, BAD, BNIP3, EAF2, HTRA2, NOL3, CLU, PPM1F, BBC3, MLLT11, PYCARD, MSH6, PLSCR1, CASP3, CYCS, PMAIP1, BAX, BAK1, NBN, HRAS, D1PAS1	7569	33	13245	1.27266	1	1	0.996633
GOTERM_BP_DIRECT	GO:0070301~cellular response to hydrogen peroxide	48	0.618956	0.0994565	OSER1, TOP2B, HDAC2, PRKAA1, PCNA, SRC, PARK7, FOXO1, HDAC6, RELA, SMPD3, MAPK7, MAP1LC3A, AIFM1, HSF1, CFL1, ABL1, ZFP580, STAT6, RIPK1, ECT2, MAP3K5, KDM6B, NQO1, HSPA8, RIPK3, PLEKHA1, PCGF2, BNIP3, SPHK1, PRKCD, DICER1, KLF4, SIRT1, KLF2, RHOB, MAPK13, SETX, NET1, RNF146, APEX1, PPIF, MDM2, CDK1, FXN, ZFP277, NFE2L2, EZH2	7569	72	13245	1.1666	1	1	0.996633

## Sheet: GOCC
Category	Term	Count	%	PValue	Genes	List Total	Pop Hits	Pop Total	Fold Enrichment	Bonferroni	Benjamini	FDR
GOTERM_CC_DIRECT	GO:0005654~nucleoplasm	1993	25.6995	3.60671e-51	ATF1, ATF2, SCOC, SLC4A1AP, POP4, TESK2, ALKBH6, ALKBH8, ALKBH3, ALKBH2, ALKBH5, ALKBH1, AKT2, ZC3H12A, AKT1, PRKACA, PKNOX1, FNBP4, PRKAB2, SAP30BP, CXADR, 2310022A10RIK, SECISBP2, EWSR1, DDIT3, ATF7, ATF5, CLOCK, ATF3, SKAP2, SF1, SLBP, URI1, CDCA2, SET, CRABP2, CDCA5, SHMT1, CDCA7, CDCA8, BAZ2A, DEDD2, PIP5K1A, RDH14, LTA4H, PIP5K1C, HEXIM1, HEXIM2, JUN, CREBBP, NCAPH2, LARP7, TBL3, AGO3, NANO…	7610	2886	13359	1.21227	5.70942e-48	5.70942e-48	5.54712e-48
GOTERM_CC_DIRECT	GO:0005634~nucleus	3004	38.7363	1.68144e-44	ATF1, ATF2, POP7, TESK1, TESK2, SCX, ALKBH6, ALKBH8, FAM110A, ALKBH3, ALKBH2, ZC3H12C, ALKBH5, RAVER1, ALKBH1, AKT2, RAVER2, ZC3H12A, AKT3, GPBP1, BBX, PWWP2A, AKT1, PRKACA, PKNOX1, PRKACB, PRKAB2, SAP30BP, CXADR, ENDOG, 2310022A10RIK, BHLHA15, PRKAB1, EWSR1, DDIT3, ATF7, ATF5, CLOCK, ATF3, SF1, RABL6, SLBP, EXD2, URI1, CDCA2, SET, CRABP2, SHMT2, CDCA5, SHMT1, MEPCE, CDCA7, CDCA8, BAZ2A, BAZ2B, D…	7610	4612	13359	1.1434	2.66172e-41	1.33086e-41	1.29303e-41
GOTERM_CC_DIRECT	GO:0005730~nucleolus	606	7.81431	2.35846e-30	RPL5, POP7, RPL3, POP1, POP4, RPL34, RRP1, ADARB1, RBPJ, RRP8, RPL6, RRP9, GLE1, ALKBH2, NUB1, ENDOV, ALKBH4, MYC, RPL36, IER5, CDK5RAP3, DDX17, TSPYL2, DDX18, MED1, DAXX, TSPYL1, MAP1S, PIH1D1, RPL23, DDX11, NGDN, DNTTIP1, WDR74, DNTTIP2, WDR75, HDHD3, EID3, WDR82, EWSR1, RPL27, LETMD1, ATF3, SLBP, MEAF6, PRKDC, PRKRIP1, CDCA8, NOLC1, XPC, BAZ2A, ABCB8, MTDH, DEDD2, RRP7A, TERT, GAR1, RRS1, PLK4…	7610	799	13359	1.33142	3.73344e-27	1.24448e-27	1.2091e-27
GOTERM_CC_DIRECT	GO:0005829~cytosol	2219	28.6138	3.65058e-29	ITSN2, SCOC, ITSN1, ALKBH8, FAM110A, ALKBH3, ALKBH5, CAPNS1, DPYSL5, DPYSL2, AKT2, FAM110B, DPYSL3, GPBP1, AKT1, ANKFY1, PRKACA, PRKACB, ATG3, PRKAB2, UNC5B, FRS2, PRKAB1, BCR, MTHFD1, DDIT4, ATF5, CLOCK, SKAP2, RABL6, SLBP, URI1, CDCA2, SET, CRABP2, CDCA3, SAR1A, SHMT1, CDCA7, BAZ2A, LARP1, HLCS, PDGFC, AFMID, PIP5K1A, RDH14, SFN, LTA4H, PIP5K1C, HEXIM2, JUN, GSTM1, JUP, MTERF3, LARP7, LARP4, DH…	7610	3412	13359	1.14166	5.77887e-26	1.44472e-26	1.40365e-26
GOTERM_CC_DIRECT	GO:0005737~cytoplasm	3002	38.7105	1.08349e-19	ITSN2, LRRC14B, ATF2, POP7, ITSN1, TESK1, TESK2, SPINT2, ALKBH6, ALKBH8, ALKBH3, ENDOV, ALKBH4, CAPNS1, RAVER1, DPYSL5, ALKBH1, AKT2, FAM110B, RAVER2, ZC3H12A, DPYSL3, AKT3, AKT1, PRKACA, PKNOX1, ATG3, PRKAB2, CXADR, RC3H1, FRS2, FRS3, PRKAB1, SPINT1, EWSR1, DDIT3, DDIT4, JTB, CLOCK, SKAP2, SF1, RABL6, SLBP, EXD2, URI1, SET, CRABP2, SHMT2, CDCA5, SHMT1, PDGFB, CDCA8, LYPD6, CIAO1, PRPSAP1, LARP1,…	7610	4841	13359	1.08859	1.71516e-16	3.43033e-17	3.33281e-17
GOTERM_CC_DIRECT	GO:0000785~chromatin	326	4.20374	2.5949e-13	RB1, ATF2, SMARCB1, ZMYND8, EHMT2, JMJD1C, EHMT1, SMC3, CCAR2, ACTB, SOX2, MTBP, KAT5, TRIM28, ZMIZ1, ZMIZ2, MYC, DPF1, CHEK1, TRIM24, KAT8, RCC1, KAT7, VRTN, FAAP100, TMPO, TSPYL2, MEF2A, MED1, TSPYL3, TIPIN, SMARCC1, TSPYL1, SMARCC2, CSNK2A1, DDX11, CSNK2A2, FOXH1, ZFP618, EBF4, ESCO2, THAP7, WDR82, CSNK2B, ASF1A, TSPYL5, L3MBTL1, CASZ1, SET, PRKDC, CDCA5, BAZ2B, PRDM10, HIF1A, PPP4C, HLCS, RAD…	7610	443	13359	1.29182	4.10724e-10	6.84621e-11	6.65159e-11
GOTERM_CC_DIRECT	GO:1990904~ribonucleoprotein complex	189	2.43714	7.72634e-12	RPL5, RPL3, RPL31, RPL34, FMR1, EIF4A3, HNRNPU, HNRNPR, PHAX, CASC3, RPL10A, RPL9, RPL6, ACTB, RPL7, TIAL1, RPS14, RPS17, ZFP36, RPL18A, RAVER1, RPS19, RPS18, RUVBL2, RUVBL1, CPNE1, RBM12B2, RPS11, RPS13, DDX17, RPS9, RPS7, RPS8, RPS5, SECISBP2, PIH1D1, RPL23, RPS6, RPL22, MRPS18B, DYRK1A, MRPS18A, ACTN4, ILF2, JMJD6, ILF3, HNRNPUL1, NCL, RPL7L1, SRSF4, RPL27, NUP98, SRSF6, RPL29, UBA52, SLBP, DD…	7610	242	13359	1.37099	1.22309e-08	1.74726e-09	1.69759e-09
GOTERM_CC_DIRECT	GO:0016607~nuclear speck	274	3.5332	3.37895e-11	MAML1, EHMT2, EIF4A3, HNRNPU, SMC5, SMC6, SMC4, PNN, ALKBH5, NAMPT, SAP130, HABP4, ARL6IP4, UBASH3A, CCNL2, PRKACA, CCNL1, SRRM2, DDX17, GRCC10, SFMBT2, METTL3, CRNKL1, SRRM1, CDC34, DDX39B, THAP7, SARNP, PSME4, CD2BP2, FAM76B, MAML3, CBLL1, EPAS1, BAZ2A, PLA2G6, HIF1A, TERT, DHX36, PIP5K1A, ARGLU1, RREB1, LHPP, BARD1, SRPK2, HEXIM2, ZFP638, GADD45A, SURF2, SETD1B, SETD1A, EAF2, NR0B1, SRPK1, NFA…	7610	373	13359	1.28953	5.34888e-08	6.6861e-09	6.49604e-09
GOTERM_CC_DIRECT	GO:0098794~postsynapse	252	3.24952	3.54738e-09	APP, NCKAP1, RPL5, CYFIP1, VEZT, TRIO, TFRC, RPL32, RPL31, RPL34, EIF4A3, DIXDC1, ICAM5, ZDHHC8, RPL8, RPL9, RPL6, RPL7, RPS14, RPS17, RPS16, RPS19, RPS18, DAG1, RPL36, RPL35, RPL38, VPS35, RPL37, EPHB2, RPS11, PRKACA, RPS10, RPL21, NPFF, RPL23, NGDN, RPL22, HPCAL1, CPT1C, PRKAR1B, BIN1, MAP1B, RPL24, NSMF, RPL27, PFN1, RPL29, UBA52, RPL28, PFN2, NECAB2, STXBP1, AGAP2, NEDD4L, FXR1, PPP3R1, FXR2,…	7610	349	13359	1.26755	5.61548e-06	6.23944e-07	6.06207e-07
GOTERM_CC_DIRECT	GO:0010494~cytoplasmic stress granule	75	0.967118	4.73801e-08	EIF4A1, DYRK3, DDX3X, CELF1, FMR1, CASC3, ZFAND1, YBX1, ELAVL1, RPTOR, TIAL1, RBM4, ZFP36, ENDOV, KHSRP, RBPMS2, HABP4, TRIM25, UBAP2L, KPNA2, PABPC4, NANOS3, CIRBP, RC3H1, LARP4B, RC3H2, ATXN2L, DDX19A, CSDE1, PABPC1, D1PAS1, KPNB1, DDX6, GRB7, VCP, PRKAA2, NUFIP2, STAU1, STAU2, DDX1, GIGYF2, FXR1, NXF1, ATXN2, FXR2, LARP1, G3BP1, DHX36, IGF2BP1, G3BP2, IGF2BP3, IGF2BP2, EIF4E, YTHDF1, YTHDF2, S…	7610	88	13359	1.49613	7.5e-05	7.50028e-06	7.28707e-06
GOTERM_CC_DIRECT	GO:0022626~cytosolic ribosome	79	1.0187	6.74466e-08	RPL5, RNF10, RPL3, RPL32, RPL31, RPL34, RPLP1, RPLP0, LTN1, RPL10A, RPL8, RPL9, RPL6, RPL7, RPS4X, RPS15, RPL7A, RPS14, RPS17, RPS16, RPL18A, RPS19, RPS18, RPL36, RPL35, RPL38, RPL37, RPS11, RPS10, RPL39, PELO, RPS13, RPS9, RPS7, RPL21, RPS8, RPS5, RPL23, RPS6, RPL22, RPL13A, RPSA, EEF1A1, NEMF, RPL37A, RPL24, ETF1, RPL27, RPL29, UBA52, RPL28, USP10, RPL11, RPL36A, GSPT1, REPIN1, RPS15A, RPL14, R…	7610	94	13359	1.47533	0.000106762	9.70617e-06	9.43026e-06
GOTERM_CC_DIRECT	GO:0005681~spliceosomal complex	95	1.22502	3.33235e-07	RBM28, RBM25, PDCD7, DQX1, EIF4A3, CWC25, WDR83, DDX41, USP39, PRPF19, EFTUD2, RBM3, PNN, SYNCRIP, LGALS3, SNRPD2, SNRNP70, SNRPD1, CWC22, DHX15, DHX16, SNRPD3, ALYREF2, TXNL4A, RBM5, CTNNBL1, BCAS2, RBM17, BUD31, CIRBP, TFIP11, CRNKL1, PTBP2, SRRM1, DHX40, RBMXL2, SCNM1, PRPF18, RBMXL1, DDX39B, HNRNPH1, NCL, PRPF3, FRG1, SRSF2, SNRPG, WAC, PPIH, PABPC1, SREK1, SNRPF, CACTIN, SNRNP200, SNRPA, SF1…	7610	119	13359	1.40141	0.000527372	4.39593e-05	4.27096e-05
GOTERM_CC_DIRECT	GO:0043209~myelin sheath	123	1.58607	4.39394e-07	PITPNA, NDUFA10, COX6A1, ACTB, DPYSL2, GLUL, NSF, PDIA3, MIF, SDHA, ATP1B1, TUFM, EEF1A1, UQCRC1, FSCN1, VDAC2, VDAC1, TAGLN3, UQCRC2, EZR, PPIA, UBA52, ATP6V1A, IGSF8, VCP, CNP, STXBP1, NDRG1, STIP1, PRDX2, LDHB, RAP1A, MOBP, UBB, PRDX1, UBC, MYH14, TSPAN2, NDUFV2, PACSIN1, HSPA9, MYH7B, HSPA8, GSTM1, PDHA1, HSPA5, RDX, GFAP, GNAO1, EHD1, GNB2, GNB1, GNB4, CYCS, CNTN2, CALM3, ACO2, CALM1, CALM2,…	7610	161	13359	1.34112	0.000695319	5.35046e-05	5.19837e-05
GOTERM_CC_DIRECT	GO:0032991~protein-containing complex	493	6.35719	5.2241e-07	RPL5, TES, RPL3, HNRNPU, F11R, RBPJ, PHB2, DCAF7, GJA1, PSMD6, DPYSL5, MYC, DPYSL2, ZC3H12A, AKT1, PRKACA, CEP97, CDK5RAP3, RNF111, UNC13A, CXADR, RPL23, PRKAB1, HCFC1, BCR, DDX39B, PRKAR1B, PRKAR1A, PARD3, ORAI1, PI4K2A, ASF1A, SET, SRCAP, PRKDC, CDCA8, BCL10, HIF1A, GIGYF2, PRPSAP1, HSPH1, PRPSAP2, PRKAR2A, JUN, CREBBP, PRELID1, JUND, PHC1, GSTM1, H3F3B, ST13, H3F3A, ERLIN1, GPN3, MLLT10, PPP5C…	7610	751	13359	1.15238	0.000826633	5.90696e-05	5.73904e-05
GOTERM_CC_DIRECT	GO:0000932~P-body	72	0.928433	2.16723e-06	TRIM71, EIF4A1, YBX1, ELAVL1, SYNE1, EDC3, EDC4, EIF4ENIF1, ZFP36, KIF5A, ZC3H12A, UPF1, APOBEC3, NANOS3, RC3H1, PATL1, RC3H2, PSMA6, CARHSP1, PSMA4, XRN1, PSMA2, CSDE1, TOP1, EIF4E2, AJUBA, SQSTM1, DCP2, DDX6, ZFP36L1, FAM184A, BTBD2, IGF2BP1, IGF2BP3, IGF2BP2, DCPS, EIF4E, SAMD4, YTHDF1, YTHDF2, RBPMS, YTHDF3, SAMD4B, PUM1, WTIP, LSM4, PNRC1, PNRC2, LSM2, TNRC6C, ISG20, MOV10, CPEB1, PAN3, CNOT…	7610	88	13359	1.43628	0.00342485	0.000228715	0.000222213
GOTERM_CC_DIRECT	GO:0090575~RNA polymerase II transcription regulator complex	93	1.19923	4.80437e-06	ATF1, CREBZF, ATF2, LDB1, THRA, HNRNPU, CHD4, BACH1, BACH2, DBP, TRIM28, MLX, JUNB, NCOA1, NCOA2, ANXA2, TCF15, LMO4, NCOA3, TCF12, ARNT, FOS, CREB3, SFPQ, TFDP1, NR5A2, HOXB9, CREB1, TFDP2, DDIT3, RFX5, RARA, ATF7, ADNP, ATF5, ATF3, CEBPB, CEBPD, ATF6B, MAX, CEBPG, LEF1, HIF1A, RXRB, NEUROD1, RXRA, NFIL3, MXI1, HLTF, E2F1, STAT6, E2F3, E2F4, E2F5, E2F6, E2F7, E2F8, S100A10, MLXIP, WWOX, NFE2, XB…	7610	120	13359	1.36048	0.00757649	0.000475332	0.00046182
GOTERM_CC_DIRECT	GO:0098978~glutamatergic synapse	452	5.8285	7.21354e-06	TRIO, TFRC, ITSN1, ARPC5L, PHB2, EPS8, DPYSL5, AKT1, VPS35, HOMER3, PRKACA, VPS18, PRKCI, UNC13A, CXADR, DAPK1, CACNA2D1, PRKCE, NGDN, RPL22, HPCAL1, SCRIB, DICER1, BCR, PRKAR1B, DAAM1, BIN1, PRKAR1A, MAP1B, PI4K2A, CTBP2, CTBP1, AGAP2, NEDD4L, VPS26B, PRKCZ, ABR, PPP3R1, PRKAR2B, PRKAR2A, SYNDIG1, PIP5K1C, PLCG1, FZD3, PRRT2, FZD5, HOMER1, FZD9, BRAF, NETO2, GRIN2C, GRIN2D, EHD1, HNRNPM, CPEB1, …	7610	695	13359	1.14168	0.0113541	0.000671708	0.000652613
GOTERM_CC_DIRECT	GO:0032040~small-subunit processome	57	0.73501	7.87558e-06	FCF1, NAT10, AATF, PWP2, WDR43, RRP9, RPS4X, FBL, RPS14, RPS17, RPS16, RPS19, RPS11, RPS13, UTP14B, RPS9, WDR36, RPS7, RPS8, DIMT1, RPS5, RPS6, NGDN, DNTTIP2, WDR75, IMP4, UTP18, PRKDC, HEATR1, NOL7, RPS27L, NOC4L, NOL6, RRP7A, RPS15A, EXOSC10, PDCD11, BMS1, DHX37, UTP20, RPS27A, DCAF13, NOP56, UTP6, NOP14, NOP58, UTP3, XRCC5, PNO1, KRR1, RCL1, TBL3, RPS28, RPS3A1, MPHOSPH10, RPS24, RPS23	7610	68	13359	1.47148	0.0123897	0.000690978	0.000671336
GOTERM_CC_DIRECT	GO:0016605~PML body	81	1.04449	8.29348e-06	RB1, RPAIN, RERE, AKAP8L, PTEN, SMC5, CHD3, SMC6, PARK7, RDM1, TRIM8, EIF4ENIF1, ZMYM2, SUMO1, BASP1, SUMO3, SUMO2, TRIM27, TOPBP1, NBN, IKBKE, RNF111, TRP53INP2, TRP53INP1, PIAS4, MORC3, USP7, DAXX, CSNK2A1, ATRX, TOP3A, SENP2, SIRT1, PATL1, PIAS2, PIAS1, THAP1, KAT6A, CSNK2B, WDFY3, SQSTM1, ZFP451, SPTBN4, BLM, MAX, RNF6, AGAP3, RNF4, NR2C1, CIART, HIRA, HMBOX1, MAPK7, TERT, HSF1, UBN1, MKNK2, …	7610	103	13359	1.3805	0.0130428	0.000690978	0.000671336
GOTERM_CC_DIRECT	GO:0048471~perinuclear region of cytoplasm	466	6.00903	8.82624e-06	CYFIP2, CYFIP1, TFRC, TESK1, STMN2, ZFYVE1, PREX1, MYC, VPS35, PRKACA, PRKACB, CDK5RAP2, PRKCG, ENDOG, MAP1S, PRKCE, PRKCD, DICER1, DAAM1, MAP1B, AKIP1, SRFBP1, MTMR2, SET, SRCAP, PLA2G5, BCL10, PRKCZ, GABARAP, MTDH, PRDX5, PRKAR2B, FIGNL1, PRKAR2A, PLCG2, VTI1A, HMOX1, PSMF1, VTI1B, JAG2, NDFIP2, CDK19, SNAPIN, NDFIP1, FZD5, FZD9, EIF2AK3, TMEM192, LNPEP, SNF8, MEX3D, PRDX6, HNRNPL, EHD1, XKR8, …	7610	719	13359	1.13775	0.0138748	0.000698597	0.000678738
GOTERM_CC_DIRECT	GO:0005840~ribosome	104	1.34107	1.88909e-05	RPL5, RPL3, RPL32, RPL31, RPL34, RPL8, RPL10A, RPL9, RPL6, RPL7, RPS14, RPS17, RPS16, RPL18A, RPS19, RPS18, RPS6KA2, RPS6KA1, RPL36, RPL35, RPL38, RPL37, RPS11, RPS10, RPS13, RPS9, RPS7, RPL21, RPS5, RPL23, RPS6, RPL22, MRPS18B, MRPS18A, RPSA, EEF1A1, RPL7L1, RPL24, RPL27, RPL29, UBA52, RPL28, MAPKAP1, MRPL17, MRPL13, MRPL11, FXR1, FXR2, MRPL28, NR0B1, RPS26, RPS28, FUBP3, RPS29, RPL27A, RPS20, C…	7610	139	13359	1.31343	0.0294619	0.00142401	0.00138353
GOTERM_CC_DIRECT	GO:0016604~nuclear body	216	2.7853	2.08989e-05	MDC1, TONSL, RAPH1, TESK2, EHMT1, MKI67, DCAF7, LSM11, MYC, EPC1, TRIM25, EIF2D, SNRPD3, DAXX, SCAF11, SFMBT2, METTL3, TINF2, MED7, BOLA3, YME1L1, NUP98, FLYWCH1, TELO2, SF1, RPN2, SRCAP, AIRE, DHX9, ZBTB1, PRDM15, ZBTB4, HIF1A, MTDH, DSN1, XRRA1, HIVEP1, SYMPK, BANP, CDT1, WWTR1, CREBBP, ACD, PHC1, BCL11A, INCA1, INO80, NR1D1, PTK2, ZWINT, SETX, PARP11, STAG1, TDP2, TOLLIP, CREBRF, INTS7, SUGP2,…	7610	315	13359	1.20374	0.032542	0.00150377	0.00146102
GOTERM_CC_DIRECT	GO:0005694~chromosome	163	2.10187	2.23258e-05	MDC1, ZFP202, EHMT2, FMR1, RRP1, EHMT1, HSF2BP, SMC6, MKI67, NR3C1, SMC4, FBL, SMCHD1, NUSAP1, KAT8, RCC1, KAT7, UBAP2L, DDX18, KDM2B, FBXW7, DNTTIP1, RECQL, DNTTIP2, DYRK1B, PRPF4B, CDYL, ESCO2, FBXO11, MSH6, MSH2, NCL, MSH4, GRWD1, ZFP692, ADNP, XIST, NEIL1, ZFP212, CLOCK, PRR14, BLM, CDCA2, PAXIP1, ZBTB4, SYCE2, SURF6, LLPH, ARGLU1, QSER1, XRCC6, SETDB1, H3F3B, CCDC137, NONO, SETD1B, NCAPH2, H…	7610	231	13359	1.2387	0.0347248	0.00153659	0.00149291
GOTERM_CC_DIRECT	GO:0005813~centrosome	380	4.90006	2.44968e-05	ITSN2, CCNJ, CCNF, TESK1, HNRNPU, TPGS1, FAM110A, GLE1, CDC20, ZFYVE26, RASSF1, CSPP1, FAM110B, CHEK1, RTTN, CCDC92, PRKACA, CEP97, PRKACB, CDK5RAP3, CDK5RAP2, MAP1S, DDX11, MTUS2, CSNK1D, NUP93, DYNC1LI1, STX1B, DYNC1LI2, PRKAR1A, IFT81, CEP57L1, AKAP9, RRAGD, JTB, TTLL12, KIF20B, NEIL1, ATP6V0D1, ATF5, OBSL1, RABL6, DHX9, PPP1R35, FBF1, SLAIN2, WDR62, SKA3, SKA2, RRP7A, PPP4C, SPAST, RIC8B, PRK…	7610	582	13359	1.14617	0.0380366	0.00161577	0.00156983
GOTERM_CC_DIRECT	GO:0031252~cell leading edge	56	0.722115	2.67508e-05	CYFIP1, ARF1, DDX3X, ITGB5, LDB1, ITGB4, STON1, ARHGAP1, ATN1, RAPH1, SRA1, WASL, SLK, CFL1, NDEL1, ACTR3, BCAS3, PRKCI, EXOC8, DST, LMO4, SCRIB, YWHAZ, EXOC4, MYH9, PABPC1, SSX2IP, D1PAS1, PAFAH1B1, DCTN1, PXN, FIGNL2, CORO1A, PRKCZ, HDAC6, CORO1B, CDC42, SH3BP1, DPP9, ABL1, CLASP2, CADM4, CDC42BPG, KDF1, CDC42BPB, CDC42BPA, SSH1, BSPRY, ARPC2, ARPC3, CAPRIN1, JMY, ABI1, FAT1, AAK1, VIM	7610	68	13359	1.44567	0.041463	0.00169386	0.00164571
GOTERM_CC_DIRECT	GO:0045202~synapse	369	4.75822	3.12842e-05	CYFIP2, ITSN2, RPL5, CYFIP1, SPARC, RPL3, RPL32, RPL31, RPL34, ITSN1, ARPC5L, PPP2R2A, ADARB1, RPL8, TPGS1, RPL9, RPL6, NUDT3, ACTB, RPL7, CRKL, GLS, EPS8, RPS15, RPS14, C4A, RPS17, RPS6KA6, RPS16, RPL18A, RPS19, PPP2R1B, PPP2R1A, RPS18, DPYSL5, DPYSL2, RPS6KA1, DPYSL3, HABP4, RPL36, RPL35, RPL38, VPS35, RPL37, EPHB2, RPS11, SLC12A6, BSN, SLC12A7, RPS10, RPS13, PRKCG, UNC13A, RPL21, MAP1S, PRKCE,…	7610	565	13359	1.14648	0.0483173	0.00190472	0.00185058
GOTERM_CC_DIRECT	GO:0071013~catalytic step 2 spliceosome	70	0.902643	3.83869e-05	ISY1, EIF4A3, GPATCH1, HNRNPU, HNRNPR, WDR83, DDX41, CWC27, PRPF19, EFTUD2, SART1, PNN, SYNCRIP, SNRPD2, SNRPD1, CWC22, DHX16, SNRPD3, ALYREF2, BCAS2, SRRM2, AQR, PRPF4B, TFIP11, CRNKL1, ILF2, SRRM1, PRPF6, RBMXL1, HNRNPH1, SYF2, FRG1, SNRPG, PPIE, PABPC1, SNRPF, CACTIN, SNRNP200, SNRPB, RBM22, ZCCHC8, DDX5, SF3B2, SRSF1, DDX23, U2AF1, PRPF8, PUF60, DHX35, DHX38, SNRPB2, RALY, HNRNPA1, SF3B1, SF3…	7610	89	13359	1.38069	0.058958	0.00225061	0.00218663
GOTERM_CC_DIRECT	GO:0022627~cytosolic small ribosomal subunit	38	0.490006	4.2702e-05	DDX3X, RPS4L, RPS27L, RPS4X, RPS15, RPS14, RPS17, RPS15A, RPS16, UBB, RPS19, RPS18, EIF2D, RPS2, RPS11, RPS27A, RPS10, RPS13, EIF2A, RPS9, RPS7, RPS8, RPS5, RPS6, RPSA, LARP4, RPS26, RPS28, RPS29, RPS3A1, RPS20, DHX29, FAU, UBA52, D1PAS1, RPS21, RPS24, RPS23	7610	43	13359	1.55133	0.0653645	0.00241419	0.00234556
GOTERM_CC_DIRECT	GO:0030496~midbody	123	1.58607	6.6676e-05	CEP126, CTNND1, HNRNPU, KEAP1, PPP1CB, PPP1CC, ZFYVE26, ALKBH4, NEK2, SH3GLB1, IST1, DDX11, ANXA11, EML3, EML4, CHMP4B, JTB, ERH, PKP4, KIF20A, TTLL12, KIF20B, ARL8A, ZFP330, TXNDC9, ARL3, CDCA8, HSP90B1, SPAST, RACGAP1, MICAL1, RAD21, USP50, ECT2, MARK4, MYH10, RAB11FIP3, UVRAG, HSPA5, PTCH1, RCC2, PLK1, RDX, MICAL3, SSH1, CYLD, ANLN, ARL2BP, BCL3, CHMP2A, CDK1, PIN1, CPEB3, CLIC4, GDI1, MTCL1, …	7610	171	13359	1.26269	0.100172	0.00363959	0.00353613
GOTERM_CC_DIRECT	GO:0005643~nuclear pore	53	0.68343	7.79981e-05	AHCTF1, NXT1, NUP107, NUP188, BICD2, GLE1, XPO4, CHMP1B, NUP62, KPNA4, LBR, NUP214, EIF5A, NDC1, NUP210, NUP133, NUTF2, SENP2, RANGAP1, NUP93, NUP210L, NUP50, CHMP4B, NUP54, NUP98, CHMP6, CHMP7, KPNB1, CHMP5, POM121, ENY2, NUP205, SEH1L, TNKS, VPS4B, VPS4A, NXF1, NUP85, TPR, NUP88, RAE1, RANBP1, RANBP3, UBE2I, NUP155, RANBP17, XPO7, NUP153, PARP11, XPOT, CHMP2A, RAN, NUP37	7610	65	13359	1.43137	0.116157	0.0041157	0.0039987
GOTERM_CC_DIRECT	GO:0000123~histone acetyltransferase complex	24	0.309478	0.000146367	CREBBP, BRPF1, MEAF6, TRRAP, BRPF3, PHF20, MCRS1, JADE1, JADE3, JADE2, TAF5L, HCFC1, ING4, ING5, KAT2B, KAT2A, KANSL1, KANSL2, KANSL3, WDR5, EP300, KAT8, KAT7, KANSL1L	7610	25	13359	1.68524	0.206829	0.00747416	0.0072617
GOTERM_CC_DIRECT	GO:0000781~chromosome, telomeric region	84	1.08317	0.000198349	FEN1, KDM1A, RIF1, PPP1R10, PINX1, CHD4, SMC5, SMC6, SMG6, PPP1CB, PPP1CC, SMCHD1, CHEK1, NBN, ALYREF2, MEN1, UPF1, SUN1, ATRX, TINF2, NSMCE1, POT1A, WRNIP1, TFIP11, THOC3, THOC5, TERF1, TERF2, THOC7, THOC6, TOX4, NSMCE4A, EID3, WDR82, DMC1, TERF2IP, ATF7, TELO2, PIF1, HDAC2, BLM, TNKS, ZBTB48, ZFP827, ORC4, HMBOX1, WRN, RBBP4, TERT, TNKS2, POLR2B, POLD1, ORC2, DHX36, GAR1, RBBP7, TRP53BP1, MTA2,…	7610	113	13359	1.30494	0.269494	0.00981209	0.00953316
GOTERM_CC_DIRECT	GO:0016363~nuclear matrix	92	1.18633	0.000272595	ZFP326, TCERG1, CLIC4, AHCTF1, SPARC, SMARCB1, NUMA1, TGFB1I1, OGG1, AKAP8L, ATN1, HNRNPU, SMC3, PHB2, DCAF7, ACTB, LMNB1, YY1, MAEA, BASP1, RUVBL2, RUVBL1, CFL1, ENC1, KAT8, ARID2, MEN1, PIAS4, MORC3, SMARCC1, SMARCC2, ANXA2, ACTL6A, PRKCD, CAD, DNMT3A, PRPF40A, FOS, SRRM1, NCOR2, PSMA6, SFPQ, DDX39B, DGKQ, CSNK2B, MATR3, NSMF, PPIG, SPTBN4, SMARCD1, CEBPB, BLM, NUFIP1, PAXIP1, ANP32A, ATF6B, UH…	7610	126	13359	1.28176	0.350516	0.0130763	0.0127046
GOTERM_CC_DIRECT	GO:0017053~transcription repressor complex	49	0.63185	0.000309208	GMNN, ARID4A, HMGB1, RBPJ, N4BP2L2, GLI3, CCND1, SIN3A, MEN1, ETV3, POU5F1, NCOR2, NCOR1, TBL1XR1, C1D, ZFPM1, HDAC4, HDAC2, LIN37, CTBP2, CTBP1, HDAC1, DDX20, GPS2, LIN9, PRDM10, RELB, MIER1, RBBP8, TBL1X, RUNX1T1, SPEN, AKIRIN2, JUN, CBX5, JUND, PHF12, CORO2A, SKI, REST, H1F0, TFAP4, SP1, TRP53, SP3, MDM2, HDGF, MDM4, RCOR1	7610	61	13359	1.41012	0.387099	0.0143963	0.0139871
GOTERM_CC_DIRECT	GO:0036464~cytoplasmic ribonucleoprotein granule	55	0.70922	0.000333349	FMR1, RPLP0, HNRNPU, GABPB1, SHB, RPL6, ACTB, EDC3, RPS4X, NYNRIN, EDC4, ZC3H12C, EIF4ENIF1, TUBB5, TUBA1A, ZC3H12A, NFKBIZ, POLI, CTSH, RAC1, UPF2, KHNYN, USP3, RPS6, PATL1, EID1, NCL, SARNP, PABPC1, MAPT, RPL28, DCP2, DDX6, STAU1, DHX9, ROCK2, POLDIP3, TAF5L, FXR1, CDC42, SOCS1, FXR2, SNRPB2, SMN1, EIF4E, BARD1, YTHDF2, CDK9, MOV10, AGO3, AGO1, AGO2, PSMC2, LSM14B, LSM14A	7610	70	13359	1.37928	0.410087	0.0150769	0.0146483
GOTERM_CC_DIRECT	GO:0000502~proteasome complex	42	0.541586	0.00037026	USP14, VCP, PSMD12, PSMD11, PSMD14, PSMD13, ZFAND2A, ZFAND2B, HSPB1, UBE3A, PRICKLE1, PSMD8, PSMB6, DNAJB2, PSMB7, PSMB4, PSMD6, PSMB5, PSMD7, PSMB2, PSMD4, PSMB3, PSMD2, PSMB1, PSMD3, UBQLN1, PSMD1, PSMF1, TXNL1, ADRM1, ELP2, RAD23A, RAD23B, PSMA6, PSMA4, PSMC6, PSMA1, PSMC3, PSMA2, PSMC4, PSMC1, PSMC2	7610	51	13359	1.44567	0.443579	0.0162812	0.0158184
GOTERM_CC_DIRECT	GO:0022625~cytosolic large ribosomal subunit	44	0.567376	0.00039548	RPL5, RPL3, RPL32, RPL31, RPL34, RPLP1, RPL11, RPLP0, RPL36A, RPL8, ZCCHC17, RPL10A, RPL9, RPL6, RPL7, RPL7A, RPL18A, RPL36, RPL14, RPL13, RPLP2, RPL35, RPL38, RPL37, RPL15, RPL18, RPL17, RPL39, RPL19, RPL41, RPL21, RPL23, RPL22, RPL35A, RPL13A, RPL27A, RPL7L1, RPL37A, RPL24, RPL27, RPL29, RPL37RT, RPL28, UBA52	7610	54	13359	1.43037	0.465364	0.0169201	0.0164391
GOTERM_CC_DIRECT	GO:0000792~heterochromatin	46	0.593166	0.000416033	SUV39H2, TOP2B, DDX6, HDAC2, DNMT1, UHRF2, HDAC1, UHRF1, SUV39H1, PSIP1, CHD5, RNF2, MECP2, DNMT3L, SALL1, ZFP57, SUMO1, TRIM28, EME1, SALL4, HSF1, ORC2, BEND3, DNMT3B, SMARCAD1, TNKS1BP1, ZBTB18, MBD3, CBX7, DAXX, CBX6, CBX5, ANAPC7, CBX3, CBX2, MBD2, DNMT3A, CBX1, ATRX, RRP1B, SIRT1, TCP1, UBA1, ALDOA, MPHOSPH8, EZH1	7610	57	13359	1.41668	0.482486	0.0173311	0.0168384
GOTERM_CC_DIRECT	GO:0070822~Sin3-type complex	20	0.257898	0.000998941	HDAC2, CSNK2A1, HDAC1, PHF12, ARID4A, TET1, ARID4B, ING1, SAP30, MORF4L1, ING2, BRMS1, SIN3B, RBBP4, SIN3A, SAP30L, BRMS1L, SAP130, SUDS3, RBBP7	7610	21	13359	1.67186	0.79446	0.0405468	0.0393942
GOTERM_CC_DIRECT	GO:0099524~postsynaptic cytosol	36	0.464217	0.00143246	FMR1, PTEN, HTT, UBE3A, SENP6, SENP7, SENP5, RIMS3, SUMO1, KIF5C, SUMO3, KIF5B, NCS1, SUMO2, KIF5A, DAG1, EIF4EBP1, EIF4E, PRKCG, PIAS3, HSPA8, UBE2I, HOMER1, FUS, TNK2, PRKCD, BAIAP2, MTOR, PIAS1, SENP1, PLCB3, NEDD4, GNAQ, PIN1, HAP1, DBN1	7610	44	13359	1.43628	0.896606	0.0563349	0.0547334
GOTERM_CC_DIRECT	GO:0005819~spindle	92	1.18633	0.00145908	RB1, DIDO1, ZFP207, PINX1, CLTC, HSPB1, BUB1B, CLTA, FMN2, KIF11, NR3C1, PRPF19, CCAR2, MAEA, RPS6KA2, MYC, CSPP1, RPS6KA1, CHAMP1, SPIN1, AKT1, CEP170, FBXO5, EMD, NDEL1, ANAPC7, MAP1S, NSUN2, ACOT13, HAUS3, ANXA11, CSNK1D, KIF22, TERF1, LEMD2, CCSAP, KLHL42, EML3, PTP4A1, PSRC1, KIF2A, KATNAL2, NME7, INCENP, PARD3, MAP7D1, MYH9, JTB, ANAPC5, KIF2C, KIF20A, ARHGEF2, TTLL12, MAPRE1, ARL8A, PAFAH1…	7610	130	13359	1.24232	0.900879	0.0563349	0.0547334
GOTERM_CC_DIRECT	GO:0005791~rough endoplasmic reticulum	24	0.309478	0.00179459	FKRP, STAU1, CCDC47, RPN1, PLOD3, SUCO, CDKAL1, H13, TMEM97, PSEN1, SPPL3, CKAP4, RPL6, RPS26, LIN28A, PKM, RAB14, ZC3H12A, RANGRF, RPL27, TMCC1, RPL18, RPS21, RPS23	7610	27	13359	1.5604	0.941772	0.0676389	0.0657162
GOTERM_CC_DIRECT	GO:0005667~transcription regulator complex	163	2.10187	0.00194127	ATF1, RB1, TRRAP, SCX, RBPJ, YY1, SOX2, KAT5, SALL4, SOX15, EP300, PITX2, PKNOX1, ARID2, JUNB, SOX4, SOX5, MEF2A, TLE4, ABT1, HES6, TLE3, TLE1, ZFP213, PUS1, FOXH1, ARID5A, PTOV1, POU3F1, MED7, SUB1, ZSCAN22, ZFP42, FLYWCH1, ATF5, AJUBA, CLOCK, ZFPM1, BEX2, BEX1, PRKDC, EPAS1, CREM, NRF1, HIF1A, GLIS2, DHRS7B, OTX2, HIVEP2, SKIL, SMAD2, WWTR1, SMAD1, XRCC6, JUN, CREBBP, ZFHX3, SMAD4, POU2F1, JUND…	7610	245	13359	1.16791	0.953857	0.0714659	0.0694343
GOTERM_CC_DIRECT	GO:0014069~postsynaptic density	191	2.46293	0.0020628	RPL5, CRTC1, CLSTN3, FMR1, CLSTN1, UBE3B, RPL8, RPL10A, PHB2, RPL6, RPL7, EPS8, ARHGAP44, GRIP1, RPS14, SAMD14, RPL18A, RPS19, RUSC1, RPS18, DPYSL2, PALM, RPL38, VPS35, HOMER3, KPNA2, BSN, MAP3K7, FAM81A, SH2D5, RPS13, KPNA1, LZTS3, PRKCG, CAST, EPHA4, MAP2K1, DAPK1, RPL23, MAGI2, TSC2, ADAM10, SCRIB, TSC1, MAPK8IP2, SRCIN1, SHISA8, DGKZ, SHISA7, SHISA6, BCR, TANC1, MAP1B, ADGRB1, MAP1A, CHMP4B, …	7610	291	13359	1.1522	0.961947	0.0742138	0.0721041
GOTERM_CC_DIRECT	GO:0046540~U4/U6 x U5 tri-snRNP complex	28	0.361057	0.0023835	DDX23, USP39, PRPF8, EFTUD2, SART1, SNRPD2, ZMAT2, SNRPD1, SNRPD3, TXNL4A, LSM5, LSM4, LSM2, PRPF4, SNRNP40, LSM7, PRPF6, PRPF18, LSM6, PRPF3, SNRPG, RBM42, SNRNP27, PPIH, SNRPF, SNRNP200, SNRPA, SNRPB	7610	33	13359	1.48948	0.977122	0.0838461	0.0814626
GOTERM_CC_DIRECT	GO:0030027~lamellipodium	126	1.62476	0.00256083	NCKAP1, CYFIP1, RNH1, FAM89B, ITSN1, CTNND1, STMN2, INPPL1, TESK1, CIB1, ACTB, CDH1, TUBB3, CFL1, DPYSL3, DAG1, PLCE1, TMOD3, SCRIB, TSC1, SRCIN1, DGKZ, NRBP1, TIAM2, RUFY3, SPATA13, FSCN1, AJUBA, EPHA2, NOTCH1, PXN, STXBP2, TWF2, NRADD, CORO1A, CORO1B, PLD2, CORO1C, SNX1, SNX2, PODXL, PIP5K1A, ABL2, PLCG1, SRGAP2, MYH10, STX4A, VASP, RDX, ARPC5, PARVB, PTK2, VIL1, FER, ARPC2, ARPC3, CAPRIN1, TRP…	7610	186	13359	1.18918	0.982734	0.0881259	0.0856208
GOTERM_CC_DIRECT	GO:0098793~presynapse	186	2.39845	0.00273326	APP, RPL5, SH3GL3, RAB3A, RPL32, RPL34, FMR1, ROGDI, RPL8, RPL10A, RPL9, RPL6, RPL7, RIMS2, ARHGAP44, SYDE1, GRIP1, RPS14, PPP1CC, EFR3A, RPS16, DPYSL2, CAPN2, RPL36, RPL35, AP1S1, RPL38, VPS35, RPL37, PRKACA, RPS11, BSN, RPS10, PPFIA4, SH3GL2, SH3GL1, CADPS2, VPS18, UNC13A, RPS5, RPL23, RPS6, RPL22, SRCIN1, CACNB1, STX1B, DAAM1, BIN1, DGKQ, RPL24, AMPH, RPL27, PFN1, RPL29, UBA52, RPL28, PFN2, NE…	7610	284	13359	1.1497	0.986868	0.0905518	0.0879776
GOTERM_CC_DIRECT	GO:0000786~nucleosome	32	0.412637	0.00274573	MEAF6, SRCAP, TRRAP, KDM1B, HP1BP3, YEATS4, CENPA, ACTB, MBTD1, ZNHIT1, ING3, KAT5, VPS72, RUVBL2, RUVBL1, EP400, EPC1, EPC2, DMAP1, H3F3B, SPHK2, ACTL6A, H3F3A, MORF4L1, H1F0, MRGBP, KAT6B, MORF4L2, KAT6A, TCF3, MPHOSPH8, GLYR1	7610	39	13359	1.44037	0.987125	0.0905518	0.0879776
GOTERM_CC_DIRECT	GO:0032993~protein-DNA complex	36	0.464217	0.00292112	KDM5A, ATF6B, PRKDC, MAX, LEF1, CHD4, RBPJ, HHEX, EP300, POLR2H, SUZ12, MED1, NFE2, TCF7L2, ZBTB17, NPM1, XRCC6, JUND, PARP1, JUP, NFYA, XRCC5, NFYB, KCNIP3, NFYC, CDC5L, FOS, SOX12, RAD52, HNRNPK, SP1, DDIT3, SP3, CTNNB1, TOP1, NFE2L2	7610	45	13359	1.40436	0.990254	0.0943699	0.0916873
GOTERM_CC_DIRECT	GO:0005721~pericentric heterochromatin	25	0.322373	0.00313844	DNMT1, UHRF2, CENPA, CENPB, CHRAC1, KDM4A, HELLS, KDM4B, CBX5, KDM4C, CBX3, CBX1, ATRX, SMARCA5, ZFP618, BAZ1A, ESCO2, LRWD1, BAZ1B, INCENP, CENPC1, POLE3, FLYWCH1, MPHOSPH8, EZH2	7610	29	13359	1.51332	0.993098	0.0974148	0.0946456
GOTERM_CC_DIRECT	GO:0071339~MLL1 complex	25	0.322373	0.00313844	INO80C, KMT2A, PHF20, MAX, CHD8, TAF9, DPY30, ASH2L, RNF2, RBBP5, RUVBL2, RUVBL1, WDR5, KAT8, E2F6, MEN1, MCRS1, TEX10, MGA, SENP3, HCFC1, LAS1L, KANSL1, TAF6, TAF1	7610	29	13359	1.51332	0.993098	0.0974148	0.0946456
GOTERM_CC_DIRECT	GO:0001650~fibrillar center	96	1.23791	0.00375027	RPAIN, DCLRE1A, SMARCB1, DDX46, CDCA7L, TTF1, AFF4, WDR43, COIL, HERC4, FBL, RPS6KA6, SUMO1, SESN1, UBTF, TRIM27, CHCHD1, RPP38, PRMT7, IMP4, TERF1, SIRT1, THAP1, WDR33, TRAF4, EEF1D, DKC1, POLR1B, NCL, POLR1C, KIT, POLR1E, CD2BP2, TOP1, EZR, RAI14, GTF3C3, NUFIP1, AKNA, FBLIM1, HEATR1, USO1, TIMM13, MRI1, NOLC1, MLLT1, ACACA, MTDH, ZNRF2, DSN1, ORC6, TCOF1, TAF1C, SAP30L, EXOSC8, NRIP1, GAR1, LE…	7610	139	13359	1.2124	0.997389	0.114167	0.110922
GOTERM_CC_DIRECT	GO:0099523~presynaptic cytosol	35	0.451322	0.00404916	USP14, CTBP2, GDI1, STXBP1, FMR1, HTT, SENP6, SENP7, SENP5, SUMO1, SUMO3, NCS1, SUMO2, STXBP5, ERC1, SNCB, SH3GL2, PRKCG, PIAS3, HSPA8, MARCKSL1, UBE2I, FUS, PRKCE, TNK2, BAIAP2, HNRNPAB, PIAS1, SENP1, MARCKS, PNKD, RABEP1, PPT1, HAP1, CALM2	7610	44	13359	1.39638	0.998376	0.12094	0.117502
GOTERM_CC_DIRECT	GO:0000776~kinetochore	101	1.30239	0.00512424	ERCC6L, NUP107, SMARCB1, ZFP207, FBXO28, HNRNPU, BUB1B, ACTB, PPP1CB, CDC20, PPP1CC, MTBP, RASSF2, KAT5, TRAPPC12, KAT8, NEK2, ARID2, SMARCC1, SMARCC2, FBXW11, PRPF4B, KNSTRN, DYNC1LI1, DYNC1LI2, CFDP1, ZW10, ZFP692, CHMP4B, NUP98, MAD1L1, SEH1L, MEAF6, ANAPC16, PSEN1, SKA3, SKA2, DSN1, NUP85, TPR, PLK4, CDT1, PLK3, CBX5, BOD1, PLK2, PLK1, ZWINT, SMARCA4, CHMP2A, PHF2, AHCTF1, MTCL1, PINX1, PHF6,…	7610	148	13359	1.19798	0.999706	0.147948	0.143743
GOTERM_CC_DIRECT	GO:0031965~nuclear membrane	149	1.92134	0.00514034	NUP107, RIF1, NRM, NUDT1, YEATS4, CASC3, TMEM97, APEH, IPO5, GLE1, CCND2, TMEM147, CCND1, RBMX2, CREB3L4, CPNE1, HABP4, EPC1, KPNA4, TRIM27, TMEM38A, KPNA2, SEPHS1, SLC16A3, TMPO, NUP210, CEP131, DNAJB14, SLC30A1, TEX2, TUG1, LEMD3, LEMD2, NUP93, RNF123, THAP7, NSMF, NUP98, KPNB1, STX1A, ANKRD17, NUP205, POM121, TNKS, HPN, ZBTB1, DTX2, PLD6, PSEN1, TOR1AIP1, MTDH, SDCBP, EBP, SPAST, NUP85, TPR, D…	7610	226	13359	1.15736	0.999714	0.147948	0.143743
GOTERM_CC_DIRECT	GO:0000118~histone deacetylase complex	34	0.438427	0.00558113	HDAC4, RERE, HDAC5, KDM3A, HDAC2, KDM3B, HDAC1, SATB2, JMJD1C, ARHGEF10L, HDAC6, PHF21A, HINT1, HERC1, SIN3B, RBBP4, SIN3A, SAP30L, NRIP1, SAP18, RBBP7, TBL1X, MTA2, CBX5, MBD2, DNTTIP1, TRERF1, SAP30, NCOR2, NCOR1, TBL1XR1, RCOR3, RCOR2, RCOR1	7610	43	13359	1.38803	0.999858	0.157767	0.153282
GOTERM_CC_DIRECT	GO:0016581~NuRD complex	16	0.206319	0.0063695	MBD3, HDAC2, HDAC1, MBD2, CHD5, CHD4, CHD3, GATAD2B, GATAD2A, MTA1, SALL1, RBBP4, CDK2AP1, RBBP7, MTA2, MTA3	7610	17	13359	1.65219	0.99996	0.173844	0.168902
GOTERM_CC_DIRECT	GO:0022624~proteasome accessory complex	16	0.206319	0.0063695	PSMD12, PSMD11, PSMD14, PSMD13, PSMD8, PSMD6, PSMC6, PSMC3, PSMD4, PSMD5, PSMC4, PSMD2, PSMC1, PSMD3, PSMC2, PSMD1	7610	17	13359	1.65219	0.99996	0.173844	0.168902
GOTERM_CC_DIRECT	GO:1990907~beta-catenin-TCF complex	13	0.167634	0.00716614	TLE4, TCF7L2, TLE3, TCF7L1, TLE1, LDB1, TCF7, LEF1, BCL9, PYGO2, CTNNB1, TCF4, BCL9L	7610	13	13359	1.75545	0.999989	0.189067	0.183692
GOTERM_CC_DIRECT	GO:0030877~beta-catenin destruction complex	13	0.167634	0.00716614	APC2, GSK3B, GSK3A, CSNK1A1, CTNNBIP1, AXIN1, SIAH1A, CACYBP, AXIN2, SIAH1B, APC, CTNNB1, DACT1	7610	13	13359	1.75545	0.999989	0.189067	0.183692
GOTERM_CC_DIRECT	GO:0005912~adherens junction	90	1.16054	0.0086977	ITGB1, VEZT, CTNND1, KEAP1, FMN1, PVR, ACTB, PPP1R9B, TGM1, CDH3, CDH1, FLOT1, DAG1, FLOT2, TNKS1BP1, DSP, MAGI1, EPHA4, CXADR, SHROOM3, ADAM10, FRS2, SCRIB, FRMD4B, SHROOM4, MTSS1, FRMD5, ADAM15, PARD3, CDC42EP4, PKP2, CDH13, MYH9, ITGA6, PKP4, CDH15, PKP3, TLN1, EZR, AJUBA, SSX2IP, VCL, DDX6, NOTCH1, CDCA3, EFNA5, NDRG1, ADD1, EFNB2, CYTH3, PDLIM1, SDCBP, CYTH2, ARVCF, PDLIM2, SH3BP1, CCDC85C, …	7610	132	13359	1.1969	0.999999	0.225712	0.219296
GOTERM_CC_DIRECT	GO:0101031~protein folding chaperone complex	22	0.283688	0.00982682	HSPA8, WDR83OS, SDF2L1, HSP90AB1, DNAAF2, HSPB8, CCDC47, PTGES3, TSC1, RPAP3, STIP1, PPP5C, BAG2, RUVBL2, CDC37, HSF1, RUVBL1, DNAJB11, SPAG1, STUB1, PSMG1, SDF2	7610	26	13359	1.48538	1	0.243061	0.236151
GOTERM_CC_DIRECT	GO:0035097~histone methyltransferase complex	22	0.283688	0.00982682	PRMT5, KMT2D, ZFP335, CBX5, PAXIP1, PRDM4, KMT2A, NCOA6, SETD1B, SETD1A, KMT2B, CXXC1, DPY30, ASH2L, HCFC1, PAGR1A, WDR82, RBBP5, NSD1, WDR5, JARID2, MEN1	7610	26	13359	1.48538	1	0.243061	0.236151
GOTERM_CC_DIRECT	GO:0030054~cell junction	107	1.37975	0.00991803	TES, CCNF, SMC5, IFI30, GJA1, CDH3, CDH1, BASP1, OSBP, NAMPT, CPNE3, CDK5RAP2, MAGI1, PDGFRA, CXADR, ACTN3, ACTN2, MAP1S, ACTN1, MAGI3, MRPS18B, SCRIB, ESCO2, ACTN4, GTF2F1, CLDN9, PARD3, TBC1D24, PKP2, WDFY1, PKP4, PKP3, CDC42SE1, BRSK1, MACF1, SPTBN4, FBLIM1, PSEN1, RTN4, ARHGAP21, RAP1A, DPH1, NACC1, MCMBP, SPTBN1, SPTBN2, MFAP3L, IP6K2, NCAPH2, COPS4, DLG1, FER, GJB3, DLG4, DLG5, CCDC88C, FAT…	7610	160	13359	1.17396	1	0.243061	0.236151
GOTERM_CC_DIRECT	GO:0071004~U2-type prespliceosome	15	0.193424	0.00998039	SF3A1, SF3A2, DDX42, PRPF40B, PRPF40A, PRPF39, LSM7, U2AF2, SNRNP70, SNRPG, LUC7L, LUC7L3, SF3B1, LUC7L2, SNRPB	7610	16	13359	1.64574	1	0.243061	0.236151
GOTERM_CC_DIRECT	GO:0140672~ATAC complex	12	0.154739	0.0117095	POLE4, KAT2B, KAT2A, DR1, ZZZ3, TADA2A, YEATS2, TADA3, POLE3, MBIP, WDR5, MAP3K7	7610	12	13359	1.75545	1	0.276438	0.268579
GOTERM_CC_DIRECT	GO:0015935~small ribosomal subunit	17	0.219213	0.0119962	NPM1, RPS9, RPS5, RPS6, RPSA, MRPS5, RPS4X, RPS15, RPS14, RPS16, RPS19, RPS18, RPS3A1, RPS2, RPS24, RPS23, DAP3	7610	19	13359	1.57067	1	0.276438	0.268579
GOTERM_CC_DIRECT	GO:0005847~mRNA cleavage and polyadenylation specificity factor complex	17	0.219213	0.0119962	CPSF4, CPSF7, CPSF6, CPSF1, CSNK1A1, CPSF3, ZC3H3, CPSF2, SSU72, CSTF2T, WDR33, FIP1L1, MARVELD3, PIP5K1A, SYMPK, TUT1, CPSF4L	7610	19	13359	1.57067	1	0.276438	0.268579
GOTERM_CC_DIRECT	GO:0000775~chromosome, centromeric region	48	0.618956	0.0120494	TOP2A, SUV39H2, LUZP1, SUV39H1, DSCC1, FMR1, CDCA8, SMC5, CTCF, SMC6, MKI67, SMC3, CENPA, SMC4, CENPB, PPP2CA, PPP2CB, BC005624, PPP2R1A, MIS18BP1, RAD21, TPR, DNMT3B, KAT7, UVRAG, WDHD1, HELLS, DAXX, CENPW, H3F3B, CBX3, PLK1, H3F3A, NGDN, DNMT3A, CBX1, NSMCE1, PPP2R5A, PPP2R5C, STAG1, STAG3, INCENP, CENPK, BIRC5, KIF2C, CENPN, SYCP3, ZFP330	7610	66	13359	1.27669	1	0.276438	0.268579
GOTERM_CC_DIRECT	GO:0001726~ruffle	68	0.876854	0.0134486	NCKAP1, CYFIP1, MTMR14, ARHGAP1, RAB22A, RINL, ACTR3, TNFRSF12A, ANXA2, ACTN1, TMOD3, TESC, NME2, COBL, FRMD4B, KNSTRN, CIT, ACAP2, CTTN, PALLD, RASA1, RAB34, FSCN1, ATP6V1B2, MYADM, S100A6, MYH9, ITGB1BP1, TLN2, TLN1, EZR, ARHGEF7, ARF6, TMEM87A, NOTCH1, FGD1, CYTH3, LIMA1, CYTH2, PAK1, PODXL, INPP5E, ABL1, EPS8L1, INPP5K, EPS8L2, TRPM7, SNX9, PLCG1, WASF2, SNX5, PDLIM7, S100A11, SH2B2, SH2B1, M…	7610	98	13359	1.21807	1	0.301022	0.292465
GOTERM_CC_DIRECT	GO:0030864~cortical actin cytoskeleton	44	0.567376	0.0135013	MACF1, SPTBN4, WDR1, GMFG, SLC2A1, PPP1R9A, CORO1A, PPP1R9B, AKAP13, LASP1, PDLIM2, CDH1, CFL1, COTL1, FLOT1, FLOT2, SPTAN1, MISP, SPTBN1, SPTBN2, CAP1, ACTN3, ACTN2, ACTN1, RDX, HIP1R, SHROOM3, DSTN, ACTN4, SPTB, SHROOM4, MED28, EEF1A1, CTTN, TRPV4, DLC1, LANCL2, MYADM, NF2, UTRN, DBN1, LLGL1, MYO1F, LLGL2	7610	60	13359	1.28733	1	0.301022	0.292465
GOTERM_CC_DIRECT	GO:0035267~NuA4 histone acetyltransferase complex	21	0.270793	0.0141755	MEAF6, TRRAP, ACTL6A, MSL3L2, YEATS4, ACTB, MBTD1, MORF4L1, ING3, MRGBP, KAT5, YEATS2, VPS72, MORF4L2, RUVBL2, RUVBL1, EP400, EPC1, KAT8, EPC2, DMAP1	7610	25	13359	1.47458	1	0.310502	0.301675
GOTERM_CC_DIRECT	GO:0005923~bicellular tight junction	71	0.915538	0.0143188	CTNND1, F11R, CCND1, MAGI1, PRKCI, PDCD6IP, CXADR, MAGI3, MAGI2, LSR, FRMD4B, TGFBR1, RAP2C, CLDN6, CLDN4, RAP2B, TRAF4, SAPCD2, CLDN15, CLDN9, PARD3, CLDN12, CLDN7, RAPGEF2, MYH9, ARHGEF2, YAP1, USP53, WNK4, ILDR1, PARD6G, ARHGAP17, LIN7B, PRKCZ, MTDH, CYTH3, CYTH2, PARD6B, PARD6A, MARVELD2, SH3BP1, CCDC85C, EPCAM, MARVELD3, UBN1, SYMPK, ECT2, JAM2, CYTH1, JAM3, VASP, WWTR1, FZD5, TBCD, MAPK15, …	7610	103	13359	1.21007	1	0.310502	0.301675
GOTERM_CC_DIRECT	GO:0035098~ESC/E(Z) complex	14	0.180529	0.0155303	SUZ12, HDAC2, EED, PHF1, SIRT1, DNMT3L, AEBP2, RBBP4, MTF2, TRIM37, RBBP7, JARID2, EZH1, EZH2	7610	15	13359	1.63842	1	0.327794	0.318476
GOTERM_CC_DIRECT	GO:0032433~filopodium tip	14	0.180529	0.0155303	CYFIP1, FZD3, MYO10, TTYH1, OSBPL3, FMR1, MYO5A, MYO9B, CIB1, AP2A1, VIL1, ABI2, ABI1, UBE2K	7610	15	13359	1.63842	1	0.327794	0.318476
GOTERM_CC_DIRECT	GO:0071005~U2-type precatalytic spliceosome	38	0.490006	0.0158452	SF3B4, SF3B5, SF3B2, WBP4, CWC27, PRPF8, EFTUD2, SART1, SNRPD2, ZMAT2, SNRPD1, RBMX2, CWC22, DHX16, RNF113A2, SNIP1, SNRPB2, SNRPD3, TXNL4A, SF3B1, SRRM2, SF3A3, SF3A1, SF3A2, LSM5, LSM4, LSM2, PRPF4, LSM7, PRPF6, LSM6, PHF5A, PRPF3, SNRPG, BUD13, SNRPF, SNRNP200, SNRPB	7610	51	13359	1.30798	1	0.330038	0.320656
GOTERM_CC_DIRECT	GO:0005635~nuclear envelope	118	1.5216	0.0164254	IPO11, NUP107, NUP188, CSE1L, ROGDI, ITSN1, NRM, GLE1, IPO8, IPO9, BANF1, TMPO, NUP214, BNIP3L, TOR3A, NUP210, IST1, FBXW11, ANXA11, LEMD3, LEMD2, NUP93, BIN1, TYRO3, S100A6, CHMP4B, NSMF, WDFY3, NUP98, KPNB1, MAD1L1, LRRC59, NUP205, POM121, 2210016L21RIK, SEH1L, ITPR1, TOR1AIP2, ITPR3, PRKCZ, TOR1AIP1, RTN4, FXR1, EBP, NUP85, TPR, NUP88, APOE, UBE2I, NUP155, CBX3, FANCL, NUP153, PARP16, TOR1B, G…	7610	180	13359	1.1508	1	0.337681	0.328082
GOTERM_CC_DIRECT	GO:0043596~nuclear replication fork	16	0.206319	0.0180174	MUS81, SMARCAL1, WDHD1, PCNA, PARP1, SMARCA5, TONSL, MCM10, BAZ1B, ETAA1, MMS22L, EME1, EME2, ZMIZ2, CARM1, SMARCAD1	7610	18	13359	1.5604	1	0.365661	0.355266
GOTERM_CC_DIRECT	GO:0005697~telomerase holoenzyme complex	18	0.232108	0.0195107	ACD, NVL, PTGES3, HNRNPU, NAT10, SMG7, SMG5, SMG6, LSM11, GNL3L, TERT, DKC1, GAR1, NHP2, SNRPD3, HNRNPC, WRAP53, SNRPB	7610	21	13359	1.50467	1	0.387421	0.376408
GOTERM_CC_DIRECT	GO:0000307~cyclin-dependent protein kinase holoenzyme complex	28	0.361057	0.0195791	CDKN1A, CCNJ, PCNA, CCNI, CCNF, CCNC, CCNB2, CCND3, CCND2, CCND1, CCNL2, CCNL1, CCNA2, CDK8, CDK7, CDK6, CDK4, CCNE1, CCNG2, CDK2, CCNG1, CKS2, CDK1, CDK10, MNAT1, CCNJL, CDK5R1, CDK16	7610	36	13359	1.36535	1	0.387421	0.376408
GOTERM_CC_DIRECT	GO:0000151~ubiquitin ligase complex	66	0.851064	0.02005	RNF11, DYRK2, UBE2D3, UBE2D1, RNF19B, CCNC, UBE2D2A, MED17, UBE2D2B, MED12, MED11, MAEA, MED10, RNF19A, FBXO4, ARIH2, ARIH1, FBXO8, MED1, RING1, UBE2E1, UBE4B, RNF40, MED7, RBX1, MED23, RNF168, TRAF7, MED24, MED21, UBE2V1, WDR26, MGRN1, DCUN1D3, DCUN1D4, DCUN1D1, DCUN1D2, UBR3, UBR2, UBE2J2, RNF2, CAND1, RMND5A, RNF217, FEM1C, RNF20, BRAP, ANKIB1, SMURF2, FEM1A, UBE2C, FEM1B, AMFR, SYVN1, MIB2, F…	7610	96	13359	1.20687	1	0.39184	0.380702
GOTERM_CC_DIRECT	GO:0071007~U2-type catalytic step 2 spliceosome	24	0.309478	0.0204564	SRRM2, PPIL1, AQR, BUD31, CDC5L, CWC15, PRPF19, CRNKL1, PRPF8, EFTUD2, XAB2, SNRNP40, SNRPD2, SNRPD1, SYF2, CWC22, SNRPG, PPIE, SNRPB2, SNRPD3, SNRPF, BCAS2, RBM22, SNRPB	7610	30	13359	1.40436	1	0.39199	0.380847
GOTERM_CC_DIRECT	GO:0005790~smooth endoplasmic reticulum	22	0.283688	0.0205529	PDIA3, RYR1, APP, RYR2, DMTN, HSPA5, SYVN1, MYO5A, PSEN1, PDIA6, MAPK8IP3, GABARAP, HSP90B1, PDIA4, JPH4, PRDX4, PLCB4, CANX, ERP29, KCNN2, CALR, PPIB	7610	27	13359	1.43037	1	0.39199	0.380847
GOTERM_CC_DIRECT	GO:0043197~dendritic spine	119	1.53449	0.0223465	APP, CYFIP1, ZMYND8, FMR1, ITSN1, CTNND1, ESPN, NR3C1, ARHGAP44, GRIP1, PPP1CC, PALM, CFL1, EPHB2, PRKACA, LZTS3, EPHA4, ACTN1, FBXO2, ADAM10, CPT1C, TANC2, BCR, ARC, MAP1B, ADGRB1, NSMF, MTMR2, LPAR1, SLC1A3, CNN3, FXR1, ABR, SNX1, PRKAR2B, DVL1, SYNDIG1, USP50, ABL2, KCNN2, SRGAP2, MYH10, STX4A, ASIC1, HSPA8, PRRT2, HOMER1, FUS, NR1D1, PTK2, ARHGAP33, MOB4, ARHGAP32, HNRNPK, ARPC2, DLG4, GIPC1,…	7610	183	13359	1.14152	1	0.421125	0.409153
GOTERM_CC_DIRECT	GO:0005884~actin filament	62	0.799484	0.0231011	KEAP1, FMN1, FMN2, ACTB, AKAP13, PSTPIP1, PSTPIP2, COTL1, PLS3, RAC1, ACTR3, APC2, VPS18, TPM4, TPM3, ACTN1, TPM2, TPM1, DYRK1A, COBL, PAWR, TSC1, SHROOM4, HCK, ACTA1, CTTN, PALLD, GAS2, MYH9, EZR, DBN1, VCL, SPTBN4, LUZP1, SRC, TWF2, TWF1, CORO1A, CORO1B, LIMA1, TFPT, PAK1, MICAL1, INPP5D, FLNA, GAS2L1, MISP, MARK2, SH2B2, VPS16, DMTN, YES1, WHRN, PTGES3, MYO5A, MYO9B, GNG12, MYO9A, MYO1B, ABI2,…	7610	90	13359	1.20931	1	0.430225	0.417995
GOTERM_CC_DIRECT	GO:0000974~Prp19 complex	13	0.167634	0.023979	ISY1, HSPA8, CDC5L, CWC15, PRPF19, CRNKL1, XAB2, POLR2A, U2AF2, SYF2, CTNNBL1, BCAS2, RBM22	7610	14	13359	1.63006	1	0.44138	0.428833
GOTERM_CC_DIRECT	GO:0030134~COPII-coated ER to Golgi transport vesicle	27	0.348162	0.026351	APP, TMED10, LMAN2L, PCSK9, TEX261, KLHL12, IER3IP1, GOLGA2, LMAN2, TMED2, TMED1, TMED5, SEC31A, SEC24B, TMED9, SURF4, DDHD2, YIF1A, YIF1B, VANGL2, CNIH1, YIPF6, CNIH2, ERGIC3, ERGIC2, ERGIC1, CNIH4	7610	35	13359	1.35421	1	0.477233	0.463667
GOTERM_CC_DIRECT	GO:0016282~eukaryotic 43S preinitiation complex	15	0.193424	0.0268312	EIF1AX, EIF1, EIF3K, EIF3L, EIF3I, EIF3G, EIF3H, EIF3E, EIF3F, DHX29, EIF1A, EIF3C, EIF1B, EIF3A, EIF3B	7610	17	13359	1.54893	1	0.477233	0.463667
GOTERM_CC_DIRECT	GO:0005685~U1 snRNP	15	0.193424	0.0268312	PRPF40B, PRPF40A, PRPF39, SNRPD2, SNRPD1, SNRNP70, SNRPG, LUC7L, LUC7L3, SNRPB2, SNRPD3, SNRPF, LUC7L2, SNRPA, SNRPB	7610	17	13359	1.54893	1	0.477233	0.463667
GOTERM_CC_DIRECT	GO:0005794~Golgi apparatus	555	7.15667	0.0275497	USP6NL, SCOC, CHIC2, TRRAP, UXS1, XYLT2, STMN2, ZFYVE1, FGFRL1, NDST2, NDST1, ALKBH5, GJA1, CREB3L4, AP1S1, CDK5RAP2, GABARAPL2, PRKCE, GLCE, FNDC3A, SCAMP2, WDR77, UNC50, PRKD2, PI4K2A, LRPAP1, ABCB6, SRCAP, SAR1A, PDXDC1, MAPKAP1, NEDD4L, PLA2G5, GIGYF2, GABARAP, VTI1A, ST3GAL4, ST3GAL1, ST3GAL2, VTI1B, ST3GAL3, NDFIP2, NDFIP1, FZD5, FZD9, FZD8, SLC16A13, GNPTG, B4GAT1, FASN, AGO2, PPT1, CEP83,…	7610	923	13359	1.05555	1	0.484568	0.470793
GOTERM_CC_DIRECT	GO:0030904~retromer complex	17	0.219213	0.0282776	VPS29, RAB7, DCTN1, DENND4C, SNX12, VPS26B, SNX3, SNX1, SNX2, SNX27, TBC1D5, ANKFY1, DENND5A, VPS35, TRIM27, SNX5, SNX6	7610	20	13359	1.49214	1	0.491905	0.477922
GOTERM_CC_DIRECT	GO:0005689~U12-type spliceosomal complex	21	0.270793	0.0286713	SF3B4, ZRSR2, SF3B5, SF3B2, PDCD7, YBX1, RNPC3, LSM7, PHF5A, SNRPD2, SNRPD1, ZMAT5, SNRPG, DHX15, SNRNP48, SNRPD3, SNRNP25, SNRPF, SNRNP35, SF3B1, SNRPB	7610	26	13359	1.41787	1	0.493333	0.479309
GOTERM_CC_DIRECT	GO:0000922~spindle pole	83	1.07028	0.0298035	NUMA1, MTCL1, CEP19, INPPL1, HNRNPU, KIF11, KIF15, GOLGA2, CDC20, FAM110A, RASSF1, NUDCD2, CSPP1, NUP62, NEK2, TOPBP1, SPDL1, CDK5RAP2, RALBP1, DDX11, CKAP2, WDR73, CKAP5, KNSTRN, HAUS1, LATS1, DYNC1LI1, ASPM, PSRC1, LATS2, KIF2A, KATNAL2, ZW10, SBDS, BIRC6, PKP4, MAD1L1, CTDP1, DCTN1, TUBGCP2, CUL3, VPS4B, FBF1, VPS4A, KATNB1, WDR62, AURKA, PPP2CA, PPP2CB, CCNB1, DSN1, SPAST, RASSF10, HAUS8, POC…	7610	125	13359	1.16562	1	0.497965	0.48381
GOTERM_CC_DIRECT	GO:0005739~mitochondrion	864	11.1412	0.0304672	UXS1, ARAF, GHITM, ALKBH7, ZFYVE1, ALKBH3, LIPE, COMTD1, ALKBH1, DPYSL2, FAM110B, AKT1, PRKACA, HEMK1, ENDOG, STARD7, SECISBP2, NGDN, HDHD3, SND1, LARS2, MTHFD1, SCO1, DDIT4, TMEM126A, UQCRC1, JTB, UQCRC2, LETMD1, PIF1, EXD2, URI1, ABCB6, ABCB7, SHMT2, SHMT1, MRPL17, ABCB8, MRPL15, PLA2G6, MRPL12, MRPL13, MRPL11, CYB5R1, RHOT2, CYB5R3, RHOT1, GRPEL1, HLCS, GRPEL2, RDH14, RDH13, PUSL1, PPARGC1B, G…	7610	1456	13359	1.0417	1	0.497965	0.48381
GOTERM_CC_DIRECT	GO:0005874~microtubule	184	2.37266	0.0306932	ZFP207, TPGS1, PYCARD, GOLGA2, GRIP1, TUBB6, RASSF1, TUBB5, RASSF3, RUSC1, TUBB3, KIF5C, RASSF5, DPYSL2, KIF5B, CSPP1, STMN1, KIF5A, NUSAP1, NEK2, KIF21B, CDK5RAP3, CDK5RAP2, DYNC2H1, MAP2K1, DAXX, MAP2K2, MAP1S, DYRK1A, EML2, TUBA4A, EML4, DYNC1LI1, EML5, EML6, DYNC1LI2, KATNAL2, CEP57L1, BIN1, MAP1B, MAP1A, KIF20A, ROR2, KIF20B, FKBP4, MACF1, AKNA, CNP, TUBGCP2, KLC1, NDRG1, CAMSAP1, GABARAP, K…	7610	293	13359	1.1024	1	0.497965	0.48381
GOTERM_CC_DIRECT	GO:0032593~insulin-responsive compartment	10	0.128949	0.0307042	RAB10, RAB4A, RAB4B, LRP1, AKT2, DENND4C, RAB13, MYO5A, LNPEP, SLC2A4	7610	10	13359	1.75545	1	0.497965	0.48381
GOTERM_CC_DIRECT	GO:0031588~nucleotide-activated protein kinase complex	10	0.128949	0.0307042	PRKAB2, PRKAA1, PRKAA2, PRKAR1A, PRKAR2A, SESN2, PRKAG1, PRKAG2, PRKACA, PRKAB1	7610	10	13359	1.75545	1	0.497965	0.48381
GOTERM_CC_DIRECT	GO:0005905~clathrin-coated pit	44	0.567376	0.0308279	APP, DGKD, LRP1, TFRC, CLTC, ITSN1, STON1, CLTA, LRP3, LRP2, ARRB2, SLC2A4, HSPD1, FCHO1, AP1G1, FCHO2, SH3BP4, AP1S1, CCDC32, SNX9, AP1S3, DNM1L, LDLR, AP2M1, REPS1, AMN, FNBP1, TNK2, SPHK1, HIP1R, EPN1, DNM1, DNM2, ATAT1, DAB2, FCHSD2, CTTN, RAB35, AAK1, NUMB, LRP10, LRP12, BCL2L1, PICALM	7610	62	13359	1.24581	1	0.497965	0.48381
GOTERM_CC_DIRECT	GO:0005938~cell cortex	112	1.44423	0.03146	FNBP1L, EPS8, FAM110A, AKT2, BSN, MAP2K1, DAXX, MAP2K2, FNBP1, TSC1, NRBP1, CLIP3, CLIP2, ARC, PARD3, NCL, CLIP4, FSCN1, EZR, PFN1, CSNK1G2, RAI14, CDC42SE1, MACF1, PXN, FIGNL2, PSEN1, PRKCZ, CORO1A, IQGAP3, MYL12B, CORO1C, PDZD4, RIC8B, DVL2, SLC38A8, ECT2, MYH10, NLRP4F, STIL, NDFIP1, MICAL3, PTK2, ARHGAP33, ANLN, ARHGAP32, FER, PPFIBP1, HNRNPK, GIPC1, SPIRE2, SPIRE1, GRB2, CEP85, FERMT2, FGFR2…	7610	173	13359	1.13648	1	0.503043	0.488743
GOTERM_CC_DIRECT	GO:0042470~melanosome	60	0.773694	0.0339839	ITGB1, RAB9, YWHAE, HSP90AB1, TFRC, CLTC, LAMP1, FLOT1, RAC1, CTSD, CTSB, PDIA3, HSP90AA1, PDCD6IP, MREG, ANXA2, ANXA11, ATP1B3, PDIA6, MFSD12, YWHAZ, SND1, PDIA4, MMP14, TMEM33, DNAJC5, RAB35, ATP6V1B2, ERP29, PPIB, PMEL, CD63, RAB5B, TMED10, CNP, SLC1A4, SLC3A2, ATP1A1, SLC1A5, HSP90B1, GNA13, SDCBP, GANAB, SYNGR1, APOE, STX3, CCT4, HSPA8, ANKRD27, HSPA5, HPS4, CTNS, RAB27A, MYO5A, NAP1L1, FASN…	7610	88	13359	1.1969	1	0.537965	0.522672
GOTERM_CC_DIRECT	GO:0043231~intracellular membrane-bounded organelle	433	5.58349	0.0362473	VPS29, CHIC2, SLC4A1AP, POP7, TFRC, TMEM91, GJA1, ZFYVE27, TFG, AKT2, GPBP1, ANKFY1, AP1S1, AP1S3, CDK5RAP3, FNBP1, PRKCE, RFX1, FNDC3A, HDHD3, RC3H2, SCAMP3, UNC13D, SCAMP2, NISCH, SULT2B1, RNF125, CLDN9, RFX5, CLOCK, MTMR2, PDXDC1, PRDM14, XPC, HSD11B2, PRDX5, SYNDIG1, VTI1A, PUSL1, VTI1B, HEXIM1, ABCA2, NDFIP2, FZD7, FUCA1, BRAF, NR0B1, UPF3A, SQLE, GNPTG, PPP5C, GJB3, TDP1, PPT1, NANOG, L1TD1…	7610	717	13359	1.06013	1	0.568114	0.551964
GOTERM_CC_DIRECT	GO:0072686~mitotic spindle	77	0.992908	0.0368743	NUMA1, CLTC, HNRNPU, KIF11, PKD2, TTC28, GOLGA2, TUBB6, TUBB5, NUDCD2, TUBB3, NUP62, WDR5, NUSAP1, DLGAP5, NUDC, KIFC5B, CKAP2, HAUS3, KIF22, RANGAP1, CCSAP, KNSTRN, EML2, EML3, EML4, KAT2B, KAT2A, TUBB2B, TUBB2A, NEIL2, NCOR1, TFDP2, FAM161A, KIFC2, KIFC1, TBL1XR1, PKP4, TMEM9, MAD1L1, PHLPP2, POLDIP2, DCTN1, CUL3, WDR62, SKA3, AURKA, CDC42, TAF1D, RACGAP1, TPR, MBIP, MAPK1, MAP4, TBL1X, ECT2, C…	7610	116	13359	1.16526	1	0.572275	0.556007
GOTERM_CC_DIRECT	GO:0005743~mitochondrial inner membrane	266	3.43005	0.0384679	ECI1, GHITM, PHB2, LGALS3, HERC2, FDXR, MPV17, CPT1A, ENDOG, MRPS18B, ACSL5, MRPS18A, PISD, CYP27A1, AFG3L1, COX7A2L, SCO1, MTHFD2L, TMEM126A, UQCRC1, VDAC3, YME1L1, VDAC2, VDAC1, MGARP, UQCRC2, LETMD1, AURKAIP1, GCDH, SHMT2, ABCB7, MRPL17, ABCB8, MRPL15, MRPL12, MRPL13, MRPL11, LDHB, RHOT2, CYB5R3, PTPMT1, LDHD, GRPEL2, RDH13, TRAP1, SURF1, PDE2A, MRPL27, MRPL28, ERAL1, MRPL23, MRPL24, MRPL21, M…	7610	433	13359	1.07841	1	0.591089	0.574286
GOTERM_CC_DIRECT	GO:0048786~presynaptic active zone	31	0.399742	0.038873	BRSK1, APP, SNAP47, CNTNAP1, TRIO, RAB3A, NUFIP1, ROCK2, CACNA1B, PHB2, ARHGAP44, GRIP1, SV2A, C1QBP, FLOT1, SLC17A7, ERC1, ERC2, BSN, PPFIA4, PPFIA3, PNISR, FZD3, UNC13A, ARFGAP3, ZZEF1, EHD1, PPFIBP1, PPFIBP2, SHANK2, PI4K2A	7610	42	13359	1.29569	1	0.591089	0.574286
GOTERM_CC_DIRECT	GO:0033290~eukaryotic 48S preinitiation complex	14	0.180529	0.0395802	EIF1AX, EIF2S1, EIF1, EIF3K, EIF3L, EIF3I, EIF3G, EIF3H, EIF3E, EIF3F, EIF1A, EIF3C, EIF3A, EIF3B	7610	16	13359	1.53602	1	0.591089	0.574286
GOTERM_CC_DIRECT	GO:0031011~Ino80 complex	14	0.180529	0.0395802	INO80C, INO80B, INO80E, INO80D, MCRS1, ACTL6A, INO80, ACTR8, UCHL5, YY1, TFPT, RUVBL2, RUVBL1, NFRKB	7610	16	13359	1.53602	1	0.591089	0.574286
GOTERM_CC_DIRECT	GO:0035861~site of double-strand break	59	0.760799	0.0409383	ATF2, MDC1, SMARCAL1, RIF1, PHF1, TONSL, SMC5, SMC6, PRPF19, HELB, SMCHD1, KAT5, EPC1, SMARCAD1, POLL, TOPBP1, NBN, ACTR3, ACTR2, PARP3, PARP1, ESCO2, CHD1L, INIP, DDB1, RNF168, MMS22L, RNF169, DMC1, PELI1, TIMELESS, ASF1A, VCP, PNKP, HTATSF1, SAMHD1, MBTD1, WDR70, RNF138, LMNA, RBBP8, TRP53BP1, ZBTB7A, POLQ, XRCC4, INTS3, RPA1, SMARCA5, RPA2, ARPC5, IFFO1, RAD51, ARPC2, ARPC3, TRP53, NABP2, NABP…	7610	87	13359	1.19048	1	0.605657	0.58844
GOTERM_CC_DIRECT	GO:0000791~euchromatin	39	0.502901	0.0444136	SETD5, ELL, ICE1, UHRF1, TCF7, PSIP1, ASH2L, HIF1A, AFF4, RNF2, CECR2, EXOSC5, EXOSC10, TRIM28, POLR2A, MYC, RUVBL2, PRDX1, ALKBH1, HSF1, TRIM24, BCAS3, JUN, CBX3, CBX2, SETD1A, DNMT3A, RRP1B, KLF4, SIRT1, SMARCA4, H1F0, RBMXL1, CREB1, SP1, TRNP1, CTNNB1, NSMF, TCF3	7610	55	13359	1.24478	1	0.650988	0.632483
GOTERM_CC_DIRECT	GO:0005776~autophagosome	50	0.644745	0.0491387	AUP1, ZFYVE1, MAP1LC3B, FTL1, MAP1LC3A, FTH1, PIP4K2B, PIP4K2C, SNAP29, TRP53INP2, TRP53INP1, GABARAPL2, VPS18, PEG3, VPS33A, ATG9B, NCOA4, WIPI2, TICAM1, ATG14, TBC1D5, TAX1BP1, TBC1D25, ATG4B, PIK3C3, WDFY3, ULK1, HAP1, SQSTM1, GRAMD1A, HTT, GABARAP, RAB23, RAB24, UBQLN1, VTI1A, TBC1D14, TBC1D12, TBC1D17, UBQLN4, VPS16, HSPA8, OSBPL7, MAPK15, TMEM230, ATG16L1, RAB12, RAB3GAP2, ATP13A2, TRIM32	7610	73	13359	1.20237	1	0.706438	0.686356
GOTERM_CC_DIRECT	GO:0016600~flotillin complex	9	0.116054	0.0491649	CDH1, CTNND1, CTNNA1, FLOT1, CTNNB1, FLOT2, SORBS1, CBL, CORO1C	7610	9	13359	1.75545	1	0.706438	0.686356
GOTERM_CC_DIRECT	GO:0015629~actin cytoskeleton	134	1.72792	0.0495354	SPPL2B, ESPN, ACTB, ARHGAP35, SAMD14, MAEA, RINL, MPRIP, CDH1, CFL1, TPM4, DAPK1, TPM3, ACTN1, TPM2, TPM1, ACTN4, SRCIN1, ARC, ADAM17, BIN3, FSCN1, TAGLN2, TAGLN3, FSCN2, EZR, VCL, DGKH, MACF1, TMEM63B, DHX9, FLII, KLHL17, TWF1, CORO1A, GABARAP, ACACA, CNN3, CORO1C, CNN2, ARHGAP21, ABL1, ABL2, TSPAN5, JUP, AUTS2, ANKRD23, DSTN, MYO5A, PARVB, VIL1, ARHGAP33, ANLN, ARHGAP32, FER, H1F0, PARVG, MYO5C…	7610	212	13359	1.10958	1	0.706438	0.686356
GOTERM_CC_DIRECT	GO:0032154~cleavage furrow	35	0.451322	0.0513519	RALA, DCTN3, PDXP, RAB21, PPP1CB, PPP1CC, LIMA1, PSTPIP1, PSD2, RACGAP1, FSD1, ECT2, MYH10, RAB11FIP3, CEP55, MEN1, PSD, PLK4, SVIL, TPM3, RDX, WDR73, RHOC, RHOB, SSH1, CIT, PITPNM1, SPIRE2, SPIRE1, MYH9, PKN2, PKN1, NF2, PLCD3, ARF6	7610	49	13359	1.2539	1	0.725804	0.705171
GOTERM_CC_DIRECT	GO:1902494~catalytic complex	19	0.245003	0.0542863	PSMD12, PDHA1, UXS1, QPRT, DNMT3A, P3H4, P3H3, PDHB, EXT1, GRHPR, EXT2, DNMT3L, PCCB, DNMT3B, CALM3, SCLY, CALM1, CALM2, DECR1	7610	24	13359	1.38973	1	0.749634	0.728324
GOTERM_CC_DIRECT	GO:0031209~SCAR complex	11	0.141844	0.0555999	CYFIP2, NCKAP1, CYFIP1, ABI2, ABI3, ABI1, BRK1, SRA1, WASF1, WASF2, WASF3	7610	12	13359	1.60917	1	0.749634	0.728324
GOTERM_CC_DIRECT	GO:0042641~actomyosin	11	0.141844	0.0555999	HDAC4, KAT2B, PDCD6IP, MYO18A, MYH14, MYH9, MYO5A, CDC42BPB, CDC42BPA, MYH10, STX1A	7610	12	13359	1.60917	1	0.749634	0.728324
GOTERM_CC_DIRECT	GO:0005856~cytoskeleton	256	3.3011	0.0556404	WIPF2, FNBP1L, ACTB, CYB5D1, MPRIP, DPYSL2, ZC3H12A, DAG1, KIF21B, BSN, FNBP1, ACTN1, GM14137, ARC, BIN3, BIN1, CEP57L1, TLN2, RIN1, PFN1, EZR, TLN1, LLGL1, PFN2, CDC42SE1, MACF1, TBCEL, TWF2, TWF1, SLAIN1, ACTR3B, GABARAP, INPP5D, SYMPK, VASP, DMPK, RDX, MICAL3, DCLK2, PTK2, CYLD, SMTN, CABYR, PARVG, TRIP6, CEP83, CC2D1A, CDC42SE2, MYOM1, KCNC3, TGFB1I1, WASL, PPP1R18, OSBPL10, AKAP12, AKAP13, M…	7610	419	13359	1.07254	1	0.749634	0.728324
GOTERM_CC_DIRECT	GO:0005815~microtubule organizing center	54	0.696325	0.056972	CCNJ, C2CD3, CCNF, CETN3, TPGS1, PPP1CB, PPP1CC, CCND3, CCND2, CCND1, TEKT2, FLOT1, MYO18A, IFT57, CDK5RAP2, NDEL1, MAP1S, KIFC5B, HAUS3, KNSTRN, CCNA2, EML4, CCNE2, KIFC2, KIFC1, CCNE1, TCP1, BIRC6, MAPRE1, SMTNL2, LRP1, ATF6B, TUBGCP2, PRKCZ, AURKA, CCNB2, CCNB1, DCDC2B, MAP4, PCNT, MARK4, PIBF1, CLASP1, CLASP2, ABCA2, STIL, NEK7, 4933427D14RIK, TM9SF2, SMTN, KRT18, TUBGCP3, CCDC61, CCNJL	7610	80	13359	1.18493	1	0.749634	0.728324
GOTERM_CC_DIRECT	GO:0010008~endosome membrane	112	1.44423	0.0573126	VPS29, SLC46A1, TFRC, SPPL2B, UBE2D3, GPR62, SCAMP5, LAMP1, FCGRT, WDR91, TOM1, ANKFY1, VPS35, SBF2, TICAM2, SPNS2, SLC11A2, TICAM1, ACAP2, WDR81, RAB35, CHMP4B, STEAP2, VPS28, PI4K2A, NOTCH1, SHC1, MTMR4, CORO1C, SNX3, SNX1, SNX2, MICAL1, ATP6V0A2, PIP5K1C, SLC15A4, ABCA2, CD164, NDFIP1, FZD7, DNAJC13, SNF8, EHD1, ARHGAP32, EHD2, PLEKHM2, TAB2, UBA1, RAB5A, ITM2B, CC2D1A, CC2D1B, SLC48A1, RAB7, …	7610	176	13359	1.11711	1	0.749634	0.728324
GOTERM_CC_DIRECT	GO:0030687~preribosome, large subunit precursor	15	0.193424	0.0576793	ZFP622, NIP7, MAK16, WDR74, PPAN, WDR12, RPF1, BOP1, NSA2, EIF6, LAS1L, PES1, RRS1, MDN1, RRP15	7610	18	13359	1.46288	1	0.749634	0.728324
GOTERM_CC_DIRECT	GO:0032039~integrator complex	13	0.167634	0.0577735	INTS1, INTS3, 6330549D23RIK, ESRRB, INTS2, BAZ2B, NIPBL, INTS5, INTS4, INTS7, INTS6, INTS9, INTS8	7610	15	13359	1.52139	1	0.749634	0.728324
GOTERM_CC_DIRECT	GO:0005682~U5 snRNP	13	0.167634	0.0577735	TSSC4, DDX23, PRPF8, PRPF6, PRPF18, SNRPD2, SNRPD1, SNRPG, CD2BP2, SNRPD3, TXNL4A, SNRNP200, SNRPB	7610	15	13359	1.52139	1	0.749634	0.728324
GOTERM_CC_DIRECT	GO:0030014~CCR4-NOT complex	13	0.167634	0.0577735	CNOT6L, CNOT10, TOB1, PATL1, ZFP36, CNOT6, CNOT7, CNOT1, CNOT2, CNOT3, TNKS1BP1, CNOT8, CPEB3	7610	15	13359	1.52139	1	0.749634	0.728324
GOTERM_CC_DIRECT	GO:0001725~stress fiber	60	0.773694	0.0599549	SPEF1, FHOD1, DIXDC1, ILK, FHL3, SIPA1L3, ACTB, PSTPIP1, MPRIP, PPP1R12A, ANXA2, DST, TPM4, TPM3, ACTN1, TPM1, CYBA, ACTN4, SHROOM4, ENAH, ACTA1, DAAM1, PALLD, FSCN1, GAS2, MYH9, EVL, PPP1R12C, VCL, RAI14, LUZP1, FBLIM1, PXN, PRKCZ, LPP, CORO1B, MYL12B, PDLIM1, CNN2, LIMA1, PDLIM2, XIRP2, MYH14, FLNB, PDLIM5, GAS2L1, MYH10, PDLIM7, SH2B2, MYH7B, KLHL2, PTPN11, SORBS1, CORO2B, PTK2, VANGL2, DLC1, …	7610	90	13359	1.1703	1	0.771615	0.74968
GOTERM_CC_DIRECT	GO:0005763~mitochondrial small ribosomal subunit	24	0.309478	0.0611905	PTCD3, MRPS28, MRPS15, MRPS16, MRPS27, MRPS24, MRPS35, MRPS25, MRPS14, MRPS22, MRPS34, MRPS31, MRPS18B, MRPS10, MRPS2, MRPS18A, MRPS21, MRPS6, MRPS5, MRPL42, MRPS9, AURKAIP1, CHCHD1, DAP3	7610	32	13359	1.31659	1	0.781165	0.758959
GOTERM_CC_DIRECT	GO:0030426~growth cone	112	1.44423	0.0687663	APP, FMR1, CTNND1, STMN2, HNRNPR, CIB1, CLU, EPS8, PREX1, TUBB3, BASP1, DPYSL2, CFL1, DPYSL3, KIF21B, CXADR, TPM3, TSC2, LMTK2, TSC1, DICER1, MAPK8IP3, TIAM2, RUFY3, MAP1B, FSCN1, ORAI2, ORAI1, KIF20B, COPA, TWF2, PSEN1, KLC1, FXR2, DVL1, ABL1, MYH14, OTX2, SMN1, KIF3C, MYH10, MYH7B, AUTS2, TNK2, ARPC5, SSH1, SETX, CPEB1, ARPC2, TRPV4, CALM3, CALM1, CALM2, MAP3K12, CPEB4, GSK3B, PTPRS, CCDC120, F…	7610	177	13359	1.1108	1	0.864166	0.8396
GOTERM_CC_DIRECT	GO:0000793~condensed chromosome	27	0.348162	0.0687839	TOP2A, L3MBTL1, RIF1, HMGB2, AKAP8, CTCF, BRCA1, HMGB1, MKI67, TUBA1A, PES1, CHAMP1, BANF1, TOP3B, NCAPH2, ESRRB, SMARCA5, RPA1, LIG4, MLH1, BAZ1B, MLH3, RAD51, MSH4, CDK2, NCAPD2, SYCP3	7610	37	13359	1.28101	1	0.864166	0.8396
GOTERM_CC_DIRECT	GO:0042995~cell projection	116	1.49581	0.0723519	TRIO, FMR1, ITSN1, ARHGAP35, CYB5D1, LAPTM4B, NPPA, CAPN2, DZIP1L, GLUL, TNS3, SH3GL2, AGFG1, SH3GL1, MAGI1, EPHA4, TICAM2, ACTN3, ACTN2, MAP1S, ACTN1, TSC2, TSC1, ACTN4, CSNK2B, UTRN, EZR, VCL, MACF1, SPTBN4, GRB7, CNP, FLII, CABP4, SLC1A3, CACNA1A, ACTR3B, RTN4, RHOBTB2, LPXN, PLCG1, SPTBN1, SPTBN2, CCDC13, CEP350, MICAL3, ARPC5, PTK2, SSH1, GFAP, CYLD, SLC6A6, HNRNPK, ARPC2, AMOTL2, CSPG4, DZI…	7610	184	13359	1.1067	1	0.901835	0.876198
GOTERM_CC_DIRECT	GO:0000228~nuclear chromosome	18	0.232108	0.0735787	TOP2A, BLM, SMARCB1, PINX1, ATRX, HNRNPU, BAZ1A, CHD1, SPIDR, HCFC1, SETX, RAD51, FIGNL1, E2F1, BIRC5, AIRN, NCAPD2, TOP1	7610	23	13359	1.37383	1	0.909962	0.884094
GOTERM_CC_DIRECT	GO:0030136~clathrin-coated vesicle	46	0.593166	0.0772046	DENND1B, RGS19, LRP1, PANK1, DENND1A, CLTC, CLTA, HTT, AP2A1, STON2, SLC2A4, CLINT1, SNX3, GGA2, FCHO1, AP1G1, FCHO2, DVL1, DVL2, VTI1A, SH3BP4, SNX9, PLCG1, SCYL2, VPS16, AP1M1, BCAP31, VPS18, VPS33A, SYNRG, TNK2, HIP1R, ADAM10, DNM1, DNM2, GAK, SNX18, LMBRD1, DAB2, DNAJC6, AAK1, NUMB, GPR107, FOLR1, VAMP2, PICALM	7610	68	13359	1.18751	1	0.91441	0.888416
GOTERM_CC_DIRECT	GO:0005686~U2 snRNP	16	0.206319	0.0775547	SF3B4, SF3A3, SF3B5, SF3A1, SF3B2, SF3A2, HTATSF1, PHF5A, SNRPD2, SNRPD1, RBMX2, SNRPG, SNRPB2, SNRPD3, SF3B1, SNRPB	7610	20	13359	1.40436	1	0.91441	0.888416
GOTERM_CC_DIRECT	GO:0005952~cAMP-dependent protein kinase complex	8	0.103159	0.0779819	PRKAB2, PRKAR1B, PRKAR2B, PRKAR1A, PRKAR2A, PRKX, PRKACA, PRKACB	7610	8	13359	1.75545	1	0.91441	0.888416
GOTERM_CC_DIRECT	GO:0036396~RNA N6-methyladenosine methyltransferase complex	8	0.103159	0.0779819	METTL14, RBM15B, RBM15, WTAP, METTL3, METTL4, ZC3H13, CBLL1	7610	8	13359	1.75545	1	0.91441	0.888416
GOTERM_CC_DIRECT	GO:0071144~heteromeric SMAD protein complex	8	0.103159	0.0779819	SMAD2, SMAD1, SMAD4, SMAD3, SMAD9, SMAD6, SMAD5, SMAD7	7610	8	13359	1.75545	1	0.91441	0.888416
GOTERM_CC_DIRECT	GO:0005726~perichromatin fibrils	8	0.103159	0.0779819	CPSF6, NUFIP1, DHX9, TRIM24, SRSF2, TARDBP, CLOCK, SMARCA4	7610	8	13359	1.75545	1	0.91441	0.888416
GOTERM_CC_DIRECT	GO:0030663~COPI-coated vesicle membrane	8	0.103159	0.0779819	TMEM199, COPA, GOLGA5, KDELR1, TMED2, KDELR2, KDELR3, COPE	7610	8	13359	1.75545	1	0.91441	0.888416
GOTERM_CC_DIRECT	GO:0033276~transcription factor TFTC complex	14	0.180529	0.0810144	ENY2, TAF12, TRRAP, TAF10, USP22, TAF9, TAF5L, KAT2A, ATXN7, TADA3, TAF6, TAF5, ATXN7L3, TAF2	7610	17	13359	1.44567	1	0.922513	0.896289
GOTERM_CC_DIRECT	GO:0071162~CMG complex	10	0.128949	0.0832624	GINS1, GINS2, CDC45, MCM7, GINS4, MCM3, MCM4, MCM5, MCM6, MCM2	7610	11	13359	1.59587	1	0.922513	0.896289
GOTERM_CC_DIRECT	GO:0042555~MCM complex	10	0.128949	0.0832624	MMS22L, MCM7, MCM9, TONSL, MCM3, MCM4, MCMBP, MCM5, MCM6, MCM2	7610	11	13359	1.59587	1	0.922513	0.896289
GOTERM_CC_DIRECT	GO:0001674~female germ cell nucleus	10	0.128949	0.0832624	YAP1, COIL, DNMT1, DMRT1, AIRE, SLC2A1, SYCP3, HMGN2, POU5F1, HMGN1	7610	11	13359	1.59587	1	0.922513	0.896289
GOTERM_CC_DIRECT	GO:0048188~Set1C/COMPASS complex	12	0.154739	0.083335	KDM5B, BOD1, WDR82, RBBP5, SETD1B, SETD1A, CXXC1, WDR5, WDR5B, DPY30, ASH2L, HCFC1	7610	14	13359	1.50467	1	0.922513	0.896289
GOTERM_CC_DIRECT	GO:0005852~eukaryotic translation initiation factor 3 complex	12	0.154739	0.083335	DDX3X, EIF3K, EIF3L, EIF3I, EIF3G, EIF3H, EIF3E, EIF3F, EIF3C, D1PAS1, EIF3A, EIF3B	7610	14	13359	1.50467	1	0.922513	0.896289
GOTERM_CC_DIRECT	GO:0005652~nuclear lamina	12	0.154739	0.083335	STX1B, PCNA, HLCS, SUV39H1, LMNA, NRM, LBR, EMD, PRR14, LMNB2, RNF220, LMNB1	7610	14	13359	1.50467	1	0.922513	0.896289
GOTERM_CC_DIRECT	GO:0008250~oligosaccharyltransferase complex	12	0.154739	0.083335	OST4, KRTCAP2, RPN2, TMEM258, DAD1, TUSC3, OSTC, RPN1, STT3A, MLEC, MAGT1, STT3B	7610	14	13359	1.50467	1	0.922513	0.896289
GOTERM_CC_DIRECT	GO:0005768~endosome	171	2.20503	0.0855781	APP, VPS29, SCOC, SLC46A1, RAB3A, TFRC, PDCD6, STMN2, GPR62, LAPTM4B, GJA1, LAMP1, CDH1, WDR91, LAMP2, BSG, TOM1, ANKFY1, VPS35, TRIM27, ATP6V1E1, VPS36, VPS18, PRKCI, TICAM2, STX7, ARRDC3, SLC11A2, CYBA, AP1AR, TICAM1, GAPVD1, HGS, BIN1, DGKQ, CHMP4B, EZR, STEAP2, ABCG1, VPS28, PI4K2A, IFNAR1, DGKH, LRPAP1, RAB5B, ABCB6, AGAP2, LPAR1, UBR4, VPS26B, MTMR4, PRKCZ, GIGYF2, SNX3, SNX1, SPAST, SNX2, …	7610	278	13359	1.07979	1	0.934397	0.907835
GOTERM_CC_DIRECT	GO:0005684~U2-type spliceosomal complex	21	0.270793	0.0855891	SF3B4, SF3A3, SF3B5, SF3A1, SF3B2, SF3A2, CCDC12, DDX46, CWC25, HTATSF1, PHF5A, SNRPD2, SNRPD1, SNRPG, RNF113A2, BUD13, SNRPB2, SNRPD3, SNRPF, SF3B1, SNRPB	7610	28	13359	1.31659	1	0.934397	0.907835
GOTERM_CC_DIRECT	GO:0035371~microtubule plus-end	19	0.245003	0.0919448	NUMA1, DST, SPAG5, DCTN1, NCKAP5L, SLAIN2, SLAIN1, KNSTRN, CKAP5, CLIP3, CLIP2, KIF18B, CLIP4, KIF13B, KIF2C, KIF3C, GAS2L1, MAPRE1, CDK5RAP2	7610	25	13359	1.33414	1	0.996379	0.968055
GOTERM_CC_DIRECT	GO:0000139~Golgi membrane	296	3.81689	0.0925254	SLC35B3, SLC35B2, SCOC, SLC35B4, PGAP2, KDELR1, PGAP3, SLC35B1, PITPNB, PLEKHB1, XYLT2, ZDHHC7, GCC1, ZDHHC8, LDLRAD4, GBA2, ZDHHC3, ZDHHC4, NDST2, GOLGA2, SCAMP5, NDST1, GOLGA3, GOLGA4, GOLGA5, CREB3L4, PLCE1, GOLGA7, SLC35A5, GABARAPL2, COG8, PRKCI, ST6GAL1, COG7, PAQR4, COG5, SACM1L, PRKCE, COG4, GLCE, PAQR3, ENTPD6, COG2, COG1, FNDC3A, MAPK8IP3, SCAMP3, RNF125, UNC50, KDELR2, KDELR3, LLGL1, P…	7610	492	13359	1.05613	1	0.996379	0.968055
GOTERM_CC_DIRECT	GO:0044295~axonal growth cone	29	0.373952	0.0938298	CYFIP1, HDAC5, HSP90AB1, LRP1, LRP2, TRAK1, PARD6A, KIF5C, KIF5B, FLNA, NEO1, CLASP2, EPHA4, HSP90AA1, PTCH1, LIMK1, COBL, MYO9A, MAPK8IP1, NIN, SMO, APC, PALLD, PARD3, TAOK2, MAPT, AGRN, FKBP4, DBN1	7610	41	13359	1.24166	1	0.999643	0.971226
GOTERM_CC_DIRECT	GO:0005793~endoplasmic reticulum-Golgi intermediate compartment	48	0.618956	0.0941709	LRPAP1, TMED10, LMAN2L, KDELR1, COPB1, RAB1B, HMGB1, CLN8, MYDGF, GOLGA3, TMEM203, LMAN2, ANPEP, MYO18A, TRAPPC12, GNPNAT1, TMED2, TMED1, RAB6B, TMED5, SCYL1, TRAPPC2, TMED9, HSPA5, IST1, CCDC115, SLC35C2, SURF4, DDHD2, FN1, DICER1, RGMB, PDIA6, YIF1A, YIF1B, SMO, RER1, STK17B, MGAT4A, MGAT4B, NUCB1, COPG2, COPG1, ERGIC3, ERGIC2, ERGIC1, CNIH4, PTPN2	7610	72	13359	1.1703	1	0.999643	0.971226
GOTERM_CC_DIRECT	GO:0005911~cell-cell junction	118	1.5216	0.094723	APP, CTNND1, F11R, ACTB, GJA1, CDH1, CFL1, DAG1, AKT1, PRKCG, MAGI1, MAP2K2, KIRREL2, CXADR, ACTN1, MAGI3, PRKCD, MAGI2, SCRIB, FRS2, ACTN4, CLDN4, ADAM17, PARD3, FSCN1, PKP2, MYADM, PKP4, PKP3, AJUBA, VCL, USP53, HPN, PXN, TWF1, PIK3R1, LIN7B, PRKCZ, CORO1A, IQGAP3, RAP1B, PDZD2, LPXN, CDH24, PLCG1, ECT2, JUP, AHI1, DLG1, DNMBP, VANGL2, GJB3, PTK7, DLG4, FAT1, ESAM, GRB2, FGFR4, ITGB1, CLIC4, WD…	7610	189	13359	1.096	1	0.999643	0.971226
GOTERM_CC_DIRECT	GO:0030425~dendrite	295	3.804	0.0991414	APP, EIF4A3, HNRNPU, HNRNPR, TPGS1, C4A, SAMD14, ZFYVE27, PPP2R1A, DPYSL5, DPYSL2, HOMER3, DIP2B, EPHB2, BSN, VSTM5, EPHB3, GPR179, PRKCG, EPHA4, MAP1S, NPFF, NGDN, DICER1, CPT1C, MAPK8IP3, MAPK8IP1, HCFC1, ARC, XRN1, BIN1, RUFY3, MAP1B, ADGRB1, MAP1A, NSMF, RIN1, RPL28, PI4K2A, NECAB2, MTMR2, URI1, EPHA10, PDGFB, AGAP2, LYPD6, IGSF9, FXR1, INPP5A, FXR2, PRKAR2B, DHX36, MAP6, APOE, N4BP3, PLK3, F…	7610	491	13359	1.0547	1	1	0.972187

## Sheet: GOMF
Category	Term	Count	%	PValue	Genes	List Total	Pop Hits	Pop Total	Fold Enrichment	Bonferroni	Benjamini	FDR
GOTERM_MF_DIRECT	GO:0003723~RNA binding	530	6.8343	1.10791e-28	RPL3, DQX1, HNRNPU, GPATCH1, PHAX, ADARB1, RPL8, RPL6, ALKBH8, RPL7, LSM12, RAVER1, ZC3H12A, GPBP1, RAVER2, RPL37, DDX18, WDHD1, MBNL2, RBFOX2, SECISBP2, RPL22, DDX10, WDR75, DICER1, SND1, DDX39B, EWSR1, SARNP, UNC50, NUP98, UBA52, SF1, MEPCE, PRDM14, BAZ2A, RNPC3, RRP7A, LARP1, TERT, GAR1, PUSL1, PPARGC1B, BARD1, MCTS2, PNO1, SETD1B, SETD1A, LARP7, NR0B1, PA2G4, LARP4, MEX3D, MRPL24, MEX3C, MRPL…	7488	690	13122	1.34605	3.68711e-25	3.68711e-25	3.62063e-25
GOTERM_MF_DIRECT	GO:0005515~protein binding	2755	35.5255	1.20976e-17	ITSN2, ATF2, SLC4A1AP, TFRC, ITSN1, SCX, F11R, TSKU, NDST1, CAPNS1, DPYSL5, DPYSL2, ALKBH1, AKT2, RAVER2, ZC3H12A, DPYSL3, AKT3, GPBP1, AKT1, PRKACA, PKNOX1, FNBP4, ATG3, CXADR, ENDOG, UNC5B, FNBP1, CACNA2D1, SECISBP2, RC3H1, FRS2, PRKAB1, RC3H2, BCR, EWSR1, DDIT3, ORAI1, ATF5, CLOCK, SKAP2, SLBP, CDCA5, CDCA8, BAZ2A, BAZ2B, PIP5K1A, SFN, LTA4H, PIP5K1C, JAG2, HEXIM1, JUN, CREBBP, JAG1, GSTM1, JU…	7488	4436	13122	1.08834	4.02608e-14	2.01304e-14	1.97675e-14
GOTERM_MF_DIRECT	GO:0003729~mRNA binding	199	2.56609	7.69855e-16	EIF4A1, RPL5, SLC4A1AP, EIF4A3, HNRNPR, RPL6, RPL7, NYNRIN, ZC3H12C, PEG10, ZC3H12A, LUC7L, RPL35, DENR, RPS13, EIF2A, SRRM2, DDX17, SRRM3, AQR, RBFOX2, METTL3, RC3H1, RC3H2, ARC, DDX39B, RPL24, DXO, NUP98, SF1, SLBP, DHX9, CSTF3, MRPL12, HNRNPLL, MRPL13, FXR1, FXR2, PCBP3, DHX33, PCBP4, PCBP2, DND1, N4BP1, ZFP638, LARP7, UPF3A, HNRNPL, DHFR, RPS26, HNRNPM, CPEB1, HNRNPK, FUBP3, FUBP1, AGO2, HNRN…	7488	244	13122	1.42921	2.58638e-12	8.54025e-13	8.38628e-13
GOTERM_MF_DIRECT	GO:0003677~DNA binding	762	9.82592	1.88979e-14	RB1, ATF1, ATF2, HNRNPU, RBPJ, BACH1, SOX21, BACH2, ELK3, RPL7, ENDOV, CREB3L4, SOX15, MYC, ZC3H12A, GPBP1, ADNP2, BBX, PKNOX1, JUNB, NFRKB, NKX2-9, MEF2A, MED1, WDHD1, MAP1S, SECISBP2, DDX11, SOX13, RFX2, DNTTIP1, SOX11, SOX12, RFX1, DICER1, BHLHA15, RC3H2, ZFP292, RFX7, SARNP, DDIT3, RFX5, TBPL1, ATF7, PRR12, ATF5, CLOCK, ATF3, SET, SRCAP, AIRE, BAZ2A, BAZ2B, PRDM10, HIF1A, DEDD2, HMGXB4, TERT,…	7488	1125	13122	1.18696	6.2812e-11	1.5723e-11	1.54396e-11
GOTERM_MF_DIRECT	GO:0003682~chromatin binding	348	4.48743	1.50714e-12	APP, ATF2, TRRAP, HNRNPU, SMC3, RBPJ, SMC4, IKZF5, SOX2, ELK4, KAT5, TRIM28, SOX15, ZC3H12A, TRIM24, PWWP2A, KAT8, RCC1, KAT7, PKNOX1, SAMD11, TSPYL2, MEF2A, MED1, TSPYL3, WDHD1, SMARCC1, TSPYL1, SMARCC2, SFMBT1, SFMBT2, DDX11, HCFC1, WDR82, SARNP, GRWD1, CSNK2B, ATF5, ASF1A, TSPYL5, L3MBTL1, L3MBTL3, URI1, L3MBTL2, SET, CTBP2, SHMT2, CTBP1, AIRE, PRDM11, MBTD1, DHX30, ZNHIT1, RAD21, MCMBP, TNRC1…	7488	480	13122	1.27049	5.01572e-09	1.00315e-09	9.85064e-10
GOTERM_MF_DIRECT	GO:0003714~transcription corepressor activity	142	1.83108	2.60401e-12	TCERG1, KDM1A, ZMYND8, GMNN, ATN1, HNRNPU, CCAR1, TRIM28, CCND1, HERC1, BASP1, RUVBL2, PIAS4, TLE4, MED1, TLE3, DAXX, TLE1, RBFOX2, LMO4, SFMBT1, SFMBT2, ARID5A, KCTD1, CDYL, PIAS1, SAP30, EID1, EID2, TBL1XR1, DDIT3, TRIB3, FLYWCH1, BCORL1, AJUBA, ZFPM1, KCTD15, ZFP451, URI1, CTBP2, CTBP1, NPAT, MIER3, MIER2, DHRS7B, MIER1, DMAP1, SCAI, WWTR1, CREBBP, BCL11A, PHF12, IRF2BP1, IRF2BP2, NR0B1, PA2G4…	7488	172	13122	1.44675	8.66621e-09	1.44436e-09	1.41832e-09
GOTERM_MF_DIRECT	GO:0042393~histone binding	122	1.57318	2.01177e-07	ZFP689, KDM1B, TONSL, YEATS4, IPO9, DPF1, SCMH1, PWWP2A, RCC1, NBN, SAMD11, TSPYL2, TSPYL3, DAXX, SMARCC1, TSPYL1, SMARCC2, SFMBT1, SFMBT2, USP3, PIH1D1, VRK1, PYGO2, TBL1XR1, THAP7, NCL, GRWD1, ASF1A, TSPYL5, GLYR1, L3MBTL1, L3MBTL3, SET, L3MBTL2, SRCAP, ANP32A, AIRE, TNKS, BAZ2A, SBNO1, SBNO2, ZNHIT1, WDTC1, PHC1, SMARCA5, INO80, SMARCA4, COPRS, MLLT10, YEATS2, NASP, ANP32E, WDR5B, PHF14, ANP32…	7488	158	13122	1.35312	0.000669292	9.56452e-05	9.39208e-05
GOTERM_MF_DIRECT	GO:0106310~protein serine kinase activity	227	2.92714	4.25111e-07	TRIO, ARAF, TESK1, TESK2, RPS6KA3, RPS6KA6, RPS6KA5, RPS6KA2, AKT2, RPS6KA1, AKT3, CHEK1, CDK20, AKT1, PRKACA, PRKACB, PRKCG, PRKCI, CSNK2A1, DAPK1, PRKCE, CSNK2A2, PRKCD, CSNK1D, BCR, SIK3, PRKD2, ALPK3, ULK1, SIK1, SIK2, PRKDC, WNK4, NLK, PRKCZ, TRPM7, SRPK2, PLK4, CDK17, CDK18, SRPK3, PLK3, CDK19, DMPK, PLK2, PLK1, DCLK3, EIF2AK3, DCLK2, BRAF, SRPK1, WNK1, WNK2, CDK10, ATM, CDK12, CDK13, CDK16…	7488	321	13122	1.23924	0.00141377	0.000176846	0.000173658
GOTERM_MF_DIRECT	GO:0003735~structural constituent of ribosome	120	1.54739	1.19153e-06	RPL5, RPL3, RPL32, RPL31, RPL34, RPL8, RPL10A, RPL9, RPL6, RPL7, RPS15, RPS14, RPS17, RPS16, RPL18A, RPS19, RPS18, RPL36, RPL35, RPL38, RPL37, RPS11, RPS10, RPL39, RPS13, RPS9, RPS7, RPL21, RPS8, RPS5, RPL23, RPS6, RPL22, MRPS18B, MRPS18A, RPSA, RPL7L1, RPL24, RPL27, RPL29, UBA52, RPL28, DAP3, MAPKAP1, MRPL17, MRPL15, MRPL12, MRPL13, MRPL11, UBB, RPL41, MRPL27, MRPL28, MRPL23, MRPL24, MRPL21, MRP…	7488	158	13122	1.33094	0.00395757	0.000431168	0.000423395
GOTERM_MF_DIRECT	GO:0005524~ATP binding	799	10.303	1.29558e-06	TESK1, ARAF, TESK2, AKT2, AKT3, AKT1, PRKACA, PRKACB, XYLB, CSNK2A1, CSNK2A2, DICER1, BCR, LARS2, DDX39B, MTHFD1, PIF1, ABCB6, ABCB7, AASDH, AGAP2, FIGNL2, ABCB8, PRPSAP1, HSPH1, PRPSAP2, HLCS, FIGNL1, D5ERTD579E, PIP5K1A, PIP5K1C, ABCA2, MYH7B, EIF2AK3, SETX, MOV10, UCK2, UCK1, PRKAG1, PRKAG2, AACS, IKBKB, FASTK, JAK3, IKBKE, JAK1, UPF1, RIPK3, RIPK2, SPHK2, SPHK1, TEX14, BAZ1B, TUT1, PKN3, WRN,…	7488	1261	13122	1.11037	0.0043024	0.000431168	0.000423395
GOTERM_MF_DIRECT	GO:0003689~DNA clamp loader activity	107	1.37975	1.62821e-06	EIF4A2, EIF4A1, ERCC6L, CLPB, DQX1, DSCC1, EIF4A3, HELB, SMCHD1, DHX57, RUVBL2, RUVBL1, SMARCAD1, NSF, DDX17, DDX18, AQR, DDX11, RECQL, DDX10, WRNIP1, CHD1L, DHX40, AFG3L1, DDX39B, YME1L1, RAD54L2, SNRNP200, D1PAS1, DDX6, PIF1, BLM, DDX5, VCP, DHX9, DDX1, YTHDC2, AK6, DHX30, DHX32, CHTF8, DHX33, DHX34, FIGNL1, G3BP1, DHX36, HELQ, FANCM, HSPA5, INO80, TOR1B, MOV10, ALPL, DHX29, DDX49, DDX3X, MCM7,…	7488	139	13122	1.34897	0.00540403	0.000492607	0.000483726
GOTERM_MF_DIRECT	GO:0004674~protein serine/threonine kinase activity	237	3.05609	2.00854e-06	TRIO, ARAF, TESK1, TESK2, RPS6KA3, RPS6KA6, RPS6KA5, RPS6KA2, AKT2, RPS6KA1, AKT3, CHEK1, CDK20, AKT1, CPNE3, PRKACA, PRKACB, PDK2, PRKCG, PRKCI, CSNK2A1, DAPK1, PRKCE, CSNK2A2, PRKCD, CSNK1D, BCR, CSNK2B, SIK3, PRKD2, ALPK3, ULK1, SIK1, SIK2, PRKDC, WNK4, NLK, PRKCZ, ABR, TRPM7, SRPK2, PLK4, CDK17, SRPK3, PLK3, CDK19, DMPK, PLK2, PLK1, DCLK3, EIF2AK3, DCLK2, BRAF, SRPK1, WNK1, WNK2, ADCK5, CDK10…	7488	341	13122	1.21795	0.00666215	0.000557036	0.000546994
GOTERM_MF_DIRECT	GO:0019901~protein kinase binding	336	4.33269	2.94869e-06	TSKS, APP, ATF2, ERRFI1, CCNK, TFRC, MAML1, TESK1, ACTB, GOLGA2, RPS6KA3, LIPE, ZFYVE26, RPS19, RPS18, DPYSL2, AKT1, FBXO5, SLC12A6, PRKACA, SLC12A7, TNS2, CDK5RAP3, CDK5RAP2, MEF2A, PRKAB2, DAXX, PIH1D1, PRKCE, PRKCD, AP1B1, SCRIB, ACSL3, MAPK8IP2, PRKAB1, MAPK8IP1, STX1B, CDC37, JTB, ULK1, SIK1, VDAC1, TRIB3, KIF20A, LLGL1, TELO2, GRB7, CTBP2, PRKRIP1, MAPKAP1, STXBP1, AGAP2, GSKIP, PIK3R1, PLA…	7488	501	13122	1.17526	0.00976526	0.000754865	0.000741255
GOTERM_MF_DIRECT	GO:0140665~ATP-dependent H3-H4 histone complex chaperone activity	100	1.28949	3.9813e-06	EIF4A2, EIF4A1, ERCC6L, CLPB, DQX1, EIF4A3, HELB, SMCHD1, DHX57, RUVBL2, RUVBL1, SMARCAD1, NSF, DDX17, DDX18, AQR, DDX11, RECQL, DDX10, WRNIP1, CHD1L, DHX40, AFG3L1, DDX39B, YME1L1, RAD54L2, SNRNP200, D1PAS1, DDX6, PIF1, BLM, DDX5, VCP, DHX9, DDX1, YTHDC2, AK6, DHX30, DHX32, DHX33, DHX34, FIGNL1, G3BP1, DHX36, HELQ, FANCM, HSPA5, INO80, TOR1B, MOV10, ALPL, DHX29, DDX49, DDX3X, MCM7, DDX46, CHD9, …	7488	130	13122	1.348	0.0131624	0.000828667	0.000813727
GOTERM_MF_DIRECT	GO:0140584~chromatin extrusion motor activity	100	1.28949	3.9813e-06	EIF4A2, EIF4A1, ERCC6L, CLPB, DQX1, EIF4A3, HELB, SMCHD1, DHX57, RUVBL2, RUVBL1, SMARCAD1, NSF, DDX17, DDX18, AQR, DDX11, RECQL, DDX10, WRNIP1, CHD1L, DHX40, AFG3L1, DDX39B, YME1L1, RAD54L2, SNRNP200, D1PAS1, DDX6, PIF1, BLM, DDX5, VCP, DHX9, DDX1, YTHDC2, AK6, DHX30, DHX32, DHX33, DHX34, FIGNL1, G3BP1, DHX36, HELQ, FANCM, HSPA5, INO80, TOR1B, MOV10, ALPL, DHX29, DDX49, DDX3X, MCM7, DDX46, CHD9, …	7488	130	13122	1.348	0.0131624	0.000828667	0.000813727
GOTERM_MF_DIRECT	GO:0061775~cohesin loader activity	102	1.31528	3.98397e-06	EIF4A2, EIF4A1, ERCC6L, CLPB, DQX1, EIF4A3, SMC3, HELB, SMCHD1, DHX57, RUVBL2, RUVBL1, SMARCAD1, NSF, DDX17, DDX18, AQR, DDX11, RECQL, DDX10, WRNIP1, CHD1L, DHX40, AFG3L1, DDX39B, YME1L1, RAD54L2, SNRNP200, D1PAS1, DDX6, PIF1, BLM, DDX5, VCP, DHX9, DDX1, YTHDC2, AK6, DHX30, DHX32, DHX33, DHX34, FIGNL1, G3BP1, DHX36, HELQ, FANCM, HSPA5, INO80, TOR1B, MOV10, ALPL, DHX29, DDX49, DDX3X, MCM7, DDX46, …	7488	133	13122	1.34395	0.0131712	0.000828667	0.000813727
GOTERM_MF_DIRECT	GO:0140849~ATP-dependent H2AZ histone chaperone activity	101	1.30239	5.35474e-06	EIF4A2, EIF4A1, ERCC6L, CLPB, DQX1, EIF4A3, HELB, SMCHD1, DHX57, RUVBL2, RUVBL1, SMARCAD1, NSF, DDX17, DDX18, AQR, DDX11, RECQL, DDX10, WRNIP1, CHD1L, DHX40, AFG3L1, DDX39B, YME1L1, RAD54L2, SNRNP200, D1PAS1, DDX6, PIF1, BLM, DDX5, VCP, DHX9, DDX1, YTHDC2, AK6, DHX30, DHX32, DHX33, DHX34, FIGNL1, G3BP1, DHX36, HELQ, FANCM, HSPA5, INO80, TOR1B, MOV10, ALPL, DHX29, DDX49, DDX3X, MCM7, DDX46, CHD9, …	7488	132	13122	1.34085	0.0176628	0.00104827	0.00102937
GOTERM_MF_DIRECT	GO:0003713~transcription coactivator activity	158	2.0374	7.1186e-06	CRTC2, SMARCB1, KDM1A, TRRAP, CRTC1, MAML1, WWC1, JADE1, ATN1, NUCKS1, UBE3A, PARK7, NR3C1, CCAR1, PSMD9, TRIM28, KAT5, ZMIZ1, DPF1, ZXDC, RUVBL1, TRIM24, EP300, KAT8, TRIM25, TRIM27, ATXN7L3, LMO1, DDX17, MED1, DAXX, DYRK1A, ARID5B, DYRK1B, ACTN4, MED4, HCFC1, PRPF6, KAT6B, SUB1, KAT6A, TRIM13, FIZ1, NUP98, MAML3, KMT2D, ENY2, NOTCH1, CBFB, CTBP2, DHX9, CTBP1, XPC, BCL10, TAF5L, MED12L, MTDH, NP…	7488	220	13122	1.25854	0.0234124	0.00126434	0.00124155
GOTERM_MF_DIRECT	GO:0003712~transcription coregulator activity	94	1.21212	7.21829e-06	TCERG1, PHF2, LDB1, CITED2, TRRAP, NAB2, ATF7IP2, FHL2, SRA1, JMJD1C, MED19, FHL3, MED15, MED17, PHF8, MED12, MED11, MED13, KAT5, MED10, ZXDC, NFKBIZ, KAT8, EP300, KAT7, PIAS4, MED1, PIAS3, KDM2A, ZFP653, KDM2B, MAMSTR, AIP, MED4, PPRC1, MED26, MED29, PIAS2, PIAS1, MED7, SAP30, MED22, KAT2B, MED24, AEBP2, KAT6B, EWSR1, THRAP3, MED21, KAT6A, RAD54L2, SQSTM1, KDM7A, YAP1, SMARCD1, DDX5, KDM3A, KDM3…	7488	122	13122	1.35021	0.0237363	0.00126434	0.00124155
GOTERM_MF_DIRECT	GO:0019904~protein domain specific binding	205	2.64346	2.09701e-05	APP, ZMYND8, DIXDC1, IKZF5, GJA1, CHEK1, HOMER3, PRKACA, UNC13A, ACTN2, ACTN1, FOXH1, DICER1, ACSL3, STX1B, PRKAR1A, CSNK2B, CLDN7, EZR, TRIM11, PRKDC, CTBP1, STXBP1, XPA, NOLC1, TWIST1, MRPL17, PIK3R1, HIF1A, PPP3R1, PRKAR2B, PRKAR2A, KCNN2, CREBBP, ST13, RCC2, RDX, RAB27A, NR0B1, HNRNPM, EHD2, HNRNPK, CABYR, ID3, CALM3, GRB2, HNRNPC, CALM1, CALM2, ARF1, CITED2, FAF1, AP2A2, MECP2, MAP1LC3B, TUB…	7488	297	13122	1.20957	0.0674098	0.00348943	0.00342652
GOTERM_MF_DIRECT	GO:0003697~single-stranded DNA binding	77	0.992908	3.17907e-05	SWSAP1, MCM7, MCM9, HNRNPU, MCM10, SMC5, NUCKS1, SMC6, HMGB1, YBX1, YBX3, SMC4, PTBP1, HMCES, LONP1, ALYREF2, DDX11, TOP3A, REXO4, TSN, NME1, MMS22L, MSH2, MSH3, NCL, SUB1, CRY2, DMC1, MCM3, MCM4, MCM5, MCM6, TOP1, MCM2, BLM, DHX9, IGHMBP2, XPC, RTF1, SAMHD1, PURB, PURA, CDC45, HNRNPDL, RNF138, PCBP2, DHX36, PMS2, POLR2H, HNRNPA1, SPEN, CTC1, CNBP, RPA1, RPA2, MLH1, POU4F1, APTX, LRPPRC, RAD52, S…	7488	99	13122	1.36298	0.100397	0.00503807	0.00494724
GOTERM_MF_DIRECT	GO:0044877~protein-containing complex binding	361	4.65506	3.91613e-05	ATF1, ATF2, TFRC, HNRNPU, PPP2R2A, RBPJ, ENO3, GOLGA2, SCAMP5, CAPNS1, KAT5, MYC, DAG1, CDK5RAP1, EPHB2, PRKACA, PDK2, CDK5RAP3, CDK5RAP2, MED1, UNC13A, COG2, ACTN4, MIF, MAPK8IP2, DDX39B, BIN1, MAP1B, UQCRC1, SUCLG2, ULK1, VDAC1, UQCRC2, ATP6V0D1, EZR, TELO2, PI4K2A, VPS28, STX1A, CTBP2, CDCA5, AGAP2, TWF1, XPC, BCL10, PRKCZ, HIF1A, PPP4C, RRAS, DHX34, PRKAR2A, KCNN1, SCAP, APOE, FADD, RAB11FIP3…	7488	552	13122	1.14605	0.122196	0.00592404	0.00581724
GOTERM_MF_DIRECT	GO:0031625~ubiquitin protein ligase binding	199	2.56609	4.86583e-05	RB1, RPL5, SMC6, HERC2, TRIM28, MYC, PSMD1, PRKACA, PRKACB, GABARAPL2, DAXX, ARRDC1, RPL23, ACTN4, SCAMP3, PRKAR1A, UQCRC1, TRIB3, TRIB1, UBA52, BLZF1, ZFP746, BCL10, PIK3R1, NLK, UBE2J2, HIF1A, GABARAP, UBE2J1, PRKAR2B, PRKAR2A, PCBP2, HLTF, SNX9, PATZ1, JUN, XBP1, FZD5, XRCC5, FZD6, ERLIN1, FZD8, H13, PA2G4, PRDX6, NPLOC4, TOLLIP, CALR, CDKN1A, UBXN1, CDKN1B, FAF1, FAF2, BRCA1, SMG5, TRIOBP, TU…	7488	290	13122	1.20251	0.149507	0.00704065	0.00691371
GOTERM_MF_DIRECT	GO:1990841~promoter-specific chromatin binding	58	0.747905	6.64875e-05	ATF2, KDM1A, ZC3H4, EHMT2, CHD7, ZFP609, HNRNPU, PRDM1, NR3C1, GLI2, MECP2, NIPBL, TRIM28, KAT8, EP300, MYBL1, MED1, USP3, FOS, GTF2F1, SIRT1, RBL2, RBL1, IRF3, NUP98, HDAC4, DDX5, HDAC2, DNMT1, L3MBTL2, DHX9, HDAC1, PRDM15, FOXO1, POLR2A, HSF1, PCGF1, E2F4, SUZ12, TCF7L2, EGR1, SMAD3, SETDB1, GADD45A, PCGF2, TAF10, KLF4, WDR13, FOSL1, ERCC3, ERCC4, TRP53, ERCC1, TAF5, TRIM33, NFE2L1, TAF1, EZH2	7488	72	13122	1.41166	0.198506	0.0092196	0.00905338
GOTERM_MF_DIRECT	GO:0004386~helicase activity	59	0.760799	9.71923e-05	EIF4A2, SMARCAL1, EIF4A1, ERCC6L, CHD9, DQX1, CHD7, CHD6, CHD5, CHD4, CHD3, CHD2, CHD1, DHX57, RUVBL2, RUVBL1, DHX15, SMARCAD1, DHX16, HELLS, DDX18, AQR, DDX11, ATRX, RECQL, DDX51, DICER1, DHX40, SUPV3L1, MCM3, MCM5, RAD54L2, SNRNP200, MCM2, BLM, YTHDC2, IGHMBP2, RAD54B, WRN, BTAF1, DHX32, RECQL5, DHX33, DHX34, DHX35, DHX36, HLTF, DHX37, EP400, POLQ, HELQ, FANCM, ERCC6L2, SMARCA5, HELZ, SMARCA4, …	7488	74	13122	1.39719	0.276367	0.0129382	0.012705
GOTERM_MF_DIRECT	GO:0004672~protein kinase activity	189	2.43714	0.000125461	ARAF, TESK1, TESK2, BUB1B, NRBP2, STK11, RASSF2, RPS6KA5, SLK, TRIM28, CCND1, AKT2, RPS6KA2, CHEK1, STK16, AKT3, TRIM24, NEK1, AKT1, NEK2, PIM2, NEK3, MAP3K9, PRKACA, MAP3K4, MAP3K5, MAP2K3, PRKCG, EPHA4, PDGFRA, PRKCI, MAP2K2, DAPK1, PRKCE, PRKCD, CSNK2A2, LMTK3, DYRK1A, LMTK2, DYRK1B, VRK1, CSNK1D, PRPF4B, PRKAB1, NRBP1, OBSCN, MAPKAPK2, SIK3, MAPKAPK5, TRIB3, PRKD2, ULK1, ROR2, RAF1, BRSK2, PK…	7488	277	13122	1.19568	0.341348	0.016059	0.0157694
GOTERM_MF_DIRECT	GO:0061630~ubiquitin protein ligase activity	198	2.55319	0.000147791	TRAF3IP2, CCNC, HERC4, HERC3, RNF114, HERC2, TRIM28, FBXO4, TRIM24, TRIM25, FBXO6, TRIM26, TRIM27, BTRC, RNF111, MED1, VPS18, WSB1, NHLRC3, FBXO2, NSMCE1, SIAH1A, RC3H1, SIAH1B, RC3H2, MED7, RNF123, RNF126, RNF125, TRIM13, CBLL1, TRIM11, RNF121, MYCBP2, NEDD4L, RNF217, HLTF, BRAP, SIAH2, IRF2BP1, MEX3C, RNF225, DZIP3, RNF220, LRSAM1, PPP1R11, PRPF19, MED17, MED12, TRIM8, MED11, TRIM6, TRIM7, MED1…	7488	292	13122	1.18827	0.388527	0.0182166	0.0178882
GOTERM_MF_DIRECT	GO:0004679~AMP-activated protein kinase activity	154	1.98582	0.000168065	TRIO, ARAF, BUB1B, RPS6KA3, STK10, STK11, RPS6KA6, RPS6KA5, SLK, AKT2, RPS6KA2, CHEK1, STK16, RPS6KA1, AKT3, PIM1, NEK1, AKT1, PIM3, NEK2, PIM2, NEK3, PRKACA, PRKACB, CSNK1G3, PRKAB2, CSNK2A1, DAPK1, CSNK2A2, LMTK3, LMTK2, VRK1, CSNK1D, PRPF4B, PRKAB1, BCR, OBSCN, MAPKAPK3, MAPKAPK2, SIK3, TSSK6, MAPKAPK5, SIK1, ALPK3, ULK1, SIK2, RAF1, CSNK1G2, CSNK1G1, BRSK1, BRSK2, PRKDC, WNK4, STK4, PKMYT1, S…	7488	222	13122	1.21563	0.428429	0.0195688	0.019216
GOTERM_MF_DIRECT	GO:0046982~protein heterodimerization activity	159	2.05029	0.000170521	APP, ATF2, DGKD, PDCD6, FMR1, SMC3, PHB2, CREB3L3, PPP2R1A, RCC1, SEPHS1, MEF2A, HES6, TICAM2, TPM4, RALGAPA1, RALGAPA2, TPM2, METTL3, TPM1, ALG2, CYBA, ATP1B2, ATP1B1, SDCBP2, RALGAPB, RRAGC, DDIT3, RRAGD, ABCG1, ATF3, EPAS1, ZBTB1, PDGFB, NOLC1, PDGFA, PIK3R2, BCL10, PIK3R1, HIF1A, NPAS1, FXR1, NEUROD1, SDCBP, SNX1, FXR2, SNX2, IRAK2, PSMF1, SRGAP2, MCL1, BARD1, XBP1, DR1, SYT3, FZD2, H3F3B, GA…	7488	230	13122	1.21144	0.433084	0.0195688	0.019216
GOTERM_MF_DIRECT	GO:0009378~four-way junction helicase activity	37	0.477112	0.000188562	PIF1, ERCC6L, BLM, MCM7, CHD9, MCM9, DQX1, CHD8, CHD7, CHD6, IGHMBP2, CHD5, CHD4, CHD2, CHD1, WRN, HELB, RECQL5, RUVBL2, G3BP1, RUVBL1, SMARCAD1, ASCC3, HELQ, FANCM, DDX11, ATRX, RECQL, CHD1L, ERCC3, ERCC2, MCM3, MCM4, MCM5, MCM6, RAD54L2, MCM2	7488	43	13122	1.50788	0.466125	0.020243	0.0198781
GOTERM_MF_DIRECT	GO:1990518~single-stranded 3'-5' DNA helicase activity	37	0.477112	0.000188562	PIF1, ERCC6L, BLM, MCM7, DHX9, CHD9, MCM9, DQX1, CHD8, CHD7, CHD6, IGHMBP2, CHD5, CHD4, CHD2, CHD1, WRN, HELB, RECQL5, RUVBL2, G3BP1, RUVBL1, SMARCAD1, ASCC3, HELQ, DDX11, ATRX, RECQL, CHD1L, ERCC3, ERCC2, MCM3, MCM4, MCM5, MCM6, RAD54L2, MCM2	7488	43	13122	1.50788	0.466125	0.020243	0.0198781
GOTERM_MF_DIRECT	GO:0003684~damaged DNA binding	48	0.618956	0.000220836	DCLRE1A, PCNA, OGG1, HMGB2, XPA, XPC, BRCA1, SMC6, HMGB1, UNG, NTHL1, POLD1, RBBP8, POLI, EP300, POLK, TRP53BP1, NBN, ZFP442, XNDC1, XRCC6, CREBBP, PARP1, XRCC5, PARP2, REV1, RPA1, XRCC1, RPA2, RAD23A, RAD23B, APTX, DDB1, GM3604, MSH6, NEIL2, MSH2, ERCC4, MSH3, APEX1, ERCC1, CRY2, ERCC2, SDE2, ERCC5, AUNIP, NEIL1, CUL4B	7488	59	13122	1.42568	0.520505	0.0229669	0.0225529
GOTERM_MF_DIRECT	GO:0003730~mRNA 3'-UTR binding	68	0.876854	0.000259828	RPL5, DAZAP1, CELF1, FMR1, HNRNPU, HNRNPR, YBX3, ELAVL1, TIAL1, RBM4, SYNCRIP, ZFP36, AUH, KHSRP, ZFP385A, ZC3H12A, DDX17, RPS7, SECISBP2, PABPC4, ANGEL1, CIRBP, RC3H1, LARP4B, RNF40, CARHSP1, NHP2, TUT1, RBMS1, PABPC1, RBMS2, DDX5, FXR1, FXR2, LARP1, PCBP4, DHX36, DND1, IGF2BP1, IGF2BP3, IGF2BP2, HNRNPA1, CCT5, RNF20, RBM38, HNRNPA3, TAF15, RBPMS, FUS, PUM1, MEX3D, LARP4, LRPPRC, PUM2, HNRNPL, R…	7488	89	13122	1.33892	0.578873	0.0262033	0.0257309
GOTERM_MF_DIRECT	GO:0061749~forked DNA-dependent helicase activity	36	0.464217	0.000279372	PIF1, ERCC6L, BLM, MCM7, CHD9, MCM9, DQX1, CHD8, CHD7, CHD6, IGHMBP2, CHD5, CHD4, CHD2, CHD1, WRN, HELB, RECQL5, RUVBL2, G3BP1, RUVBL1, SMARCAD1, ASCC3, HELQ, DDX11, ATRX, RECQL, CHD1L, ERCC3, ERCC2, MCM3, MCM4, MCM5, MCM6, RAD54L2, MCM2	7488	42	13122	1.50206	0.605398	0.0273455	0.0268525
GOTERM_MF_DIRECT	GO:0035402~histone H3T11 kinase activity	150	1.93424	0.000371016	TRIO, ARAF, BUB1B, RPS6KA3, STK10, STK11, RPS6KA6, RPS6KA5, SLK, AKT2, RPS6KA2, CHEK1, STK16, RPS6KA1, AKT3, PIM1, NEK1, AKT1, PIM3, NEK2, PIM2, NEK3, CSNK1G3, CSNK2A1, DAPK1, CSNK2A2, LMTK3, LMTK2, VRK1, CSNK1D, PRPF4B, BCR, OBSCN, MAPKAPK3, MAPKAPK2, SIK3, TSSK6, MAPKAPK5, SIK1, ALPK3, ULK1, SIK2, RAF1, CSNK1G2, CSNK1G1, BRSK1, BRSK2, PRKDC, WNK4, STK4, PKMYT1, STK35, RIPK1, TRPM7, MARK4, MARK3…	7488	218	13122	1.20578	0.709156	0.0307284	0.0301744
GOTERM_MF_DIRECT	GO:0042162~telomeric DNA binding	25	0.322373	0.000381909	PIF1, SMG1, SMG7, SMG5, SMG6, HMBOX1, TERT, TRP53BP1, UPF2, CTC1, UPF1, XRCC6, ACD, XRCC5, TINF2, ZBTB10, POT1A, RPA2, UPF3A, TERF1, TERF2, NCL, HNRNPD, TERF2IP, TELO2	7488	27	13122	1.6226	0.719516	0.0307284	0.0301744
GOTERM_MF_DIRECT	GO:0043996~histone H4K8 acetyltransferase activity	25	0.322373	0.000381909	NAA60, GTF3C4, MEAF6, JADE1, JADE2, ING4, ING3, KAT5, EP300, KAT8, KAT7, NCOA1, BRD1, CREBBP, BRPF1, BRPF3, NCOA3, CDYL, KAT2B, KAT2A, MCM3AP, KAT6B, KAT6A, CLOCK, TAF1	7488	27	13122	1.6226	0.719516	0.0307284	0.0301744
GOTERM_MF_DIRECT	GO:0043997~histone H4K12 acetyltransferase activity	25	0.322373	0.000381909	NAA60, GTF3C4, MEAF6, JADE1, JADE2, ING4, ING3, KAT5, EP300, KAT8, KAT7, NCOA1, BRD1, CREBBP, BRPF1, BRPF3, NCOA3, CDYL, KAT2B, KAT2A, MCM3AP, KAT6B, KAT6A, CLOCK, TAF1	7488	27	13122	1.6226	0.719516	0.0307284	0.0301744
GOTERM_MF_DIRECT	GO:0043995~histone H4K5 acetyltransferase activity	25	0.322373	0.000381909	NAA60, GTF3C4, MEAF6, JADE1, JADE2, ING4, ING3, KAT5, EP300, KAT8, KAT7, NCOA1, BRD1, CREBBP, BRPF1, BRPF3, NCOA3, CDYL, KAT2B, KAT2A, MCM3AP, KAT6B, KAT6A, CLOCK, TAF1	7488	27	13122	1.6226	0.719516	0.0307284	0.0301744
GOTERM_MF_DIRECT	GO:0140857~histone H3T45 kinase activity	149	1.92134	0.000450024	TRIO, ARAF, BUB1B, RPS6KA3, STK10, STK11, RPS6KA6, RPS6KA5, SLK, AKT2, RPS6KA2, CHEK1, STK16, RPS6KA1, AKT3, PIM1, NEK1, AKT1, PIM3, NEK2, PIM2, NEK3, CSNK1G3, CSNK2A1, DAPK1, CSNK2A2, LMTK3, DYRK1A, LMTK2, VRK1, CSNK1D, PRPF4B, BCR, OBSCN, MAPKAPK3, MAPKAPK2, SIK3, TSSK6, MAPKAPK5, SIK1, ALPK3, ULK1, SIK2, RAF1, CSNK1G2, CSNK1G1, BRSK1, BRSK2, PRKDC, WNK4, STK4, PKMYT1, STK35, RIPK1, TRPM7, MARK…	7488	217	13122	1.20326	0.776427	0.0307284	0.0301744
GOTERM_MF_DIRECT	GO:0036121~double-stranded DNA helicase activity	37	0.477112	0.000466667	PIF1, ERCC6L, BLM, MCM7, CHD9, MCM9, DQX1, CHD8, CHD7, CHD6, IGHMBP2, CHD5, CHD4, CHD2, CHD1, WRN, HELB, RECQL5, RUVBL2, G3BP1, RUVBL1, SMARCAD1, ASCC3, UPF1, HELQ, DDX11, ATRX, RECQL, CHD1L, ERCC3, ERCC2, MCM3, MCM4, MCM5, MCM6, RAD54L2, MCM2	7488	44	13122	1.47361	0.788479	0.0307284	0.0301744
GOTERM_MF_DIRECT	GO:0031490~chromatin DNA binding	60	0.773694	0.000482559	KDM5A, THRA, JMJD1C, HNRNPU, GLI2, SOX2, MECP2, ZIC2, RUVBL2, EP300, PITX2, KDM6B, DDX17, EOMES, MED1, ATRX, PAX6, ACTN4, LEMD3, LEMD2, POU5F1, HCFC1, TOX4, RARA, TOP1, CLOCK, CEBPB, KDM3A, HDAC2, KDM3B, NOTCH1, DHX9, WBP2, SRF, PRDM14, FOXO3, FOXO1, RELA, RXRB, SBNO1, SBNO2, RXRA, HSF1, SUZ12, XBP1, CREBBP, SMAD3, NR1H2, STAT3, GRHL3, GRHL1, KLF4, GRHL2, PER1, H1F0, BCL6, APEX1, POLE3, BAP1, EZH2	7488	78	13122	1.348	0.79938	0.0307284	0.0301744
GOTERM_MF_DIRECT	GO:0043022~ribosome binding	54	0.696325	0.000483799	SRP19, FMR1, CCDC47, PTMS, SEC61A2, SEC61A1, UCHL1, TMEM147, SEC61G, ZC3H12A, HABP4, PELO, NOMO1, EIF2A, EIF5A, IFRD2, PRMT3, GTPBP6, RPSA, DNAJC2, IMPACT, DNAJC1, SBDS, LETMD1, RPN2, DHX9, STAU2, IGHMBP2, BAG6, NCLN, UNK, SRP72, ERI1, RICTOR, ABCF1, YTHDF1, ZFP598, NAA10, YTHDF3, HSPA5, SRP68, EIF2S1, MTOR, TMCO1, CPEB1, EIF6, EIF3K, TTC5, SERBP1, NAA15, CPEB3, EIF3C, RPS21, CPEB4	7488	69	13122	1.37145	0.800207	0.0307284	0.0301744
GOTERM_MF_DIRECT	GO:0044025~histone H2BS14 kinase activity	148	1.90845	0.000544764	TRIO, ARAF, BUB1B, RPS6KA3, STK10, STK11, RPS6KA6, RPS6KA5, SLK, AKT2, RPS6KA2, CHEK1, STK16, RPS6KA1, AKT3, PIM1, NEK1, AKT1, PIM3, NEK2, PIM2, NEK3, CSNK1G3, CSNK2A1, DAPK1, CSNK2A2, LMTK3, LMTK2, VRK1, CSNK1D, PRPF4B, BCR, OBSCN, MAPKAPK3, MAPKAPK2, SIK3, TSSK6, MAPKAPK5, SIK1, ALPK3, ULK1, SIK2, RAF1, CSNK1G2, CSNK1G1, BRSK1, BRSK2, PRKDC, WNK4, STK4, PKMYT1, STK35, RIPK1, TRPM7, MARK4, MARK3…	7488	216	13122	1.20072	0.836913	0.0307284	0.0301744
GOTERM_MF_DIRECT	GO:0044022~histone H3S28 kinase activity	148	1.90845	0.000544764	TRIO, ARAF, BUB1B, RPS6KA3, STK10, STK11, RPS6KA6, RPS6KA5, SLK, AKT2, RPS6KA2, CHEK1, STK16, RPS6KA1, AKT3, PIM1, NEK1, AKT1, PIM3, NEK2, PIM2, NEK3, CSNK1G3, CSNK2A1, DAPK1, CSNK2A2, LMTK3, LMTK2, VRK1, CSNK1D, PRPF4B, BCR, OBSCN, MAPKAPK3, MAPKAPK2, SIK3, TSSK6, MAPKAPK5, SIK1, ALPK3, ULK1, SIK2, RAF1, CSNK1G2, CSNK1G1, BRSK1, BRSK2, PRKDC, WNK4, STK4, PKMYT1, STK35, RIPK1, TRPM7, MARK4, MARK3…	7488	216	13122	1.20072	0.836913	0.0307284	0.0301744
GOTERM_MF_DIRECT	GO:0035979~histone H2AXS139 kinase activity	148	1.90845	0.000544764	TRIO, ARAF, BUB1B, RPS6KA3, STK10, STK11, RPS6KA6, RPS6KA5, SLK, AKT2, RPS6KA2, CHEK1, STK16, RPS6KA1, AKT3, PIM1, NEK1, AKT1, PIM3, NEK2, PIM2, NEK3, CSNK1G3, CSNK2A1, DAPK1, CSNK2A2, LMTK3, LMTK2, VRK1, CSNK1D, PRPF4B, BCR, OBSCN, MAPKAPK3, MAPKAPK2, SIK3, TSSK6, MAPKAPK5, SIK1, ALPK3, ULK1, SIK2, RAF1, CSNK1G2, CSNK1G1, BRSK1, BRSK2, PRKDC, WNK4, STK4, PKMYT1, STK35, RIPK1, TRPM7, MARK4, MARK3…	7488	216	13122	1.20072	0.836913	0.0307284	0.0301744
GOTERM_MF_DIRECT	GO:0044024~histone H2AS1 kinase activity	148	1.90845	0.000544764	TRIO, ARAF, BUB1B, RPS6KA3, STK10, STK11, RPS6KA6, RPS6KA5, SLK, AKT2, RPS6KA2, CHEK1, STK16, RPS6KA1, AKT3, PIM1, NEK1, AKT1, PIM3, NEK2, PIM2, NEK3, CSNK1G3, CSNK2A1, DAPK1, CSNK2A2, LMTK3, LMTK2, VRK1, CSNK1D, PRPF4B, BCR, OBSCN, MAPKAPK3, MAPKAPK2, SIK3, TSSK6, MAPKAPK5, SIK1, ALPK3, ULK1, SIK2, RAF1, CSNK1G2, CSNK1G1, BRSK1, BRSK2, PRKDC, WNK4, STK4, PKMYT1, STK35, RIPK1, TRPM7, MARK4, MARK3…	7488	216	13122	1.20072	0.836913	0.0307284	0.0301744
GOTERM_MF_DIRECT	GO:0140855~histone H3S57 kinase activity	148	1.90845	0.000544764	TRIO, ARAF, BUB1B, RPS6KA3, STK10, STK11, RPS6KA6, RPS6KA5, SLK, AKT2, RPS6KA2, CHEK1, STK16, RPS6KA1, AKT3, PIM1, NEK1, AKT1, PIM3, NEK2, PIM2, NEK3, CSNK1G3, CSNK2A1, DAPK1, CSNK2A2, LMTK3, LMTK2, VRK1, CSNK1D, PRPF4B, BCR, OBSCN, MAPKAPK3, MAPKAPK2, SIK3, TSSK6, MAPKAPK5, SIK1, ALPK3, ULK1, SIK2, RAF1, CSNK1G2, CSNK1G1, BRSK1, BRSK2, PRKDC, WNK4, STK4, PKMYT1, STK35, RIPK1, TRPM7, MARK4, MARK3…	7488	216	13122	1.20072	0.836913	0.0307284	0.0301744
GOTERM_MF_DIRECT	GO:0140823~histone H2BS36 kinase activity	148	1.90845	0.000544764	TRIO, ARAF, BUB1B, RPS6KA3, STK10, STK11, RPS6KA6, RPS6KA5, SLK, AKT2, RPS6KA2, CHEK1, STK16, RPS6KA1, AKT3, PIM1, NEK1, AKT1, PIM3, NEK2, PIM2, NEK3, CSNK1G3, CSNK2A1, DAPK1, CSNK2A2, LMTK3, LMTK2, VRK1, CSNK1D, PRPF4B, BCR, OBSCN, MAPKAPK3, MAPKAPK2, SIK3, TSSK6, MAPKAPK5, SIK1, ALPK3, ULK1, SIK2, RAF1, CSNK1G2, CSNK1G1, BRSK1, BRSK2, PRKDC, WNK4, STK4, PKMYT1, STK35, RIPK1, TRPM7, MARK4, MARK3…	7488	216	13122	1.20072	0.836913	0.0307284	0.0301744
GOTERM_MF_DIRECT	GO:0035175~histone H3S10 kinase activity	148	1.90845	0.000544764	TRIO, ARAF, BUB1B, RPS6KA3, STK10, STK11, RPS6KA6, RPS6KA5, SLK, AKT2, RPS6KA2, CHEK1, STK16, RPS6KA1, AKT3, PIM1, NEK1, AKT1, PIM3, NEK2, PIM2, NEK3, CSNK1G3, CSNK2A1, DAPK1, CSNK2A2, LMTK3, LMTK2, VRK1, CSNK1D, PRPF4B, BCR, OBSCN, MAPKAPK3, MAPKAPK2, SIK3, TSSK6, MAPKAPK5, SIK1, ALPK3, ULK1, SIK2, RAF1, CSNK1G2, CSNK1G1, BRSK1, BRSK2, PRKDC, WNK4, STK4, PKMYT1, STK35, RIPK1, TRPM7, MARK4, MARK3…	7488	216	13122	1.20072	0.836913	0.0307284	0.0301744
GOTERM_MF_DIRECT	GO:0072518~Rho-dependent protein serine/threonine kinase activity	148	1.90845	0.000544764	TRIO, ARAF, BUB1B, RPS6KA3, STK10, STK11, RPS6KA6, RPS6KA5, SLK, AKT2, RPS6KA2, CHEK1, STK16, RPS6KA1, AKT3, PIM1, NEK1, AKT1, PIM3, NEK2, PIM2, NEK3, CSNK1G3, CSNK2A1, DAPK1, CSNK2A2, LMTK3, LMTK2, VRK1, CSNK1D, PRPF4B, BCR, OBSCN, MAPKAPK3, MAPKAPK2, SIK3, TSSK6, MAPKAPK5, SIK1, ALPK3, ULK1, SIK2, RAF1, CSNK1G2, CSNK1G1, BRSK1, BRSK2, PRKDC, WNK4, STK4, PKMYT1, STK35, RIPK1, TRPM7, MARK4, MARK3…	7488	216	13122	1.20072	0.836913	0.0307284	0.0301744
GOTERM_MF_DIRECT	GO:1990244~histone H2AT120 kinase activity	148	1.90845	0.000544764	TRIO, ARAF, BUB1B, RPS6KA3, STK10, STK11, RPS6KA6, RPS6KA5, SLK, AKT2, RPS6KA2, CHEK1, STK16, RPS6KA1, AKT3, PIM1, NEK1, AKT1, PIM3, NEK2, PIM2, NEK3, CSNK1G3, CSNK2A1, DAPK1, CSNK2A2, LMTK3, LMTK2, VRK1, CSNK1D, PRPF4B, BCR, OBSCN, MAPKAPK3, MAPKAPK2, SIK3, TSSK6, MAPKAPK5, SIK1, ALPK3, ULK1, SIK2, RAF1, CSNK1G2, CSNK1G1, BRSK1, BRSK2, PRKDC, WNK4, STK4, PKMYT1, STK35, RIPK1, TRPM7, MARK4, MARK3…	7488	216	13122	1.20072	0.836913	0.0307284	0.0301744
GOTERM_MF_DIRECT	GO:0004711~ribosomal protein S6 kinase activity	148	1.90845	0.000544764	TRIO, ARAF, BUB1B, RPS6KA3, STK10, STK11, RPS6KA6, RPS6KA5, SLK, AKT2, RPS6KA2, CHEK1, STK16, RPS6KA1, AKT3, PIM1, NEK1, AKT1, PIM3, NEK2, PIM2, NEK3, CSNK1G3, CSNK2A1, DAPK1, CSNK2A2, LMTK3, LMTK2, VRK1, CSNK1D, PRPF4B, BCR, OBSCN, MAPKAPK3, MAPKAPK2, SIK3, TSSK6, MAPKAPK5, SIK1, ALPK3, ULK1, SIK2, RAF1, CSNK1G2, CSNK1G1, BRSK1, BRSK2, PRKDC, WNK4, STK4, PKMYT1, STK35, RIPK1, TRPM7, MARK4, MARK3…	7488	216	13122	1.20072	0.836913	0.0307284	0.0301744
GOTERM_MF_DIRECT	GO:0004677~DNA-dependent protein kinase activity	148	1.90845	0.000544764	TRIO, ARAF, BUB1B, RPS6KA3, STK10, STK11, RPS6KA6, RPS6KA5, SLK, AKT2, RPS6KA2, CHEK1, STK16, RPS6KA1, AKT3, PIM1, NEK1, AKT1, PIM3, NEK2, PIM2, NEK3, CSNK1G3, CSNK2A1, DAPK1, CSNK2A2, LMTK3, LMTK2, VRK1, CSNK1D, PRPF4B, BCR, OBSCN, MAPKAPK3, MAPKAPK2, SIK3, TSSK6, MAPKAPK5, SIK1, ALPK3, ULK1, SIK2, RAF1, CSNK1G2, CSNK1G1, BRSK1, BRSK2, PRKDC, WNK4, STK4, PKMYT1, STK35, RIPK1, TRPM7, MARK4, MARK3…	7488	216	13122	1.20072	0.836913	0.0307284	0.0301744
GOTERM_MF_DIRECT	GO:0004676~3-phosphoinositide-dependent protein kinase activity	148	1.90845	0.000544764	TRIO, ARAF, BUB1B, RPS6KA3, STK10, STK11, RPS6KA6, RPS6KA5, SLK, AKT2, RPS6KA2, CHEK1, STK16, RPS6KA1, AKT3, PIM1, NEK1, AKT1, PIM3, NEK2, PIM2, NEK3, CSNK1G3, CSNK2A1, DAPK1, CSNK2A2, LMTK3, LMTK2, VRK1, CSNK1D, PRPF4B, BCR, OBSCN, MAPKAPK3, MAPKAPK2, SIK3, TSSK6, MAPKAPK5, SIK1, ALPK3, ULK1, SIK2, RAF1, CSNK1G2, CSNK1G1, BRSK1, BRSK2, PRKDC, WNK4, STK4, PKMYT1, STK35, RIPK1, TRPM7, MARK4, MARK3…	7488	216	13122	1.20072	0.836913	0.0307284	0.0301744
GOTERM_MF_DIRECT	GO:0072354~histone H3T3 kinase activity	148	1.90845	0.000544764	TRIO, ARAF, BUB1B, RPS6KA3, STK10, STK11, RPS6KA6, RPS6KA5, SLK, AKT2, RPS6KA2, CHEK1, STK16, RPS6KA1, AKT3, PIM1, NEK1, AKT1, PIM3, NEK2, PIM2, NEK3, CSNK1G3, CSNK2A1, DAPK1, CSNK2A2, LMTK3, LMTK2, VRK1, CSNK1D, PRPF4B, BCR, OBSCN, MAPKAPK3, MAPKAPK2, SIK3, TSSK6, MAPKAPK5, SIK1, ALPK3, ULK1, SIK2, RAF1, CSNK1G2, CSNK1G1, BRSK1, BRSK2, PRKDC, WNK4, STK4, PKMYT1, STK35, RIPK1, TRPM7, MARK4, MARK3…	7488	216	13122	1.20072	0.836913	0.0307284	0.0301744
GOTERM_MF_DIRECT	GO:0004694~eukaryotic translation initiation factor 2alpha kinase activity	148	1.90845	0.000544764	TRIO, ARAF, BUB1B, RPS6KA3, STK10, STK11, RPS6KA6, RPS6KA5, SLK, AKT2, RPS6KA2, CHEK1, STK16, RPS6KA1, AKT3, PIM1, NEK1, AKT1, PIM3, NEK2, PIM2, NEK3, CSNK1G3, CSNK2A1, DAPK1, CSNK2A2, LMTK3, LMTK2, VRK1, CSNK1D, PRPF4B, BCR, OBSCN, MAPKAPK3, MAPKAPK2, SIK3, TSSK6, MAPKAPK5, SIK1, ALPK3, ULK1, SIK2, RAF1, CSNK1G2, CSNK1G1, BRSK1, BRSK2, PRKDC, WNK4, STK4, PKMYT1, STK35, RIPK1, TRPM7, MARK4, MARK3…	7488	216	13122	1.20072	0.836913	0.0307284	0.0301744
GOTERM_MF_DIRECT	GO:0044023~histone H4S1 kinase activity	148	1.90845	0.000544764	TRIO, ARAF, BUB1B, RPS6KA3, STK10, STK11, RPS6KA6, RPS6KA5, SLK, AKT2, RPS6KA2, CHEK1, STK16, RPS6KA1, AKT3, PIM1, NEK1, AKT1, PIM3, NEK2, PIM2, NEK3, CSNK1G3, CSNK2A1, DAPK1, CSNK2A2, LMTK3, LMTK2, VRK1, CSNK1D, PRPF4B, BCR, OBSCN, MAPKAPK3, MAPKAPK2, SIK3, TSSK6, MAPKAPK5, SIK1, ALPK3, ULK1, SIK2, RAF1, CSNK1G2, CSNK1G1, BRSK1, BRSK2, PRKDC, WNK4, STK4, PKMYT1, STK35, RIPK1, TRPM7, MARK4, MARK3…	7488	216	13122	1.20072	0.836913	0.0307284	0.0301744
GOTERM_MF_DIRECT	GO:0072371~histone H2AS121 kinase activity	148	1.90845	0.000544764	TRIO, ARAF, BUB1B, RPS6KA3, STK10, STK11, RPS6KA6, RPS6KA5, SLK, AKT2, RPS6KA2, CHEK1, STK16, RPS6KA1, AKT3, PIM1, NEK1, AKT1, PIM3, NEK2, PIM2, NEK3, CSNK1G3, CSNK2A1, DAPK1, CSNK2A2, LMTK3, LMTK2, VRK1, CSNK1D, PRPF4B, BCR, OBSCN, MAPKAPK3, MAPKAPK2, SIK3, TSSK6, MAPKAPK5, SIK1, ALPK3, ULK1, SIK2, RAF1, CSNK1G2, CSNK1G1, BRSK1, BRSK2, PRKDC, WNK4, STK4, PKMYT1, STK35, RIPK1, TRPM7, MARK4, MARK3…	7488	216	13122	1.20072	0.836913	0.0307284	0.0301744
GOTERM_MF_DIRECT	GO:0031491~nucleosome binding	29	0.373952	0.000655383	L3MBTL1, HP1BP3, RNF4, MLLT6, CABIN1, HIRA, ZNHIT1, SAP30L, RCC1, RBBP7, PARP1, PARP2, EED, SMARCA5, DNTTIP1, SUPT6, CHD1L, SSRP1, ARID1A, ARID1B, NAP1L4, RNF168, MLLT10, H1F0, RNF169, EZH1, SUPT16, GLYR1, EZH2	7488	33	13122	1.53999	0.887165	0.0363519	0.0356965
GOTERM_MF_DIRECT	GO:0061629~RNA polymerase II-specific DNA-binding transcription factor binding	121	1.56028	0.000779847	RB1, TCERG1, ATF2, KDM1A, KEAP1, RBPJ, CRKL, SOX2, SALL1, EP300, KAT8, PITX2, GTF2I, MEF2A, EOMES, MED1, HES6, DAXX, IFRD1, PIAS2, RBX1, NIF3L1, DDIT3, CSNK2B, FIZ1, TRIB1, ZFPM1, BEX2, ZBTB8A, BEX1, PRKDC, DHX9, CTBP1, EPAS1, XPC, STK4, HIF1A, MTDH, NEUROD1, DDRGK1, E4F1, DMAP1, BBS2, SMAD2, JUN, CREBBP, SMAD4, SMAD3, HSPA4, ESRRB, SETD1A, NR0B1, MLXIPL, SP1, TRP53, BHLHE40, SP3, ID4, TCF3, NFE2…	7488	174	13122	1.21863	0.925454	0.0425464	0.0417793
GOTERM_MF_DIRECT	GO:0036408~histone H3K14 acetyltransferase activity	23	0.296583	0.000937767	NCOA1, NAA60, CREBBP, BRD1, GTF3C4, MEAF6, BRPF3, NCOA3, JADE1, JADE2, CDYL, ING4, KAT2B, KAT2A, MCM3AP, KAT5, KAT6B, KAT6A, EP300, KAT8, KAT7, CLOCK, TAF1	7488	25	13122	1.61221	0.955947	0.0503369	0.0494294
GOTERM_MF_DIRECT	GO:0035403~histone H3T6 kinase activity	148	1.90845	0.00100594	TRIO, ARAF, BUB1B, RPS6KA3, STK10, STK11, RPS6KA6, RPS6KA5, SLK, AKT2, RPS6KA2, CHEK1, STK16, RPS6KA1, AKT3, PIM1, NEK1, AKT1, PIM3, NEK2, PIM2, NEK3, CSNK1G3, CSNK2A1, DAPK1, CSNK2A2, LMTK3, LMTK2, VRK1, CSNK1D, PRPF4B, BCR, OBSCN, MAPKAPK3, MAPKAPK2, SIK3, TSSK6, MAPKAPK5, SIK1, ALPK3, ULK1, SIK2, RAF1, CSNK1G2, CSNK1G1, BRSK1, BRSK2, PRKDC, WNK4, STK4, PKMYT1, STK35, RIPK1, TRPM7, MARK4, MARK3…	7488	218	13122	1.18971	0.964896	0.0528899	0.0519364
GOTERM_MF_DIRECT	GO:0004842~ubiquitin-protein transferase activity	143	1.84397	0.00101874	UBE2D3, LTN1, UBE2D1, RNF19B, UBE3A, HERC4, HERC2, MAEA, TRIM28, HERC1, RNF19A, FBXO4, TRIM24, TRIM25, TRIM27, BTRC, RNF111, MYLIP, AREL1, FBXW8, FBXW11, UBE2E3, NSMCE1, UBE2E1, SIAH1A, RC3H1, UBE2E2, MUL1, SIAH1B, FBXO11, RNF40, RNF41, TRAIP, KLHL42, RBX1, RNF123, RNF125, CDC34, KCTD10, TRIM13, RBCK1, AURKAIP1, TRIM11, UBA7, CUL3, UBR4, NEDD4L, UBR3, RNF214, SHARPIN, CRACR2B, RNF217, UBR5, BRAP,…	7488	210	13122	1.1933	0.966362	0.0528899	0.0519364
GOTERM_MF_DIRECT	GO:0051015~actin filament binding	133	1.71502	0.00103301	FHOD3, CYFIP1, FHOD1, ARPC5L, ESPN, SAMD14, MPRIP, CFL1, COTL1, PLS3, ACTN3, TPM4, TPM3, ACTN2, MAP1S, ACTN1, TPM2, TPM1, ACTN4, BIN1, FSCN1, TAGLN2, TAGLN3, TLN2, FSCN2, UTRN, EZR, TLN1, PHPT1, AJUBA, VCL, MACF1, SPTBN4, FLII, KLHL17, TWF2, TWF1, CORO1A, ACTR3B, IQGAP3, CORO1B, CNN3, CORO1C, CNN2, ABL1, MYH14, GAS2L1, MYH10, SPTBN1, SPTBN2, VPS16, MYH7B, DSTN, MYO5A, NEB, ARPC5, CORO2A, CORO2B, …	7488	194	13122	1.20139	0.967923	0.0528899	0.0519364
GOTERM_MF_DIRECT	GO:0030374~nuclear receptor coactivator activity	41	0.528691	0.00115587	ENY2, TMF1, SMARCD3, KDM1A, SRA1, FGF2, MED17, CCAR1, DCAF6, RXRB, PSMC3IP, SFR1, ZMIZ1, ZMIZ2, ATXN7L3, ARGLU1, PPARGC1B, NCOA1, SS18, MED1, NCOA2, KDM4C, ACTN2, NCOA6, ACTN1, BUD31, PUS1, USP22, NCOA3, HMGA1, ACTN4, PPRC1, TRERF1, WDR77, CNOT6, CARM1, TADA3, NCOA7, TACC1, PKN1, CCDC62	7488	51	13122	1.4088	0.978698	0.0582837	0.0572329
GOTERM_MF_DIRECT	GO:0003743~translation initiation factor activity	38	0.490006	0.00156169	EIF4A2, EIF4A1, EIF4H, DENR, EIF2S3X, EIF2D, EIF4E, EIF4B, EIF2A, EIF2B5, EIF2B4, EIF5B, EIF2B3, EIF2B2, EIF1AX, EIF2AK3, EIF2S2, EIF2S1, EIF1, EIF5, EIF6, EIF3K, EIF3L, EIF3I, EIF3G, EIF3H, EIF3E, DHX29, EIF3F, EIF3C, EIF1A, EIF4E2, EIF4G3, EIF1B, EIF3A, EIF4G2, EIF4G1, EIF3B	7488	47	13122	1.41684	0.994491	0.0775715	0.076173
GOTERM_MF_DIRECT	GO:0016887~ATP hydrolysis activity	230	2.96583	0.00180874	EIF4A2, EIF4A1, CLPB, DQX1, EIF4A3, SMC5, SMC6, SMC3, SMC4, ACTB, NUBP1, CCT6B, DHX57, LONP1, KIF21B, DYNC2H1, DDX17, DDX18, AQR, ATP6V1G1, DDX11, RECQL, DDX10, AFG3L1, DHX40, DDX39B, KATNAL2, YME1L1, KIF20A, KIF20B, PFN2, MACF1, PIF1, SRCAP, ABCB6, ABCB7, DHX9, FIGNL2, ABCB8, DHX30, DHX32, SPAST, DHX33, DHX34, FIGNL1, DHX36, ABCA2, TRAP1, XRCC6, XRCC5, SMARCA5, INO80, CDC6, GPN1, SMARCA4, MOV10,…	7488	354	13122	1.13857	0.997582	0.0885217	0.0869258
GOTERM_MF_DIRECT	GO:0004712~protein serine/threonine/tyrosine kinase activity	24	0.309478	0.0018522	PRKCG, DYRK3, MAP2K1, PRKAA2, DYRK2, MAP2K2, TNK2, DYRK1A, TESK1, TESK2, DYRK1B, TTK, CLK4, ACVR2B, CLK3, CLK2, CLK1, MAPK9, RPS6KB1, RPS6KA2, RPS6KA1, AKT1, SGK1, PRKACA	7488	27	13122	1.55769	0.997908	0.0893352	0.0877246
GOTERM_MF_DIRECT	GO:0048027~mRNA 5'-UTR binding	21	0.270793	0.00226053	RPL5, DDX3X, RPS7, SHMT1, FMR1, RSL1D1, RPS14, SYNCRIP, LARP1, RPS3A1, NCL, DHX36, IGF2BP1, RARA, ACO1, IGF2BP3, IGF2BP2, MYH10, D1PAS1, CCT5, RPS13	7488	23	13122	1.60002	0.999464	0.107472	0.105535
GOTERM_MF_DIRECT	GO:0060090~molecular adaptor activity	117	1.5087	0.0023769	ITSN2, RB1, OTUD4, MIDN, WWC1, ITGA2B, ITSN1, WWC2, UBE2Z, CHCHD3, FNTA, PSMD4, CDH1, CAPN3, MAP2K2, TICAM2, PAQR4, ADAM10, TICAM1, RBX1, EEF1A1, DYNC1LI1, RRAGC, AKAP9, RRAGD, PKP2, LETMD1, TELO2, VCL, ANAPC1, ISCU, IPPK, MAPKAP1, STXBP1, KLHL17, MTMR4, LTBP1, GIGYF2, SAV1, BAG6, PRDX4, IRAK2, MYH14, FADD, RAB11FIP3, MYH7B, NLRP4F, FIS1, CREBBP, JAG1, HOMER1, RBPMS, HMGA1, MICAL3, NFATC2, TPX2, …	7488	171	13122	1.19901	0.999637	0.111413	0.109405
GOTERM_MF_DIRECT	GO:0035613~RNA stem-loop binding	15	0.193424	0.00270572	DAZAP1, DDX3X, DHX9, FMR1, DDX56, EIF4A3, ARID5A, RC3H1, RC3H2, CSDE1, ZC3H12A, METTL16, CPEB3, MYH10, D1PAS1	7488	15	13122	1.7524	0.999879	0.125064	0.122809
GOTERM_MF_DIRECT	GO:0000287~magnesium ion binding	137	1.7666	0.00295961	CERK, ATP8A1, PDCD6, XYLT2, CIB1, ENO3, NUDT3, THG1L, RPS6KA3, STK11, ENDOV, RPS6KA6, RPS6KA5, RPS6KA2, RPS6KA1, PAPOLA, PRKACA, MTPAP, MAP3K7, GLUL, PRKACB, PSPH, MAP3K5, ENDOG, LIG4, ATP11C, ATP11B, ATP11A, MSH6, MSH2, PPA2, ADPRH, SIK3, PGP, TSSK6, SUCLG2, DXO, SIK1, SIK2, BRSK1, EXD2, PIF1, BRSK2, ARL3, STK4, NLK, PRPSAP1, PRPSAP2, FIGNL1, DHX36, ABL1, ABL2, MAP2K7, MARK2, MARK1, SRPK2, ATP8B…	7488	204	13122	1.17686	0.999948	0.134926	0.132493
GOTERM_MF_DIRECT	GO:0043130~ubiquitin binding	68	0.876854	0.00308537	TOP2A, CUEDC2, UBXN1, UBXN2B, UBXN2A, FAF1, FAF2, ZFAND2B, HSPB1, RNF19B, AUP1, UCHL1, DDI2, NUP62, TOM1, UBXN8, SMARCAD1, DHX16, UBXN7, JARID2, VPS36, TRP53INP2, FBXW7, RAD23A, UCHL3, RAD23B, RNF168, HGS, CKS2, TAX1BP1, RBCK1, STAM2, CUEDC1, SQSTM1, BIRC2, VPS28, OTUB1, USP13, RNF31, USP16, NOD1, HDAC6, RNFT1, DNAJB2, GGA2, GGA1, SHARPIN, GGA3, UBR5, BUB3, RAE1, N4BP1, SMAD3, AMFR, STAM, KLF1, N…	7488	94	13122	1.2677	0.999966	0.137834	0.135349
GOTERM_MF_DIRECT	GO:0031267~small GTPase binding	178	2.29529	0.00310624	IPO13, CYFIP2, USP6NL, ERRFI1, NCKAP1, CYFIP1, IPO11, RTKN, NCF2, DENND5B, CSE1L, CIB1, IPO4, IPO5, EPS8, RIMS2, ARHGAP44, GOLGA4, IPO8, RASSF1, IPO9, GOLGA5, RINL, RIMS3, RUSC2, PLCE1, ANKFY1, RCC1, DENND5A, PRKACA, NSF, MAP2K1, RALBP1, GM14137, TSC2, GAPVD1, UNC13D, RNF41, ACAP2, DAAM1, RAB34, ULK1, RAF1, RIN1, PFN1, LLGL1, VCL, KPNB1, CDC42SE1, MAPKAP1, MYCBP2, RHOBTB3, NDRG1, IQGAP3, RAP1GAP,…	7488	271	13122	1.15103	0.999968	0.137834	0.135349
GOTERM_MF_DIRECT	GO:0035064~methylated histone binding	49	0.63185	0.00374857	KDM5A, SETD5, PHF2, ZMYND8, PHF1, FMR1, CHD8, CHD1, ING1, RRP8, PHF8, ING4, ING5, ING2, ING3, WDR5, SPIN1, PWWP2A, MORC3, EED, ATRX, CDYL, CDYL2, MSH6, THAP7, MTF2, ZMYND11, KDM7A, GLYR1, L3MBTL1, L3MBTL2, UHRF1, CXXC1, MBTD1, TRP53BP1, BPTF, SUZ12, CBX7, KDM4A, CBX6, CBX5, CBX3, CBX2, CBX1, LRWD1, ZZEF1, TDRD3, ZZZ3, MPHOSPH8	7488	65	13122	1.32104	0.999996	0.164148	0.161188
GOTERM_MF_DIRECT	GO:0042802~identical protein binding	949	12.2373	0.00385027	ATF1, ATF2, TFRC, UXS1, ZFYVE27, PSMD4, DPYSL2, DPYSL3, AKT1, SAMD11, CXADR, CSNK2A1, FNBP1, HPCAL1, BHLHA15, FRS3, CLDN6, CLDN4, DDX39B, CLDN9, EWSR1, PSME3, DDIT3, TMEM79, CLDN7, PSME2, ORAI1, RBCK1, ATF3, CGGBP1, SF1, SLBP, MTMR2, PADI6, ABCB7, AIRE, SHMT2, SHMT1, PDGFB, PDGFA, PLA2G6, PRPSAP1, HMGXB4, PRPSAP2, GRPEL1, HLCS, PRKAR2A, SFN, ZBTB7B, HEXIM1, HEXIM2, JUN, GSTM1, INCA1, EIF2AK3, FN1…	7488	1575	13122	1.05589	0.999997	0.166412	0.163412
GOTERM_MF_DIRECT	GO:0003690~double-stranded DNA binding	92	1.18633	0.00457542	HMGB2, ARID4A, HNRNPU, MCM10, NUCKS1, HMGB1, SMC3, NR3C1, AFF3, LMNB1, MYC, BANF1, JUNB, MEN1, NKX2-9, FOXD3, PCID2, RFC1, DDX11, PAX6, FOS, REXO4, MSH6, ZEB1, NR5A2, CREB1, MSH2, POLG2, MSH3, MSH4, DMC1, RBCK1, TOP1, ZMYND11, CGGBP1, ZFP148, PRKDC, DHX9, PNKP, CEBPG, AKAP8, DDX60, RELA, PURB, NEUROD1, PSMC3IP, PURA, RXRA, HNRNPDL, NTHL1, MAPK1, CAMTA1, ZFP386, SMAD2, EGR1, XRCC6, JUN, JUND, SMAD…	7488	133	13122	1.21219	1	0.195218	0.191699
GOTERM_MF_DIRECT	GO:0061631~ubiquitin conjugating enzyme activity	28	0.361057	0.00547127	UBE2D3, UBE2D1, UBE2J2, UBE2D2A, UBE2Z, UBE2J1, UBE2D2B, UBE2Q1, UBE2Q2, UBE2H, UBE2B, UBE2C, UBE2E3, UBE2E1, UBE2E2, UBE2G1, UBE2A, UBE2G2, CDC34, UBE2R2, UBE2S, UBE2T, UBE2N, UBE2O, BIRC6, UBE2V1, UBE2K, TAF1	7488	34	13122	1.44316	1	0.227605	0.223501
GOTERM_MF_DIRECT	GO:0003678~DNA helicase activity	28	0.361057	0.00547127	PIF1, BLM, DDX3X, MCM7, DHX9, MCM9, CHD8, DHX30, WRN, HELB, RECQL5, RUVBL2, G3BP1, DHX36, RUVBL1, POLQ, XRCC6, XRCC5, DDX11, RECQL, CHD1L, SUPV3L1, ERCC3, SUB1, ERCC2, MCM4, MCM6, D1PAS1	7488	34	13122	1.44316	1	0.227605	0.223501
GOTERM_MF_DIRECT	GO:0043021~ribonucleoprotein complex binding	36	0.464217	0.00575919	TOP2B, DDX5, RPLP1, EIF4A3, HNRNPU, YBX3, PHF6, TIMM50, SMG6, FXR1, PES1, RPLP2, RPL35, PITX2, DDX17, APOBEC1, EEFSEC, PRMT5, CBX5, PRMT7, CSNK2A1, SECISBP2, WDR12, CKAP5, PPP1CA, BOP1, PRPF6, HNRNPK, CSNK2B, MDM2, GEMIN4, CD2BP2, PPIH, HNRNPC, XIST, EZH2	7488	46	13122	1.37145	1	0.234885	0.23065
GOTERM_MF_DIRECT	GO:0016922~nuclear receptor binding	34	0.438427	0.00578743	ASAH1, SMARCD3, SRA1, LRP2, HIF1A, NRIP1, TRIM24, EP300, SMARCE1, NCOA1, MED1, BCAS3, TCF7L2, NCOA2, JUND, SMAD3, JUP, BUD31, NCOA3, NR0B1, ACTN4, ARID1A, SIRT1, NCOR2, NCOR1, TADA3, CRY2, C1D, UBA3, CTNNB1, NCOA7, TACC1, TACC2, TAF1	7488	43	13122	1.38562	1	0.234885	0.23065
GOTERM_MF_DIRECT	GO:0051082~unfolded protein binding	58	0.747905	0.00618983	HSP90AB1, HSPB6, HSPB1, CLU, TOMM20, CCT6B, NUDCD3, NUDCD2, CCT3, CCT2, MKKS, HSP90AA1, NUDC, CCDC115, VBP1, AIP, UBE4B, PDRG1, CDC37, CANX, TCP1, DNAJB11, PFDN1, PFDN2, PFDN4, PFDN6, HSP90B1, DNAJB2, ERLEC1, DNAJB1, DNAJB6, GRPEL1, DNAJB5, DNAJB4, GRPEL2, CDC37L1, HEATR3, CCT7, SRSF10, CCT5, CCT4, HSPA9, TRAP1, HSPA8, NPM1, PET100, HSPA5, ST13, PTGES3, SYVN1, HSPE1, DNAJA1, NACA, DNAJA3, DNAJA2,…	7488	80	13122	1.27049	1	0.245301	0.240879
GOTERM_MF_DIRECT	GO:0019900~kinase binding	77	0.992908	0.00625357	ITGB1, RB1, BCAR3, MYOM1, ERRFI1, MIDN, DGKD, HSP90AB1, TRADD, WWC1, WWC2, SLC2A1, SLC2A3, PARK7, AP2A2, TTC28, PPP1R9B, DUSP12, LAPTM4B, EIF4ENIF1, KIF1B, PDE8A, TNS2, STRADA, HPCAL1, PPP2R5A, RAD23A, EEF1A1, MYCN, RASA1, DGKQ, CDC37, CRY2, TAX1BP1, ITGB1BP1, ATF5, CRK, TELO2, STX1A, DGKH, LRRC14, PFKFB2, PRKAA1, CEBPB, CAB39, HPCA, HTT, AKAP5, NOL3, ACACA, PRPSAP1, LDHB, LDHA, POLR2A, UBQLN1, P…	7488	110	13122	1.22668	1	0.245301	0.240879
GOTERM_MF_DIRECT	GO:0004402~histone acetyltransferase activity	21	0.270793	0.0062652	NCOA1, NAA60, CREBBP, GTF3C4, TAF10, NCOA3, TAF9, CDYL, KAT2B, KAT2A, MCM3AP, TADA2A, MED24, KAT5, KAT6B, KAT6A, EP300, KAT8, KAT7, CLOCK, TAF1	7488	24	13122	1.53335	1	0.245301	0.240879
GOTERM_MF_DIRECT	GO:0000976~transcription cis-regulatory region binding	156	2.01161	0.00634956	ZFP568, CCNT1, PRDM5, ARID4A, ZBTB20, ARID4B, PRDM1, GABPB1, YY1, SOX2, CREB3L3, ZFP281, BASP1, PITX2, SOX4, MEN1, CDK5RAP2, SOX5, KCNH2, ZFP335, FOXH1, ARID5A, SOX13, ARID5B, SOX11, SOX12, FOXP1, PIAS1, TBL1XR1, DDIT3, ATF7, MZF1, ATF5, ATF3, KMT2D, ZBTB8A, ZFP746, TCF7, FOXO3, GLIS2, DHX36, ZBED6, ZFP513, EGR1, XRCC6, JUN, ZFHX3, XBP1, SMAD4, POU2F1, JUND, SMAD3, MTERF3, ZBTB14, XRCC5, CBX3, AN…	7488	238	13122	1.14863	1	0.245713	0.241283
GOTERM_MF_DIRECT	GO:0003724~RNA helicase activity	47	0.606061	0.00645345	EIF4A2, DDX6, EIF4A1, DDX5, DDX49, DDX3X, DDX27, DDX46, DDX24, DHX9, DDX1, EIF4A3, DDX23, DDX20, DDX42, DDX21, DDX43, DDX41, DHX30, DHX32, DHX33, DHX34, DHX35, DHX57, G3BP1, DHX36, DHX15, DHX16, DDX17, UPF1, DDX18, FANCM, DDX55, DDX56, DDX31, DDX10, DDX54, DDX51, DDX50, SKI, DHX40, SUPV3L1, DDX19A, DDX39B, DHX29, SNRNP200, D1PAS1	7488	63	13122	1.30735	1	0.246863	0.242412
GOTERM_MF_DIRECT	GO:0008013~beta-catenin binding	61	0.786589	0.00700712	GSK3B, CHD8, CTNND1, ASH2L, PTPRJ, PTPRK, GLI3, MED12, GJA1, CDH3, SALL1, CDH1, SUFU, RUVBL2, DACT2, EP300, BTRC, DACT1, KDM6B, APC2, CXADR, CSNK2A1, NANOS3, CTNNBIP1, AXIN1, AXIN2, TBL1XR1, NUMB, CDH13, CDH15, ADNP, MET, VCL, TCF7, LEF1, PXN, PSEN1, FOXO3, FOXO1, MED12L, HDAC6, DVL1, CDH23, CTNNA1, DVL3, CDH24, BCL9L, TCF7L2, TCF7L1, SMAD3, SETD1A, KLF4, SMAD7, TJP1, BCL9, APC, DLG5, PIN1, TCF4,…	7488	85	13122	1.25761	1	0.264996	0.260219
GOTERM_MF_DIRECT	GO:0004707~MAP kinase activity	13	0.167634	0.00730265	MAPK14, NLK, MAPK15, MAPK12, MAPK13, MAPK11, MAPK7, MAPK1, MAP2K7, MAPK6, MAP3K7, MAPK4, MAPK3	7488	13	13122	1.7524	1	0.27307	0.268147
GOTERM_MF_DIRECT	GO:0035255~ionotropic glutamate receptor binding	33	0.425532	0.007917	GSK3B, PTEN, AGAP2, SDCBP, GRIP1, CACNG8, SNX27, FLOT1, FLOT2, NSF, PIAS3, RAB4A, UBE2I, FUS, NETO2, EML2, SHISA7, SHISA6, DLG1, DLG4, NEDD4, MAP1A, CANX, GNAS, EXOC4, PICK1, CTNNB1, SQSTM1, SHANK3, RAPSN, SHANK2, CDK5R1, SHANK1	7488	42	13122	1.37689	1	0.292753	0.287475
GOTERM_MF_DIRECT	GO:0042826~histone deacetylase binding	82	1.05738	0.00883836	YWHAE, HSP90AB1, AKAP8L, GMNN, CHD5, CHD4, PHF6, SMG5, GLI3, CDC20, MECP2, NIPBL, CCND1, DNMT3B, RAC1, KPNA2, DACT1, MEF2A, HSP90AA1, PARP1, HIC1, NCOR2, KAT2B, KAT2A, SFPQ, BRMS1, NCOR1, THAP7, RARA, LCOR, SIK1, HDAC4, HDAC5, CEBPB, HDAC2, DNMT1, HDAC1, SRF, SATB2, LEF1, AKAP8, DDX20, TWIST1, NR2C1, HIF1A, HDAC6, RELA, ATXN3, MTA1, ZNHIT1, RBBP4, MIER3, MIER2, DHX36, NRIP1, MIER1, SMYD4, HES1, S…	7488	119	13122	1.20754	1	0.323231	0.317404
GOTERM_MF_DIRECT	GO:0016740~transferase activity	85	1.09607	0.00937628	USP36, SMG1, PPP1R11, UBE2D3, UBE2D2A, TRIM7, RNF114, NAPRT, GMPPA, CD38, MTPAP, UNKL, GLUL, PIAS4, PIAS3, RING1, KSR1, UBE2E1, UBE2E2, SIRT5, RC3H1, NME4, SIAH1B, CASD1, SIRT1, PIAS2, RC3H2, PIAS1, RNF169, CDC34, TRAF4, RBCK1, TKT, GAPDH, GART, BIRC2, RNF166, TRIM34A, RNF121, CUL9, KMT2D, KMT2B, TSR3, DTX1, XIAP, DTX2, DTX3, NT5C2, TYMS, LTC4S, SRM, ZNRF1, ZNRF2, ZNRF3, RNF139, RNF138, HLTF, CSK…	7488	124	13122	1.20124	1	0.339177	0.333062
GOTERM_MF_DIRECT	GO:0070577~lysine-acetylated histone binding	22	0.283688	0.0100886	BRD3, BRD2, KMT2A, ZMYND8, MLLT1, BAZ2A, YEATS4, SIRT1, ZZEF1, POU5F1, SMARCA4, ZZZ3, THAP7, CARM1, PSME4, TRIM24, PHIP, NANOG, BRD9, BRD7, TAF1, BRD4	7488	26	13122	1.4828	1	0.356821	0.350388
GOTERM_MF_DIRECT	GO:0070412~R-SMAD binding	22	0.283688	0.0100886	SMAD2, SMAD4, DDX5, JUN, RANBP3, SMAD3, PARP1, SMURF1, ZC3H3, FOXH1, AXIN1, PAX6, FOS, ARAP1, LDLRAD4, SMAD6, PPM1A, DROSHA, PMEPA1, STUB1, TRIM33, MEN1	7488	26	13122	1.4828	1	0.356821	0.350388
GOTERM_MF_DIRECT	GO:0070411~I-SMAD binding	15	0.193424	0.0101857	SMAD2, SMAD1, SMAD4, SMAD3, SMURF1, TGFB1I1, AXIN1, SMAD9, AXIN2, SMAD6, SMAD5, TGFBR1, SMAD7, FKBP1A, CTNNB1	7488	16	13122	1.64288	1	0.356821	0.350388
GOTERM_MF_DIRECT	GO:0140297~DNA-binding transcription factor binding	121	1.56028	0.0110736	RB1, KDM1A, CCNT1, GMNN, PRDM5, NUCKS1, PARK7, RBPJ, YY1, SOX2, CHCHD2, KAT5, MYC, RPS6KA1, EP300, NBN, KPNA2, PITX2, MAP3K7, LMO1, MEF2A, TLE4, MED1, TLE1, RBFOX2, LMO4, FOXH1, EBF4, HCFC1, PIAS1, SUB1, KAT6A, DGKQ, CGGBP1, KMT2A, CTBP2, MAX, CTBP1, TWIST1, NLK, DHX33, RAD21, DHRS7B, ZBTB7A, LYAR, SMAD2, ZBTB17, CREBBP, CBX5, SMAD3, ZFP516, CBX3, BCL11A, NEK6, PBX2, MLXIPL, CNOT7, BCL6, BCL3, TC…	7488	183	13122	1.15869	1	0.374349	0.3676
GOTERM_MF_DIRECT	GO:0016301~kinase activity	97	1.25081	0.0113058	TSKS, DGKE, CERK, TRRAP, ZMYND8, DGKA, CCND1, RPS6KA1, NEK1, AKT1, SKP2, XYLB, EPHA4, CSNK2A1, VRK1, CSNK1D, MAPK8IP2, DGKZ, MAPK8IP3, MOB3C, PRKAR1B, PRKAR1A, CCNE1, PFKFB2, PRKDC, PIK3R1, PKMYT1, PRKAR2A, ABL1, TRPM7, IP6K1, IP6K2, CHKA, UQCC3, TNK2, CLK4, PTK2, CLK3, CDK9, UCK2, CDK7, CDK6, CDK4, WNK1, CDK2, PI4KA, CDK1, TAB3, PI4KB, ALDH18A1, MAP3K12, GSK3B, ADPGK, AKAP8L, PIK3CD, PIK3CB, DUS…	7488	144	13122	1.18044	1	0.374349	0.3676
GOTERM_MF_DIRECT	GO:0043992~histone H3K9 acetyltransferase activity	17	0.219213	0.0122608	NCOA1, NAA60, CREBBP, GTF3C4, NCOA3, CDYL, KAT2B, KAT2A, MCM3AP, KAT5, KAT6B, KAT6A, EP300, KAT8, KAT7, CLOCK, TAF1	7488	19	13122	1.56794	1	0.374349	0.3676
GOTERM_MF_DIRECT	GO:0032931~histone H3K56 acetyltransferase activity	17	0.219213	0.0122608	NCOA1, NAA60, CREBBP, GTF3C4, NCOA3, CDYL, KAT2B, KAT2A, MCM3AP, KAT5, KAT6B, KAT6A, EP300, KAT8, KAT7, CLOCK, TAF1	7488	19	13122	1.56794	1	0.374349	0.3676
GOTERM_MF_DIRECT	GO:0043993~histone H3K18 acetyltransferase activity	17	0.219213	0.0122608	NCOA1, NAA60, CREBBP, GTF3C4, NCOA3, CDYL, KAT2B, KAT2A, MCM3AP, KAT5, KAT6B, KAT6A, EP300, KAT8, KAT7, CLOCK, TAF1	7488	19	13122	1.56794	1	0.374349	0.3676
GOTERM_MF_DIRECT	GO:0044015~histone H2BK12 acetyltransferase activity	17	0.219213	0.0122608	NCOA1, NAA60, CREBBP, GTF3C4, NCOA3, CDYL, KAT2B, KAT2A, MCM3AP, KAT5, KAT6B, KAT6A, EP300, KAT8, KAT7, CLOCK, TAF1	7488	19	13122	1.56794	1	0.374349	0.3676
GOTERM_MF_DIRECT	GO:0044012~histone H2AK9 acetyltransferase activity	17	0.219213	0.0122608	NCOA1, NAA60, CREBBP, GTF3C4, NCOA3, CDYL, KAT2B, KAT2A, MCM3AP, KAT5, KAT6B, KAT6A, EP300, KAT8, KAT7, CLOCK, TAF1	7488	19	13122	1.56794	1	0.374349	0.3676
GOTERM_MF_DIRECT	GO:0043999~histone H2AK5 acetyltransferase activity	17	0.219213	0.0122608	NCOA1, NAA60, CREBBP, GTF3C4, NCOA3, CDYL, KAT2B, KAT2A, MCM3AP, KAT5, KAT6B, KAT6A, EP300, KAT8, KAT7, CLOCK, TAF1	7488	19	13122	1.56794	1	0.374349	0.3676
GOTERM_MF_DIRECT	GO:0044014~histone H2BK5 acetyltransferase activity	17	0.219213	0.0122608	NCOA1, NAA60, CREBBP, GTF3C4, NCOA3, CDYL, KAT2B, KAT2A, MCM3AP, KAT5, KAT6B, KAT6A, EP300, KAT8, KAT7, CLOCK, TAF1	7488	19	13122	1.56794	1	0.374349	0.3676
GOTERM_MF_DIRECT	GO:0043994~histone H3K23 acetyltransferase activity	17	0.219213	0.0122608	NCOA1, NAA60, CREBBP, GTF3C4, NCOA3, CDYL, KAT2B, KAT2A, MCM3AP, KAT5, KAT6B, KAT6A, EP300, KAT8, KAT7, CLOCK, TAF1	7488	19	13122	1.56794	1	0.374349	0.3676
GOTERM_MF_DIRECT	GO:0044018~histone H3K36 acetyltransferase activity	17	0.219213	0.0122608	NCOA1, NAA60, CREBBP, GTF3C4, NCOA3, CDYL, KAT2B, KAT2A, MCM3AP, KAT5, KAT6B, KAT6A, EP300, KAT8, KAT7, CLOCK, TAF1	7488	19	13122	1.56794	1	0.374349	0.3676
GOTERM_MF_DIRECT	GO:0044017~histone H3K27 acetyltransferase activity	17	0.219213	0.0122608	NCOA1, NAA60, CREBBP, GTF3C4, NCOA3, CDYL, KAT2B, KAT2A, MCM3AP, KAT5, KAT6B, KAT6A, EP300, KAT8, KAT7, CLOCK, TAF1	7488	19	13122	1.56794	1	0.374349	0.3676
GOTERM_MF_DIRECT	GO:0140908~histone H3K122 acetyltransferase activity	17	0.219213	0.0122608	NCOA1, NAA60, CREBBP, GTF3C4, NCOA3, CDYL, KAT2B, KAT2A, MCM3AP, KAT5, KAT6B, KAT6A, EP300, KAT8, KAT7, CLOCK, TAF1	7488	19	13122	1.56794	1	0.374349	0.3676
GOTERM_MF_DIRECT	GO:0044016~histone H3K4 acetyltransferase activity	17	0.219213	0.0122608	NCOA1, NAA60, CREBBP, GTF3C4, NCOA3, CDYL, KAT2B, KAT2A, MCM3AP, KAT5, KAT6B, KAT6A, EP300, KAT8, KAT7, CLOCK, TAF1	7488	19	13122	1.56794	1	0.374349	0.3676
GOTERM_MF_DIRECT	GO:0008139~nuclear localization sequence binding	19	0.245003	0.0136595	NUP214, BRAP, POM121, NOLC1, NUP153, CABP1, IPO4, IPO5, NFKBIA, KPNA6, KPNA4, NUP98, KPNA2, TNPO1, TNPO2, KPNA3, LBR, KPNB1, KPNA1	7488	22	13122	1.51344	1	0.413262	0.405812
GOTERM_MF_DIRECT	GO:0035198~miRNA binding	27	0.348162	0.0151036	TRIM71, ZFP346, FMR1, DDX21, YBX1, ELAVL1, SOX2, RBM4, SOCS3, ZC3H7B, ZC3H12A, GM10768, HNRNPA1, SOX4, ZC3H10, RC3H1, DICER1, PUM1, TARBP2, POU5F1, PUM2, LIN28A, AGO3, AGO1, AGO2, MATR3, FGFR3	7488	34	13122	1.39161	1	0.44654	0.43849
GOTERM_MF_DIRECT	GO:0000993~RNA polymerase II complex binding	25	0.322373	0.015162	ZFP326, URI1, DHX9, SUPT4A, HNRNPU, WDR43, CCAR2, CDC73, SCAF8, RECQL5, PCF11, SMYD2, RPRD1A, SMYD3, POLR2M, NCOA3, ESRRB, ELP2, RPRD2, ELP4, AGO1, AGO2, WAC, PAF1, ERCC5	7488	31	13122	1.41323	1	0.44654	0.43849
GOTERM_MF_DIRECT	GO:0008094~ATP-dependent activity, acting on DNA	25	0.322373	0.015162	TOP2A, SMARCAL1, BLM, CHD6, IGHMBP2, BTAF1, RBBP4, RUVBL2, DHX36, HLTF, RUVBL1, SMARCAD1, BPTF, RFC3, XRCC6, XRCC5, DDX11, SMARCA5, INO80, SMARCA4, MSH6, CDK7, RAD51, MSH2, DMC1	7488	31	13122	1.41323	1	0.44654	0.43849
GOTERM_MF_DIRECT	GO:0005085~guanyl-nucleotide exchange factor activity	128	1.65055	0.0158563	ITSN2, TRIO, DENND5B, ITSN1, RAPGEFL1, THG1L, PREX2, PREX1, RINL, DEPTOR, PLCE1, RCC1, DENND5A, FBXO8, SBF1, ARHGEF40, SBF2, TBC1D10A, GAPVD1, TIAM2, BCR, OBSCN, MADD, SPATA13, PREB, DENND6A, RIN1, ARHGEF26, ARHGEF25, MYCBP2, PIK3R1, RASGRP2, ABR, RAP1A, RIC8B, SLC38A9, PLCG1, ECT2, RALGDS, EIF2B5, EIF2B4, EIF2B3, EIF2B2, ANKRD27, DENND4B, IQSEC1, RCC2, ARHGEF39, DENND4C, HPS1, CCZ1, HPS4, NET1, …	7488	196	13122	1.14443	1	0.462892	0.454547
GOTERM_MF_DIRECT	GO:0051020~GTPase binding	34	0.438427	0.0180144	STOML2, PTPRN, CLTA, YBX1, PPP1R9A, FNBP1L, GRIP1, GOLGA4, MFN2, FLNA, SPTBN1, SH3GL1, HSP90AA1, PLK2, BNIP3, ATG14, POU4F1, AIMP1, RRAGC, BIN1, RRAGB, ATG16L1, RASA1, GNB2, RRAGD, GNB1, MYO5C, GNB4, GNB3, PREB, ULK1, RADIL, LAMTOR1, BCL2L1	7488	45	13122	1.32404	1	0.521322	0.511923
GOTERM_MF_DIRECT	GO:0030331~nuclear estrogen receptor binding	32	0.412637	0.018785	DNMT1, PCNA, WBP2, SRC, LEF1, PIK3R1, RNF4, PSMC3IP, NSD1, NRIP1, PPARGC1B, DCAF13, NCOA1, MED1, NCOA2, PARP1, NCOA6, FUS, TAF10, NCOA3, ARID5A, DDX54, PIAS2, LATS1, NCOR1, PAGR1A, CNOT1, CTNNB1, LCOR, MMS19, TACC1, CCDC62	7488	42	13122	1.33516	1	0.538936	0.529219
GOTERM_MF_DIRECT	GO:0017116~single-stranded DNA helicase activity	18	0.232108	0.0199365	RFC5, PIF1, POLQ, RFC3, RFC4, HELQ, MCM7, DSCC1, MCM9, WRNIP1, CHTF18, HELB, RAD51, CHTF8, MCM3, MCM4, MCM5, MCM2	7488	21	13122	1.50206	1	0.562276	0.552139
GOTERM_MF_DIRECT	GO:0070034~telomerase RNA binding	18	0.232108	0.0199365	PINX1, HNRNPU, SMG7, SMG5, SMG6, EXOSC10, TERT, XRN1, DKC1, DHX36, GAR1, NHP2, NAF1, SNRPD3, HNRNPC, DCP2, WRAP53, SNRPB	7488	21	13122	1.50206	1	0.562276	0.552139
GOTERM_MF_DIRECT	GO:0042277~peptide binding	39	0.502901	0.0201666	HSP90AB1, CLTC, RPLP0, PREP, CLTB, CLTA, FURIN, IDE, HMGB1, CRIP1, RELA, NPEPPS, NLN, RXRA, FNTA, TUBB3, CTSL, ANPEP, FNTB, PGGT1B, CTSD, CTSB, HSPA8, MME, CSNK1A1, GSS, ERAP1, MEMO1, LNPEP, OMP, RPS6KB1, RPS6KB2, PPIF, TPP2, TPP1, NUP98, ADNP, CALR, THOP1	7488	53	13122	1.2895	1	0.563986	0.553818
GOTERM_MF_DIRECT	GO:0106222~lncRNA binding	24	0.309478	0.02099	DDX17, SUZ12, BRD3, DNMT1, KDM1A, CELF1, CTBP1, NONO, STAT3, DNMT3A, HNRNPU, ATP2A2, KLF4, ELAVL1, SMARCA4, PUM2, WDR82, CSDE1, RAD21, PCBP2, DNMT3B, SUGT1, EZH2, RBM33	7488	30	13122	1.40192	1	0.574492	0.564135
GOTERM_MF_DIRECT	GO:0140416~transcription regulator inhibitor activity	22	0.283688	0.0210601	HEXIM1, DAXX, NFKBIL1, LEF1, KEAP1, SMAD6, PKD2, PKD1, SMAD7, NFKBIA, DNAJB1, PURA, TFDP1, SIN3A, DDIT3, ID1, ID4, SNIP1, ID3, LYAR, ZFP451, TAF1	7488	27	13122	1.42788	1	0.574492	0.564135
GOTERM_MF_DIRECT	GO:0031624~ubiquitin conjugating enzyme binding	22	0.283688	0.0210601	TRIM72, ANKIB1, DCUN1D3, SIAH2, DCUN1D4, DCUN1D1, SIAH1A, RNF19B, DCUN1D2, SIAH1B, AUP1, RNF4, RNF40, RASD2, ZMYM2, RNF125, RNF19A, TOLLIP, RNF217, ARIH2, UBE2V1, ARIH1	7488	27	13122	1.42788	1	0.574492	0.564135
GOTERM_MF_DIRECT	GO:0030291~protein serine/threonine kinase inhibitor activity	13	0.167634	0.0243903	HSPA5, HTRA2, CIB1, ATAD3A, CIT, RPTOR, SPRED2, SPRED1, DEPTOR, WNK1, AKT1S1, PMP22, AKT1	7488	14	13122	1.62723	1	0.659925	0.648027
GOTERM_MF_DIRECT	GO:0051087~protein-folding chaperone binding	70	0.902643	0.0248436	SCARB2, APP, CDKN1B, TFRC, HSPB6, SACS, LBR, GET4, KSR1, AHSA2, AHSA1, TSC1, CDC25A, DNAJC1, SLC25A17, BIN1, CDC37, PTGES3L, ERP29, BIRC5, MAPT, PFDN6, BIRC2, USP13, GRN, FICD, H2-M5, ATP1A3, LRP2, ATP1A1, HSPD1, DNAJB2, STIP1, DNAJB1, BAG5, DNAJB6, BAG2, GRPEL1, TERT, DNAJB5, DNAJB4, GRPEL2, BAG1, CDC37L1, DNAJB9, HES1, BAK1, RHBG, FNIP2, SLC12A2, HSPA9, UBL4A, HSPA8, SDF2L1, SGTB, ST13, PTGES3,…	7488	103	13122	1.19095	1	0.666771	0.65475
GOTERM_MF_DIRECT	GO:0003700~DNA-binding transcription factor activity	277	3.57189	0.0263075	ATF1, ATF2, TCERG1, FOXI3, AI854703, BACH1, AW146154, SOX21, BACH2, IKZF5, ELK3, SOX2, ELK4, ZFP281, MYC, GPBP1, JUNB, SOX4, SOX5, NKX2-9, MEF2A, HES6, FOXH1, RFX2, SOX11, EBF4, RFX1, BHLHA15, THAP1, HOXB9, RFX7, DDIT3, RFX5, ZFP296, ATF7, PREB, ATF5, CLOCK, ATF3, EPAS1, ZFP746, PRDM15, TWIST1, ZFP628, PRDM11, PRDM10, HIF1A, CIAO1, ZSCAN10, HIVEP2, ZFP740, ZBTB7B, ZBTB7A, RREB1, NFE2, EGR1, JUN, …	7488	448	13122	1.08352	1	0.70041	0.687783
GOTERM_MF_DIRECT	GO:0003676~nucleic acid binding	135	1.74081	0.0265856	EIF4A2, EIF4A3, GPATCH1, GPATCH3, TSEN2, ALKBH8, ZDBF2, NYNRIN, DHX57, KHSRP, POGZ, CMTR1, DDX17, ABT1, HEMK1, ZGPAT, ENDOG, DDX11, RECQL, LEMD3, RPP25L, SND1, DHX40, SULT2B1, MARF1, DDX39B, XRN1, MATR3, SNRNP200, SRSF7, ZCCHC8, EXD2, ZFP622, ZFP346, DDX5, TMEM63A, ZCCHC9, TRMT2A, FOXO1, RRP7A, DHX30, PDCD11, DHX34, ZMAT3, ERI1, ERI3, HLTF, G3BP1, DNAJC21, DHX36, BRAP, CPSF1, FANCM, ZFP638, SREK1…	7488	210	13122	1.12655	1	0.702198	0.689538
GOTERM_MF_DIRECT	GO:0003779~actin binding	174	2.24371	0.0268626	FHOD3, WIPF2, FHOD1, GMFG, FBXO25, DIXDC1, INPPL1, ARPC5L, HNRNPU, ESPN, EPS8, ALKBH4, MAEA, MPRIP, RUSC1, CFL1, DAG1, COTL1, VPS18, TPM4, TPM3, MAP1S, NANOS3, ACTN1, TMOD3, TPM2, TPM1, VASH2, HPCAL1, DYRK1A, ACTN4, VASH1, ARC, DAAM1, MAP1B, MAP1A, FSCN1, TLN2, FSCN2, UTRN, EZR, TLN1, PFN1, VCL, RAI14, PFN2, MACF1, SPTBN4, FLII, HPCA, TWF2, TWF1, CORO1A, ACTR3B, CNN3, CNN2, MICAL1, MYH14, TRPM7, …	7488	275	13122	1.10879	1	0.703748	0.69106
GOTERM_MF_DIRECT	GO:0140658~ATP-dependent chromatin remodeler activity	27	0.348162	0.0270672	SMARCAL1, ERCC6L, SRCAP, CHD9, CHD8, CHD7, CHD6, CHD5, CHD4, CHD3, CHD2, CHD1, RAD54B, CECR2, BTAF1, HLTF, EP400, SMARCAD1, HELLS, ERCC6L2, ATRX, SMARCA5, CHD1L, INO80, ARID1A, SMARCA4, RAD54L2	7488	35	13122	1.35185	1	0.703748	0.69106
GOTERM_MF_DIRECT	GO:1990226~histone methyltransferase binding	15	0.193424	0.0273319	NOP56, ZFP335, HSP90AB1, PRDM4, CBX3, NCOA6, PHF1, CBX1, WIZ, PRDM14, PRDM1, CTNNB1, LCOR, PAXBP1, LCORL	7488	17	13122	1.54624	1	0.705122	0.692409
GOTERM_MF_DIRECT	GO:0046972~histone H4K16 acetyltransferase activity	17	0.219213	0.028847	NCOA1, NAA60, CREBBP, GTF3C4, NCOA3, CDYL, KAT2B, KAT2A, MCM3AP, ING3, KAT5, KAT6B, KAT6A, EP300, KAT8, CLOCK, TAF1	7488	20	13122	1.48954	1	0.738484	0.72517
GOTERM_MF_DIRECT	GO:0070063~RNA polymerase binding	19	0.245003	0.0294085	TCERG1, WDHD1, CCNT2, RRN3, CCNT1, DHX9, TAF10, YTHDC2, PRPF40B, BRCA1, PHRF1, ZFP36, SCAF8, PABPN1, BIN1, NEDD4, PKN2, ANP32B, PPIB	7488	23	13122	1.44764	1	0.74145	0.728083
GOTERM_MF_DIRECT	GO:0044389~ubiquitin-like protein ligase binding	19	0.245003	0.0294085	USP13, CEBPB, XBP1, VCP, JUN, PRR7, DTX3L, UBE2C, PTPRN, STAT2, STAM, PARP9, CCNB1, SUMO1, HGS, DDRGK1, SUMO3, SUMO2, CDK5RAP3	7488	23	13122	1.44764	1	0.74145	0.728083
GOTERM_MF_DIRECT	GO:0008134~transcription factor binding	56	0.722115	0.0298015	DDX3X, PTPRN, NAB2, HMGB2, FHL2, CHD4, MED12, MECP2, SUMO1, SIN3A, SUFU, SALL4, C1QBP, PIM1, DACT2, PITX2, JARID2, ARID2, LMO4, ARID5A, KCTD1, EBF4, ZFP296, CLOCK, D1PAS1, TRIM11, YAP1, PCNA, EPAS1, LEF1, IGHMBP2, HTT, RNF4, FOXO1, MED12L, UBN1, TRP53BP1, BRD7, BPTF, UBE2I, FEM1A, IRF2BP1, NFATC3, NFATC2, WWP2, NR0B1, SNF8, MEIS2, NFATC4, SMARCA4, DRAP1, UBA2, CTNNB1, NANOG, PAXBP1, NFE2L2	7488	81	13122	1.21154	1	0.745709	0.732265
GOTERM_MF_DIRECT	GO:0008190~eukaryotic initiation factor 4E binding	10	0.128949	0.0311302	HHEX, DDX3X, LARP1, ANGEL1, EIF4EBP1, EIF4EBP2, EIF4EBP3, D1PAS1, EIF4G1, RBX1	7488	10	13122	1.7524	1	0.767417	0.753582
GOTERM_MF_DIRECT	GO:0008353~RNA polymerase II CTD heptapeptide repeat kinase activity	10	0.128949	0.0311302	CDK9, CDK8, CCNK, CDK7, CDK1, DYRK1A, MAPK1, CDK12, CDK13, BRD4	7488	10	13122	1.7524	1	0.767417	0.753582
GOTERM_MF_DIRECT	GO:0001221~transcription coregulator binding	30	0.386847	0.0325991	SMARCD3, CTBP2, CTBP1, CHD6, TWIST1, CHD4, CTCF, FOXO3, RXRA, MYC, EP300, SREBF1, JUND, UBE2I, NFYA, CBX3, HMGA1, PAX6, ZFP618, FOS, BAIAP2, KLF4, SMARCA4, FOXP1, CREB3, NR5A2, SP1, TRP53, CTNNB1, NFE2L2	7488	40	13122	1.3143	1	0.79772	0.783338
GOTERM_MF_DIRECT	GO:0005068~transmembrane receptor protein tyrosine kinase adaptor activity	12	0.154739	0.0372654	DOK2, SHC1, IRS1, TRADD, SH2D3C, GRB2, FRS2, IRS2, FRS3, SH2B3, SH2B2, SH2B1	7488	13	13122	1.6176	1	0.879569	0.863711
GOTERM_MF_DIRECT	GO:0043138~3'-5' DNA helicase activity	12	0.154739	0.0372654	BLM, WRN, RECQL5, ERCC3, FANCM, DHX9, RUVBL1, RECQL, MCM5, ASCC3, NAV2, MCM2	7488	13	13122	1.6176	1	0.879569	0.863711
GOTERM_MF_DIRECT	GO:0001055~RNA polymerase II activity	12	0.154739	0.0372654	POLR2A, POLR3B, POLR2B, POLR1A, POLR1B, POLR2C, POLR2E, POLR2F, POLR2H, POLRMT, POLR2J, POLR2K	7488	13	13122	1.6176	1	0.879569	0.863711
GOTERM_MF_DIRECT	GO:0004705~JUN kinase activity	12	0.154739	0.0372654	MAPK9, MAPK11, MAPK7, MAPK1, MAPK14, NLK, MAPK6, MAPK15, MAPK12, MAPK4, MAPK3, MAPK13	7488	13	13122	1.6176	1	0.879569	0.863711
GOTERM_MF_DIRECT	GO:0001054~RNA polymerase I activity	12	0.154739	0.0372654	POLR2A, POLR3B, POLR2B, POLR1A, POLR1B, POLR1C, POLR1D, POLR2E, POLR2F, POLR2H, POLRMT, POLR2K	7488	13	13122	1.6176	1	0.879569	0.863711
GOTERM_MF_DIRECT	GO:0097718~disordered domain specific binding	24	0.309478	0.0377454	SMAD2, RB1, PPIL1, CREBBP, HSP90AA1, HSP90AB1, NUMA1, NCOA3, CLTC, TPM1, SIAH1A, KEAP1, MYO5A, AP2A2, GJA1, TRP53, FKBP8, MDM2, CTNNB1, EZR, GAPDH, TEAD2, BCL2L2, AP2M1	7488	31	13122	1.3567	1	0.884625	0.868676
GOTERM_MF_DIRECT	GO:0046983~protein dimerization activity	77	0.992908	0.0386266	HSP90AB1, PDCD6, SCX, PYCARD, LYL1, PPP3CA, PPP3CB, AIFM1, MYC, MLX, BTRC, BOK, NCOA1, MEF2A, SREBF1, NCOA2, PDCD6IP, TCF15, FBXW11, NCOA3, TCF12, TFE3, TFEB, NSMCE1, ARNT, ANO6, BHLHA15, ANO7, SREBF2, PKM, MYCN, RILPL1, POLR1C, POLR1D, CLOCK, MAX, EPAS1, HIF1A, ADD1, NEUROD1, MNT, POLR2C, MXI1, E2F1, HES1, E2F3, APOE, E2F4, MSC, ZBED6, E2F5, POLR2J, E2F6, MEF2D, MCL1, TCFL5, MLXIP, ARNT2, ST13, …	7488	116	13122	1.16323	1	0.898945	0.882739
GOTERM_MF_DIRECT	GO:0001222~transcription corepressor binding	38	0.490006	0.0391762	ZFP568, HDAC5, ZFP644, HDAC2, CTBP2, FAM89B, CTBP1, HDAC1, EHMT2, PHF1, USP11, LEF1, WIZ, EHMT1, HDAC6, ATXN3, HES1, BSN, ZBTB7A, SUZ12, TRAPPC2, SMAD4, SMAD3, EED, PHF12, NEK6, CDC5L, NR1D1, PER1, BCL6, THAP7, CNOT2, CDC37, MTF2, CTNNB1, LCOR, HDGF, EZH2	7488	53	13122	1.25644	1	0.90088	0.884639
GOTERM_MF_DIRECT	GO:0046966~nuclear thyroid hormone receptor binding	22	0.283688	0.0392511	MED1, NCOA2, NCOA6, FUS, TAF11, ARID5A, GTF2H1, MED4, MED16, MED17, PSMC3IP, MED12, RXRB, RXRA, MED24, MED13, NCOR1, THRAP3, NSD1, NUP62, TACC1, TRIP12	7488	28	13122	1.37689	1	0.90088	0.884639
GOTERM_MF_DIRECT	GO:0051539~4 iron, 4 sulfur cluster binding	31	0.399742	0.0399595	PRIM2, ISCA2, IREB2, LIAS, NUBP1, NUBP2, NFU1, NTHL1, DPH1, DPH2, POLD1, PPAT, TYW1, REV3L, CDK5RAP1, EXO5, POLE, MUTYH, METTL17, DDX11, CDKAL1, SDHB, NDUFS8, ERCC2, NDUFS2, ACO1, NDUFS1, CIAPIN1, ACO2, ABCE1, MOCS1	7488	42	13122	1.29344	1	0.904318	0.888014
GOTERM_MF_DIRECT	GO:0061608~nuclear import signal receptor activity	14	0.180529	0.0402524	IPO11, NUTF2, IPO4, IPO5, TMCO6, IPO9, KPNA6, KPNA4, KPNA2, TNPO1, TNPO2, KPNA3, KPNB1, KPNA1	7488	16	13122	1.53335	1	0.904318	0.888014
GOTERM_MF_DIRECT	GO:0001671~ATPase activator activity	20	0.257898	0.0404878	DNAJC19, RAB4A, RAB3A, AHSA2, TOR1AIP2, AHSA1, ATP1B3, ATP1B2, ATP1B1, GTF2H4, TOR1AIP1, DNAJB2, DNAJA1, DNAJB1, DNAJB6, GRPEL1, NKRF, DNAJB4, DNAJA2, RAB6A	7488	25	13122	1.40192	1	0.904318	0.888014
GOTERM_MF_DIRECT	GO:0008143~poly(A) binding	20	0.257898	0.0404878	KHDRBS1, DDX3X, PABPC4, DDX1, FMR1, EIF4A3, HNRNPU, LARP4, SYNCRIP, PAN3, HNRNPDL, PABPN1, RBMS1, PPIE, PABPC1L, PABPC1, PAIP2, ZC3H14, D1PAS1, RBMS2	7488	25	13122	1.40192	1	0.904318	0.888014
GOTERM_MF_DIRECT	GO:0005112~Notch binding	18	0.232108	0.0412782	JAG2, NOTCH2, SNED1, EGFL7, JAG1, NOTCH1, LRP1, ATRNL1, NOTCH4, CUL3, DTX1, DLL3, NCOR2, ADAM17, KCTD10, AAK1, CHAC1, HIF1AN	7488	22	13122	1.43378	1	0.911269	0.89484
GOTERM_MF_DIRECT	GO:0003899~DNA-directed 5'-3' RNA polymerase activity	16	0.206319	0.0413466	CRCP, POLRMT, POLR2A, POLR3B, POLR2B, POLR1A, POLR1B, POLR2C, POLR1C, POLR1D, POLR2E, POLR2F, POLR3H, POLR2H, POLR2I, POLR2K	7488	19	13122	1.47571	1	0.911269	0.89484
GOTERM_MF_DIRECT	GO:0019899~enzyme binding	237	3.05609	0.0425813	RB1, APP, TRIO, GLDC, EHMT2, SLC4A2, SLC4A3, CCAR2, GCSH, KAT8, PLCE1, AKT1, SNRPD3, ATG3, PRKAB2, DAXX, TSPYL1, PRKCE, PRKCD, HDHD2, BCR, POR, ATF7, TRIB3, BLZF1, CUTA, HACD1, PRKDC, HACD2, HIF1A, APH1A, PPP3R1, WDR70, HLCS, ZNHIT6, STC2, PCBP2, HMOX1, DYM, MLEC, TSPAN5, APOE, EGR1, JUN, GSTM1, YES1, JUND, EIF2AK3, XRCC1, PARP14, GLUD1, CABYR, MMS19, GRB2, RCOR3, RCOR2, RCOR1, RYR1, RYR2, BTG1, …	7488	384	13122	1.08156	1	0.932306	0.915497
GOTERM_MF_DIRECT	GO:0043531~ADP binding	27	0.348162	0.045068	PRPS2, VCP, PRKAG1, PRKAG2, MIEF1, ATP1A1, CYB5R3, RUVBL2, CHORDC1, RUVBL1, MYO18A, PGK1, LONP1, MYH10, HSPA8, APAF1, TAP2, TAP1, MYO9B, MSH6, GLUD1, GCLC, PPP5C, PKM, MSH2, MYH9, ABCG1	7488	36	13122	1.3143	1	0.980303	0.962629
GOTERM_MF_DIRECT	GO:0017070~U6 snRNA binding	9	0.116054	0.0497631	EIF5A, PRPF4, SART3, DDX39B, LARP7, TUT1, PRPF8, LSM4, RBM22	7488	9	13122	1.7524	1	1	0.982266
GOTERM_MF_DIRECT	GO:0097322~7SK snRNA binding	9	0.116054	0.0497631	HEXIM1, CDK9, HEXIM2, CCNT2, CCNT1, CELF3, MEPCE, LARP7, DDX21	7488	9	13122	1.7524	1	1	0.982266
GOTERM_MF_DIRECT	GO:0097110~scaffold protein binding	50	0.644745	0.0508818	YWHAE, RYR2, PARK7, PHF6, IKBKB, PANX1, GJA1, KIF5A, UBTF, NCK2, KIF1B, DLGAP3, MAP3K7, GIT1, DSP, KCNH2, MAP2K1, HSP90AA1, MAP2K2, CHUK, PDE4D, NANOS3, DYNLL2, CIT, CDC37, ATG4B, MYH9, IL6ST, CRK, SHANK3, SHANK1, SRC, LRP4, XIAP, AKAP5, CACNA1H, ADCY6, ADCY5, CACNA1G, TCOF1, PSAP, PLCG2, MAPK3, XRCC6, HOMER1, BRAF, BAIAP2, KRT18, DLG4, VIM	7488	73	13122	1.20028	1	1	0.982266
GOTERM_MF_DIRECT	GO:0016538~cyclin-dependent protein serine/threonine kinase regulator activity	21	0.270793	0.0529619	CCNK, CCNT2, CCNJ, CCNI, CCNT1, CCNF, CCNC, CCNA2, CCNB2, CCNB1, CCND3, CCND2, CCNE2, CCND1, CCNE1, CCNG2, CCNG1, CKS2, CCNL2, CCNL1, CCNJL	7488	27	13122	1.36298	1	1	0.982266
GOTERM_MF_DIRECT	GO:0140311~protein sequestering activity	21	0.270793	0.0529619	YWHAE, CDKN1A, INSIG1, DDX56, CTNND1, UPF3A, SMAD6, YWHAZ, TARBP2, NFKB1, NFKBIA, SDCBP, IMPACT, SEC14L1, SMO, TMSB4X, SESN2, PMEPA1, SFN, SQSTM1, YWHAG	7488	27	13122	1.36298	1	1	0.982266
GOTERM_MF_DIRECT	GO:1990247~N6-methyladenosine-containing RNA reader activity	11	0.141844	0.0563658	YTHDF1, YTHDF2, YTHDF3, YTHDC1, FMR1, YTHDC2, IGF2BP1, IGF2BP3, IGF2BP2, HNRNPC, RBM33	7488	12	13122	1.60637	1	1	0.982266
GOTERM_MF_DIRECT	GO:0048156~tau protein binding	17	0.219213	0.0573609	SMAD2, GSK3B, HSP90AA1, HSP90AB1, DYRK1A, PPP2R2A, AATF, CLU, HDAC6, PPP2CA, BAG2, BIN1, APOE, SGK1, FKBP4, MARK2, PICALM	7488	21	13122	1.41861	1	1	0.982266
GOTERM_MF_DIRECT	GO:0035259~nuclear glucocorticoid receptor binding	17	0.219213	0.0573609	IPO13, NCOA2, CEBPB, SMAD3, NCOA6, STAT3, PIAS2, PSMC3IP, NR4A2, NCOR2, NR4A1, NRIP1, RARA, EP300, TACC1, FKBP4, YWHAH	7488	21	13122	1.41861	1	1	0.982266
GOTERM_MF_DIRECT	GO:0043024~ribosomal small subunit binding	17	0.219213	0.0573609	PTCD3, NPM1, USP16, DDX3X, ERAL1, UNG, NME1, EIF1, LARP1, G3BP1, EIF4H, PIM1, DHX29, ABCE1, EIF1B, D1PAS1, EIF4B	7488	21	13122	1.41861	1	1	0.982266
GOTERM_MF_DIRECT	GO:0070182~DNA polymerase binding	17	0.219213	0.0573609	FANCI, CDT1, NCOA2, ACD, HSP90AA1, PCNA, HSP90AB1, PTGES3, NAT10, HMGB1, SMARCA4, SMG6, RAD51, POLG2, NABP2, LONP1, CDK2AP1	7488	21	13122	1.41861	1	1	0.982266
GOTERM_MF_DIRECT	GO:0042974~nuclear retinoic acid receptor binding	17	0.219213	0.0573609	NCOA1, MED1, NCOA2, CTBP2, NCOA6, HMGA1, ACTN4, ASXL1, RXRB, NCOR2, MED25, RXRA, NCOR1, CNOT1, NSD1, NRIP1, TACC1	7488	21	13122	1.41861	1	1	0.982266
GOTERM_MF_DIRECT	GO:0008432~JUN kinase binding	15	0.193424	0.0586492	SPAG9, TGIF1, DAXX, MAP3K1, GSTP2, GSTP1, ATN1, MAPK8IP2, MAPK8IP3, DUSP16, PTK2, LMNB1, MAPK8IP1, KIF5B, HES1	7488	18	13122	1.46034	1	1	0.982266
GOTERM_MF_DIRECT	GO:0016706~2-oxoglutarate-dependent dioxygenase activity	15	0.193424	0.0586492	FTO, EGLN1, JMJD4, EGLN2, TYW5, HSPBAP1, ALKBH8, PHF8, ALKBH3, ALKBH2, ALKBH5, ALKBH4, ALKBH1, P4HTM, KDM7A	7488	18	13122	1.46034	1	1	0.982266
GOTERM_MF_DIRECT	GO:0003688~DNA replication origin binding	13	0.167634	0.0586585	DHX9, DDX11, MCM10, CDC6, POLA1, ORC4, CDC45, ORC3, GRWD1, ORC2, MCM5, KAT7, MCM2	7488	15	13122	1.51875	1	1	0.982266
GOTERM_MF_DIRECT	GO:0019003~GDP binding	49	0.63185	0.061448	RAB9, RAB7, ARF1, DIRAS1, RAB22A, HRAS, RAB8A, RAB8B, NME2, RRAS2, DNM1, RHOB, RAP2C, DYNC1LI1, RAP2B, RAB31, MRAS, RRAGC, RRAGD, RAB35, SUCLG2, ERAS, ARF6, PRPS2, RAB5B, RALA, ARL3, GNAI3, MIEF1, GNAI1, RAP1B, RAB21, NRAS, RAP1A, RRAS, RAB40C, UCP2, RAB4A, RAB27A, RAB11B, RAB10, RAB14, RHEB, RAB12, RAB18, KRAS, RHEBL1, RAB5A, RAN	7488	72	13122	1.19261	1	1	0.982266
GOTERM_MF_DIRECT	GO:0002039~p53 binding	49	0.63185	0.061448	GSK3B, PPP1R13B, SMARCB1, KDM1A, CHD8, EHMT2, SETD7, EHMT1, BRCA1, YBX1, STK11, ZFP385A, TRIM24, EP300, PRMT5, USP7, DAXX, AXIN1, MUL1, SIRT1, RNF125, PSME3, MAPKAPK5, BLM, USP10, HDAC1, TAF9, HTT, PTTG1IP, HIF1A, HSPD1, BCL2L12, MUC1, SMYD2, TRP53BP1, RFFL, TRP53BP2, BRD7, BRD4, RNF20, PLK3, NPM1, CREBBP, PTGES3, SMARCA4, ARMC10, TRP53, MDM2, TAF1	7488	72	13122	1.19261	1	1	0.982266
GOTERM_MF_DIRECT	GO:0016787~hydrolase activity	144	1.85687	0.0643531	EIF4A2, SMARCAL1, EIF4A1, AHCYL2, ATP8A1, EIF4A3, APEH, NUDT6, NUDT3, NDST2, PPP1CB, NDST1, NUDT18, NUDT17, PSPH, NUDT13, DDX17, DDX18, DDX10, DICER1, TUBA4A, PLA2G15, DHX40, DCTD, MINPP1, POR, DDX39B, SNRNP200, D1PAS1, PIF1, DDX5, DHX9, DDX1, GNS, DPP3, DHX30, MAN2A1, DHX35, FIGNL1, DHX36, EP400, THEM4, DHX38, DPH7, XRCC6, HELQ, FANCM, EPHX1, EPHX3, HELZ, INO80, GPN2, GPN1, SMARCA4, GPN3, SETX, …	7488	230	13122	1.09716	1	1	0.982266
GOTERM_MF_DIRECT	GO:0017124~SH3 domain binding	81	1.04449	0.0679329	ERRFI1, DOCK4, CNTNAP1, NCF1, GRIK5, DENND1A, ARHGAP1, INPPL1, ILK, FMN1, ESPN, GJA1, DPYSL3, ACP1, SH3GL1, PDCD6IP, GPX1, PRKCE, ADAM10, CYBA, DNM1, CIT, DNM2, ENAH, PLSCR1, ADAM17, PLSCR3, ADAM15, DNAJC6, RUFY2, ELMO3, EVL, ITGB1BP2, MAPT, SOS1, CRK, DOCK1, SHANK3, SHANK2, SHANK1, ZFP106, KHDRBS1, KHDRBS3, SH2D2A, DTX1, ARHGAP17, LRP2, AKAP5, CBL, NCKIPSD, FUT8, EFS, SH3BP1, MICAL1, INPP5D, ABL…	7488	125	13122	1.13556	1	1	0.982266
GOTERM_MF_DIRECT	GO:0004693~cyclin-dependent protein serine/threonine kinase activity	20	0.257898	0.0707706	CDK17, CDKL2, CDK18, CDKL3, CCNK, CDK19, MOK, CDK9, CDK8, CDK7, CCND3, CDK6, CDK4, CDK2, CDK1, CDK20, CDK10, CDK12, CDK13, CDK16	7488	26	13122	1.348	1	1	0.982266
GOTERM_MF_DIRECT	GO:0140677~molecular function activator activity	20	0.257898	0.0707706	BLM, CDKN1A, CITED2, KCNIP3, NEK7, HMGA1, PTK2, AURKA, BAG6, PLCB3, INCENP, AKT2, TRP53, CAPRIN1, CTNNB1, MAP3K9, MAP2K7, MET, MARK2, EPHA2	7488	26	13122	1.348	1	1	0.982266
GOTERM_MF_DIRECT	GO:0001227~DNA-binding transcription repressor activity, RNA polymerase II-specific	172	2.21792	0.0723123	ZFP324, ZFP202, ZBTB25, ZFP605, ZBTB24, PRDM5, ZBTB20, PRDM2, PRDM1, NR3C1, BACH1, BACH2, IKZF5, ELK3, YY1, SALL1, ZFP281, MYC, PITX2, ZFP442, SAMD11, ZFP612, EOMES, ZBTB39, HES6, NKX6-3, NKX6-2, ZGPAT, ZFP219, SOX13, ZBTB34, ZFP617, ZBTB33, POU3F1, FOXP4, HIC1, THAP1, FOXP1, ERF, ZFP692, ATF7, MZF1, ATF3, ZBTB8A, ZFP869, MAX, ZFP746, TCF7, ZBTB1, GLIS3, CREM, PRDM14, AEBP1, FOXO3, ZBTB5, ZBTB4, …	7488	278	13122	1.08422	1	1	0.982266
GOTERM_MF_DIRECT	GO:0005158~insulin receptor binding	18	0.232108	0.074909	APP, PTPN1, SHC1, SRC, PDPK1, IRS1, IRS2, PTPN11, PIK3R1, SORBS1, PTPRF, IGF1R, SNX4, LMBRD1, SNX1, SNX2, GRB10, PLCG1	7488	23	13122	1.37145	1	1	0.982266
GOTERM_MF_DIRECT	GO:0120283~protein serine/threonine kinase binding	18	0.232108	0.074909	NSF, APP, GSK3B, GSK3A, CDKN1A, PRKCE, CLTC, AP1B1, XIAP, AP2A2, DNM1, DNM2, DNAJB2, BACE1, AKT1, DNM1L, MAP3K7, FERMT2	7488	23	13122	1.37145	1	1	0.982266
GOTERM_MF_DIRECT	GO:0000979~RNA polymerase II core promoter sequence-specific DNA binding	18	0.232108	0.074909	GTF2A1, EGR1, CEBPB, POU2F1, H3F3B, HDAC1, H3F3A, HMGA1, PAX6, FOS, RELA, REST, GBX2, RFX7, RUVBL2, TBPL1, TAF1, EZH2	7488	23	13122	1.37145	1	1	0.982266
GOTERM_MF_DIRECT	GO:0008017~microtubule binding	141	1.81818	0.0757659	ZFP207, FMR1, TPGS1, GOLGA2, FNTA, KIF5C, KIF5B, KIF5A, NUSAP1, KIF21B, GTSE1, CDK5RAP2, CEP135, MAP1S, VASH2, MTUS1, MTUS2, EML2, EML3, CLIP3, EML4, CLIP2, EML5, EML6, NEIL2, FAM161A, KATNAL2, CEP57L1, MAP1B, MAP1A, SBDS, KIF20A, KIF20B, EZR, MACF1, ARL3, SKA3, NDRG1, CAMSAP1, GABARAP, CNN3, SKA2, KIF19A, BCL2L11, SPAST, RACGAP1, MAP6, MAP4, KIF3C, GAS2L1, MARK4, CEP350, RCC2, PLK1, DCLK2, HOOK3…	7488	226	13122	1.09331	1	1	0.982266
GOTERM_MF_DIRECT	GO:0008168~methyltransferase activity	35	0.451322	0.075962	KDM3A, DNMT1, PRDM4, PRDM5, PRDM15, PRDM14, EHMT1, MTR, PRDM1, PRDM11, TYMS, PRDM10, RRP8, ALKBH8, FBL, DNMT3L, METTL13, TGS1, NTMT1, EEF2KMT, DNMT3B, METTL5, SMYD4, METTL16, METTL17, HEMK1, PRMT5, NSUN3, PRMT3, DNMT3A, COQ5, METTL25, CARM1, TRMT13, TRMT11	7488	50	13122	1.22668	1	1	0.982266
GOTERM_MF_DIRECT	GO:0000987~cis-regulatory region sequence-specific DNA binding	54	0.696325	0.0775377	ATF2, ELL, HMGB2, SCX, CTCF, SMC3, YY1, SALL1, MYC, EP300, SOX5, ARNT, SOX11, TUG1, JMJD8, POU5F1, TFDP1, MTF1, IRF7, NOTCH2, NOTCH1, ZFP704, UHRF1, EPAS1, NOTCH4, LEF1, CXXC1, TWIST1, HIF1A, RAD21, E2F1, E2F3, OTX2, ZBTB7B, E2F7, E2F8, XBP1, SMAD3, DMRT1, ZFP516, TIPARP, ESRRB, HMGA1, NR1D2, FOXN3, FOXN2, ELL2, HNRNPK, SP1, TRP53, NFIC, SP3, ZFP395, TCF3	7488	81	13122	1.16827	1	1	0.982266
GOTERM_MF_DIRECT	GO:0030674~protein-macromolecule adaptor activity	95	1.22502	0.0782316	RAB3A, ICE1, IRS1, PDCD6, WWC1, FAF2, TCHH, ILK, IRS2, RPTOR, RIMS2, TRIM6, GOLGA5, GRB10, NEFL, NEFH, ZFP442, BBS4, MEN1, NCK1, RBM33, NDC1, VPS18, MORC3, CPT1A, ACTN3, FBXW7, ACTN2, ATP1B3, ATP1B2, CDYL, ATP1B1, NIPSNAP1, MSL1, HCFC1, DDB1, DYNC1LI1, CNKSR1, HSH2D, PRPF6, CSNK2B, FSCN1, TAX1BP1, FSCN2, CRK, DTL, SQSTM1, TRIM11, STX1A, RAPSN, FKBP5, NUFIP1, PRKAA2, ZFP748, POLDIP2, SH2D2A, SLC35…	7488	149	13122	1.1173	1	1	0.982266
GOTERM_MF_DIRECT	GO:0042731~PH domain binding	8	0.103159	0.0787986	EPHA4, INPP5A, NCL, SESN2, LONP1, ZFP592, LSM4, SAMD11	7488	8	13122	1.7524	1	1	0.982266
GOTERM_MF_DIRECT	GO:0034452~dynactin binding	8	0.103159	0.0787986	GSK3B, HTT, HOOK3, BICD1, BBS4, SNX5, BICD2, SNX6	7488	8	13122	1.7524	1	1	0.982266
GOTERM_MF_DIRECT	GO:0030371~translation repressor activity	16	0.206319	0.0788455	NANOS1, TRIM71, CYFIP1, NHLRC3, IFRD2, FMR1, IREB2, CIRBP, SAMD4B, PATL1, SERBP1, TRIM3, EIF4EBP1, EIF4EBP2, PAIP2, SAMD4	7488	20	13122	1.40192	1	1	0.982266
GOTERM_MF_DIRECT	GO:0034237~protein kinase A regulatory subunit binding	16	0.206319	0.0788455	ARFGEF1, RYR2, 1700019D03RIK, AKAP8L, AKAP8, GSKIP, AKAP5, AKAP1, AKAP11, AKAP9, ACBD3, EZR, WASF1, PRKACA, WASF2, WASF3	7488	20	13122	1.40192	1	1	0.982266
GOTERM_MF_DIRECT	GO:0140566~histone reader activity	16	0.206319	0.0788455	MDC1, BRD1, PIH1D1, TONSL, CHD1L, ZZEF1, MECP2, ING2, ZZZ3, YEATS2, THAP7, PHF14, SPIN1, TRP53BP1, MPHOSPH8, BRD4	7488	20	13122	1.40192	1	1	0.982266
GOTERM_MF_DIRECT	GO:0050681~nuclear androgen receptor binding	23	0.296583	0.0812487	KDM3A, DAXX, DDX5, KDM4C, TMF1, KDM1A, TGFB1I1, NCOA3, FOXH1, ARID5A, RNF6, PARK7, RNF4, PIAS2, SMARCA4, FOXP1, PSMC3IP, PRPF6, NSD1, EP300, CALR, PKN1, ZBTB7A	7488	31	13122	1.30017	1	1	0.982266
GOTERM_MF_DIRECT	GO:0043008~ATP-dependent protein binding	10	0.128949	0.0842707	NSF, HSP90AB1, DDX39B, DNAJC5, PLK2, MYO5A, MYO9B, SAE1, PLA2G6, STX1A	7488	11	13122	1.59309	1	1	0.982266
GOTERM_MF_DIRECT	GO:0032454~histone H3K9 demethylase activity	10	0.128949	0.0842707	KDM4A, PHF2, KDM3A, KDM4B, KDM4C, KDM3B, KDM1A, JMJD1C, KDM7A, PHF8	7488	11	13122	1.59309	1	1	0.982266
GOTERM_MF_DIRECT	GO:1990948~ubiquitin ligase inhibitor activity	10	0.128949	0.0842707	RPS15, RPL5, RPS7, RPL23, RPL11, HTRA2, RPS20, RPL37, FBXO5, RPL37RT	7488	11	13122	1.59309	1	1	0.982266
GOTERM_MF_DIRECT	GO:1990825~sequence-specific mRNA binding	12	0.154739	0.0844742	DHFR, LIN28A, SSB, MVK, NOVA1, DHX9, FMR1, SRSF3, ETF1, SRSF4, HNRNPA1, TYMS	7488	14	13122	1.50206	1	1	0.982266
GOTERM_MF_DIRECT	GO:0017025~TBP-class protein binding	21	0.270793	0.0872391	GTF2A1, GTF2A2, DR1, TAF12, THRA, BRF1, TAF11, RNF4, NR3C1, UTF1, DRAP1, BTAF1, CAND1, YEATS2, NACA, HNRNPF, PSMC1, RUVBL2, PSMC2, RUVBL1, TAF1	7488	28	13122	1.3143	1	1	0.982266
GOTERM_MF_DIRECT	GO:0071889~14-3-3 protein binding	26	0.335268	0.0894768	H2-M5, IRS2, FOXK1, ARRB2, PRKCZ, ZFP36L1, RPTOR, ZFP36, YWHAQ, KIF13B, AKT1, NEK1, TBC1D22A, SRPK2, PPP1R12A, KSR1, BAD, PRKCE, DAB2IP, TSC2, NFATC2, TRP53, DDIT4, TMCC3, SIK1, PI4KB	7488	36	13122	1.26562	1	1	0.982266
